# Supplementary material for: Autism Linked to Increased Oncogene Mutations but Decreased Cancer Rate
Source: PLoS One. 2016 Mar 2;11(3):e0149041. doi: 10.1371/journal.pone.0149041 (PMC4774916; doi:10.1371/journal.pone.0149041)
Supplement: S1 File — (XLSX) [file pone.0149041.s001.xlsx]

## Sheet: ARRA Data Generation
The ARRA exome sequencing data used in this study was generated by the Broad Institute using the Agilent SureSelect enrichment chemistry followed by sequencing on an Illumina HiSeq2000. Variants were called using a combination of BWA and GATK (Neale BM, Kou Y, Liu L, Ma'ayan A, Samocha KE, Sabo A, Lin CF, Stevens C, Wang LS, Makarov V, Polak P, Yoon S, Maguire J, Crawford EL, Campbell NG, Geller …

## Sheet: Table 3 ASD NonSyn Rare
Chr	LeftFlank	RightFlank	Gene_name	type	muttype	dbID	ref_allele	var_allele	Allele count in genotypes	Total number of alleles in called genotypes
chr1	43394660	43394662	SLC2A1	NON_SYNONYMOUS_CODING	SNP	var_1_43394661	A	G	1	208
chr1	43395325	43395327	SLC2A1	NON_SYNONYMOUS_CODING	SNP	var_1_43395326	G	A	1	822
chr1	43396853	43396855	SLC2A1	NON_SYNONYMOUS_CODING	SNP	var_1_43396854	C	G	1	208
chr2	50724521	50724523	NRXN1	NON_SYNONYMOUS_CODING	SNP	var_2_50724522	A	C	1	822
chr2	50724744	50724746	NRXN1	NON_SYNONYMOUS_CODING	SNP	var_2_50724745	G	T	2	822
chr2	50758521	50758523	NRXN1	NON_SYNONYMOUS_CODING	SNP	var_2_50758522	C	A	1	822
chr2	50765411	50765413	NRXN1	NON_SYNONYMOUS_CODING	SNP	var_2_50765412	G	T	12	1030
chr2	50765488	50765490	NRXN1	NON_SYNONYMOUS_CODING	SNP	var_2_50765489	C	G	1	822
chr2	50765497	50765499	NRXN1	NON_SYNONYMOUS_CODING	SNP	var_2_50765498	G	A	1	822
chr2	50765613	50765615	NRXN1	STOP_GAINED	SNP	var_2_50765614	G	T	1	208
chr2	50779895	50779897	NRXN1	NON_SYNONYMOUS_CODING	SNP	var_2_50779896	C	T	1	822
chr2	50847194	50847196	NRXN1	NON_SYNONYMOUS_CODING	SNP	var_2_50847195	G	A	3	1030
chr2	50850726	50850728	NRXN1	NON_SYNONYMOUS_CODING	SNP	var_2_50850727	T	G	1	822
chr2	51254883	51254885	NRXN1	NON_SYNONYMOUS_CODING	SNP	var_2_51254884	C	A	1	808
chr2	51255089	51255091	NRXN1	NON_SYNONYMOUS_CODING	SNP	var_2_51255090	G	A	1	820
chr2	51255091	51255093	NRXN1	NON_SYNONYMOUS_CODING	SNP	var_2_51255092	G	A	1	820
chr2	145153972	145153974	ZEB2	SPLICE_SITE_DONOR	SNP	var_2_145153973	T	A	3	1030
chr2	145156523	145156525	ZEB2	NON_SYNONYMOUS_CODING	SNP	var_2_145156524	T	C	1	822
chr2	145156612	145156614	ZEB2	NON_SYNONYMOUS_CODING	SNP	var_2_145156613	G	A	2	1030
chr2	145157273	145157275	ZEB2	NON_SYNONYMOUS_CODING	SNP	var_2_145157274	G	A	2	822
chr2	145157477	145157479	ZEB2	NON_SYNONYMOUS_CODING	SNP	var_2_145157478	A	T	2	822
chr2	145157536	145157538	ZEB2	NON_SYNONYMOUS_CODING	SNP	var_2_145157537	G	T	4	208
chr2	145161479	145161481	ZEB2	SPLICE_SITE_DONOR	SNP	var_2_145161480	C	G	1	822
chr2	145162480	145162482	ZEB2	NON_SYNONYMOUS_CODING	SNP	var_2_145162481	T	G	2	208
chr2	145187356	145187358	ZEB2	NON_SYNONYMOUS_CODING	SNP	var_2_145187357	G	T	4	208
chr2	145274907	145274909	ZEB2	NON_SYNONYMOUS_CODING	SNP	var_2_145274908	G	C	1	822
chr2	149221326	149221328	MBD5	NON_SYNONYMOUS_CODING	SNP	var_2_149221327	G	A	3	1030
chr2	149227541	149227543	MBD5	NON_SYNONYMOUS_CODING	SNP	var_2_149227542	G	A	6	1030
chr2	149227673	149227675	MBD5	NON_SYNONYMOUS_CODING	SNP	var_2_149227674	C	T	1	208
chr2	149227825	149227827	MBD5	NON_SYNONYMOUS_CODING	SNP	var_2_149227826	A	C	1	822
chr2	149240764	149240766	MBD5	NON_SYNONYMOUS_CODING	SNP	var_2_149240765	G	A	1	208
chr2	149240824	149240826	MBD5	NON_SYNONYMOUS_CODING	SNP	var_2_149240825	T	A	1	822
chr2	149243355	149243357	MBD5	NON_SYNONYMOUS_CODING	SNP	var_2_149243356	C	A	1	822
chr2	149243508	149243510	MBD5	NON_SYNONYMOUS_CODING	SNP	var_2_149243509	A	G	2	1030
chr2	149247042	149247044	MBD5	NON_SYNONYMOUS_CODING	SNP	var_2_149247043	C	T	1	822
chr2	149247047	149247049	MBD5	NON_SYNONYMOUS_CODING	SNP	var_2_149247048	C	G	1	822
chr2	166847842	166847844	SCN1A	NON_SYNONYMOUS_CODING	SNP	var_2_166847843	G	A	1	822
chr2	166847920	166847922	SCN1A	NON_SYNONYMOUS_CODING	SNP	var_2_166847921	A	G	1	208
chr2	166848002	166848004	SCN1A	NON_SYNONYMOUS_CODING	SNP	var_2_166848003	G	C	2	1030
chr2	166848145	166848147	SCN1A	NON_SYNONYMOUS_CODING	SNP	var_2_166848146	C	T	1	822
chr2	166848274	166848276	SCN1A	NON_SYNONYMOUS_CODING	SNP	var_2_166848275	G	A	1	208
chr2	166848858	166848860	SCN1A	NON_SYNONYMOUS_CODING	SNP	var_2_166848859	C	G	1	208
chr2	166859169	166859171	SCN1A	NON_SYNONYMOUS_CODING	SNP	var_2_166859170	C	T	1	822
chr2	166868748	166868750	SCN1A	NON_SYNONYMOUS_CODING	SNP	var_2_166868749	G	A	1	822
chr2	166872145	166872147	AC010127.3;SCN1A	NON_SYNONYMOUS_CODING	SNP	var_2_166872146	G	C	1	1030
chr2	166872185	166872187	AC010127.3;SCN1A	NON_SYNONYMOUS_CODING	SNP	var_2_166872186	C	T	1	822
chr2	166892874	166892876	AC010127.3;SCN1A	NON_SYNONYMOUS_CODING	SNP	var_2_166892875	A	G	1	822
chr2	166893041	166893043	SCN1A	SPLICE_SITE_ACCEPTOR	SNP	var_2_166893042	T	A	2	822
chr2	166900410	166900412	SCN1A	NON_SYNONYMOUS_CODING	SNP	var_2_166900411	C	T	2	822
chr2	166900468	166900470	SCN1A	NON_SYNONYMOUS_CODING	SNP	var_2_166900469	C	G	1	822
chr2	166901557	166901559	SCN1A	NON_SYNONYMOUS_CODING	SNP	var_2_166901558	G	A	1	822
chr2	166901589	166901591	SCN1A	NON_SYNONYMOUS_CODING	SNP	var_2_166901590	C	T	6	822
chr2	166903463	166903465	SCN1A	NON_SYNONYMOUS_CODING	SNP	var_2_166903464	G	A	1	822
chr3	71008417	71008419	FOXP1	NON_SYNONYMOUS_CODING	SNP	var_3_71008418	C	T	1	822
chr3	71015128	71015130	FOXP1	NON_SYNONYMOUS_CODING	SNP	var_3_71015129	C	T	1	822
chr3	71015167	71015169	FOXP1	NON_SYNONYMOUS_CODING	SNP	var_3_71015168	C	T	1	208
chr3	71026863	71026865	FOXP1	NON_SYNONYMOUS_CODING	SNP	var_3_71026864	G	A	1	822
chr3	71027158	71027160	FOXP1	NON_SYNONYMOUS_CODING	SNP	var_3_71027159	T	A	1	822
chr3	71090685	71090687	FOXP1	SPLICE_SITE_ACCEPTOR	SNP	var_3_71090686	G	A	1	822
chr3	71096113	71096115	FOXP1	NON_SYNONYMOUS_CODING	SNP	var_3_71096114	G	C	2	1030
chr3	71247413	71247415	FOXP1	NON_SYNONYMOUS_CODING	SNP	var_3_71247414	T	A	1	822
chr5	36962300	36962302	NIPBL	NON_SYNONYMOUS_CODING	SNP	var_5_36962301	G	A	2	822
chr5	36976408	36976410	NIPBL	NON_SYNONYMOUS_CODING	SNP	var_5_36976409	A	T	1	822
chr5	36985114	36985116	NIPBL	NON_SYNONYMOUS_CODING	SNP	var_5_36985115	T	A	1	822
chr5	36985575	36985577	NIPBL	NON_SYNONYMOUS_CODING	SNP	var_5_36985576	G	A	1	822
chr5	36985728	36985730	NIPBL	NON_SYNONYMOUS_CODING	SNP	var_5_36985729	G	A	1	1030
chr5	36985796	36985798	NIPBL	NON_SYNONYMOUS_CODING	SNP	var_5_36985797	A	G	1	822
chr5	36985829	36985831	NIPBL	NON_SYNONYMOUS_CODING	SNP	var_5_36985830	A	G	1	822
chr5	36986184	36986186	NIPBL	NON_SYNONYMOUS_CODING	SNP	var_5_36986185	A	G	1	822
chr5	37000635	37000637	NIPBL	NON_SYNONYMOUS_CODING	SNP	var_5_37000636	A	G	1	822
chr5	37000929	37000931	NIPBL	NON_SYNONYMOUS_CODING	SNP	var_5_37000930	A	G	1	822
chr5	37044445	37044447	NIPBL	SPLICE_SITE_ACCEPTOR	SNP	var_5_37044446	T	C	2	1030
chr5	37063986	37063988	NIPBL	SYNONYMOUS_CODING;NON_SYNONYMOUS_CODING	SNP	var_5_37063987	A	T	1	822
chr5	37063987	37063989	NIPBL	NON_SYNONYMOUS_CODING	SNP	var_5_37063988	C	G	1	822
chr5	176562390	176562392	NSD1	NON_SYNONYMOUS_CODING	SNP	var_5_176562391	C	G	1	822
chr5	176562824	176562826	NSD1	NON_SYNONYMOUS_CODING	SNP	var_5_176562825	A	G	1	822
chr5	176631129	176631131	NSD1	NON_SYNONYMOUS_CODING	SNP	var_5_176631130	G	A	1	822
chr5	176636870	176636872	NSD1	NON_SYNONYMOUS_CODING	SNP	var_5_176636871	G	C	1	822
chr5	176636877	176636879	NSD1	NON_SYNONYMOUS_CODING	SNP	var_5_176636878	C	T	1	822
chr5	176636957	176636959	NSD1	NON_SYNONYMOUS_CODING	SNP	var_5_176636958	G	A	1	208
chr5	176637065	176637067	NSD1	NON_SYNONYMOUS_CODING	SNP	var_5_176637066	A	G	1	822
chr5	176637478	176637480	NSD1	NON_SYNONYMOUS_CODING	SNP	var_5_176637479	C	G	1	822
chr5	176637551	176637553	NSD1	NON_SYNONYMOUS_CODING	SNP	var_5_176637552	A	G	1	822
chr5	176637738	176637740	NSD1	NON_SYNONYMOUS_CODING	SNP	var_5_176637739	C	T	1	822
chr5	176638325	176638327	NSD1	NON_SYNONYMOUS_CODING	SNP	var_5_176638326	G	A	1	822
chr5	176638671	176638673	NSD1	NON_SYNONYMOUS_CODING	SNP	var_5_176638672	T	G	2	822
chr5	176638898	176638900	NSD1	NON_SYNONYMOUS_CODING	SNP	var_5_176638899	C	T	1	822
chr5	176638963	176638965	NSD1	NON_SYNONYMOUS_CODING	SNP	var_5_176638964	G	C	2	822
chr5	176675247	176675249	NSD1	NON_SYNONYMOUS_CODING	SNP	var_5_176675248	G	A	1	822
chr5	176707662	176707664	NSD1	NON_SYNONYMOUS_CODING	SNP	var_5_176707663	T	C	1	822
chr5	176721720	176721722	NSD1	NON_SYNONYMOUS_CODING	SNP	var_5_176721721	G	A	1	822
chr5	176721725	176721727	NSD1	NON_SYNONYMOUS_CODING	SNP	var_5_176721726	G	A	1	822
chr5	176721855	176721857	NSD1	NON_SYNONYMOUS_CODING	SNP	var_5_176721856	G	T	1	208
chr5	176721979	176721981	NSD1	NON_SYNONYMOUS_CODING	SNP	var_5_176721980	A	T	1	822
chr5	176722218	176722220	NSD1	NON_SYNONYMOUS_CODING	SNP	var_5_176722219	T	C	1	208
chr5	176722296	176722298	NSD1	NON_SYNONYMOUS_CODING	SNP	var_5_176722297	A	G	1	822
chr7	27134391	27134393	HOXA1	STOP_GAINED	SNP	var_7_27134392	G	T	2	208
chr7	27135152	27135154	HOXA1	NON_SYNONYMOUS_CODING	SNP	var_7_27135153	C	T	1	822
chr7	27135380	27135382	HOXA1	NON_SYNONYMOUS_CODING	SNP	var_7_27135381	C	G	1	822
chr7	103113319	103113321	RELN	NON_SYNONYMOUS_CODING	SNP	var_7_103113320	C	T	1	208
chr7	103123323	103123325	RELN	NON_SYNONYMOUS_CODING	SNP	var_7_103123324	C	T	1	822
chr7	103124160	103124162	RELN	NON_SYNONYMOUS_CODING	SNP	var_7_103124161	T	C	1	822
chr7	103126639	103126641	RELN	SPLICE_SITE_DONOR	SNP	var_7_103126640	G	A	1	822
chr7	103126690	103126692	RELN	NON_SYNONYMOUS_CODING	SNP	var_7_103126691	A	C	1	208
chr7	103138568	103138570	RELN	NON_SYNONYMOUS_CODING	SNP	var_7_103138569	G	A	1	822
chr7	103143681	103143683	RELN	SPLICE_SITE_ACCEPTOR	SNP	var_7_103143682	T	A	1	822
chr7	103151453	103151455	RELN	SPLICE_SITE_ACCEPTOR	SNP	var_7_103151454	T	A	3	822
chr7	103155682	103155684	RELN	NON_SYNONYMOUS_CODING	SNP	var_7_103155683	C	T	1	208
chr7	103155834	103155836	RELN	NON_SYNONYMOUS_CODING	SNP	var_7_103155835	C	T	1	822
chr7	103163928	103163930	RELN	STOP_GAINED	SNP	var_7_103163929	G	A	1	822
chr7	103180648	103180650	RELN	NON_SYNONYMOUS_CODING	SNP	var_7_103180649	C	T	1	208
chr7	103183173	103183175	RELN	SPLICE_SITE_DONOR	SNP	var_7_103183174	T	A	1	822
chr7	103183201	103183203	RELN	NON_SYNONYMOUS_CODING	SNP	var_7_103183202	C	T	1	822
chr7	103185635	103185637	RELN	NON_SYNONYMOUS_CODING	SNP	var_7_103185636	C	T	1	822
chr7	103197509	103197511	RELN	NON_SYNONYMOUS_CODING	SNP	var_7_103197510	G	A	1	822
chr7	103197552	103197554	RELN	NON_SYNONYMOUS_CODING	SNP	var_7_103197553	T	C	1	208
chr7	103197602	103197604	RELN	NON_SYNONYMOUS_CODING	SNP	var_7_103197603	G	A	4	1030
chr7	103202027	103202029	RELN	NON_SYNONYMOUS_CODING	SNP	var_7_103202028	T	C	1	822
chr7	103202401	103202403	RELN	SPLICE_SITE_ACCEPTOR	SNP	var_7_103202402	T	A	6	822
chr7	103202404	103202406	RELN	SPLICE_SITE_ACCEPTOR	SNP	var_7_103202405	C	A	34	1030
chr7	103205778	103205780	RELN	NON_SYNONYMOUS_CODING	SNP	var_7_103205779	G	A	13	1030
chr7	103205839	103205841	RELN	NON_SYNONYMOUS_CODING	SNP	var_7_103205840	C	T	1	822
chr7	103205962	103205964	RELN	NON_SYNONYMOUS_CODING	SNP	var_7_103205963	C	T	1	822
chr7	103207074	103207076	RELN	NON_SYNONYMOUS_CODING	SNP	var_7_103207075	C	T	1	208
chr7	103207106	103207108	RELN	NON_SYNONYMOUS_CODING	SNP	var_7_103207107	T	G	2	208
chr7	103214592	103214594	RELN	NON_SYNONYMOUS_CODING	SNP	var_7_103214593	T	C	1	822
chr7	103214641	103214643	RELN	NON_SYNONYMOUS_CODING	SNP	var_7_103214642	C	T	2	1030
chr7	103214670	103214672	RELN	NON_SYNONYMOUS_CODING	SNP	var_7_103214671	G	T	1	822
chr7	103234328	103234330	RELN	NON_SYNONYMOUS_CODING	SNP	var_7_103234329	T	G	1	1030
chr7	103234827	103234829	RELN	NON_SYNONYMOUS_CODING	SNP	var_7_103234828	G	C	1	822
chr7	103234913	103234915	RELN	NON_SYNONYMOUS_CODING	SNP	var_7_103234914	C	T	1	822
chr7	103236964	103236966	RELN	NON_SYNONYMOUS_CODING	SNP	var_7_103236965	G	T	2	1030
chr7	103243844	103243846	RELN	NON_SYNONYMOUS_CODING	SNP	var_7_103243845	T	C	2	208
chr7	103251195	103251197	RELN	NON_SYNONYMOUS_CODING	SNP	var_7_103251196	G	C	1	208
chr7	103294534	103294536	RELN	SPLICE_SITE_DONOR	SNP	var_7_103294535	T	C	1	822
chr7	103294613	103294615	RELN	NON_SYNONYMOUS_CODING	SNP	var_7_103294614	T	C	1	822
chr7	103322620	103322622	RELN	NON_SYNONYMOUS_CODING	SNP	var_7_103322621	G	T	2	822
chr7	103338334	103338336	RELN	NON_SYNONYMOUS_CODING	SNP	var_7_103338335	C	G	1	822
chr7	103341381	103341383	RELN	NON_SYNONYMOUS_CODING	SNP	var_7_103341382	C	T	1	208
chr7	103629664	103629666	RELN	NON_SYNONYMOUS_CODING	SNP	var_7_103629665	C	T	1	822
chr7	114066615	114066617	FOXP2	NON_SYNONYMOUS_CODING	SNP	var_7_114066616	A	T	1	822
chr7	114271644	114271646	FOXP2	NON_SYNONYMOUS_CODING	SNP	var_7_114271645	G	C	1	822
chr7	114292255	114292257	FOXP2	SPLICE_SITE_ACCEPTOR	SNP	var_7_114292256	A	T	1	822
chr7	114294071	114294073	FOXP2	NON_SYNONYMOUS_CODING	SNP	var_7_114294072	C	T	1	208
chr7	114304343	114304345	FOXP2	NON_SYNONYMOUS_CODING	SNP	var_7_114304344	G	A	1	822
chr7	114329932	114329934	FOXP2	NON_SYNONYMOUS_CODING	SNP	var_7_114329933	A	T	1	822
chr7	116339641	116339643	MET	NON_SYNONYMOUS_CODING	SNP	var_7_116339642	G	T	4	1030
chr7	116339925	116339927	MET	NON_SYNONYMOUS_CODING	SNP	var_7_116339926	C	A	1	208
chr7	116340038	116340040	MET	NON_SYNONYMOUS_CODING	SNP	var_7_116340039	A	G	1	822
chr7	116340096	116340098	MET	NON_SYNONYMOUS_CODING	SNP	var_7_116340097	C	T	2	822
chr7	116340104	116340106	MET	NON_SYNONYMOUS_CODING	SNP	var_7_116340105	A	G	1	822
chr7	116340176	116340178	MET	NON_SYNONYMOUS_CODING	SNP	var_7_116340177	G	A	2	822
chr7	116409824	116409826	MET	NON_SYNONYMOUS_CODING	SNP	var_7_116409825	A	T	1	822
chr7	116411922	116411924	MET	NON_SYNONYMOUS_CODING	SNP	var_7_116411923	C	T	10	822
chr7	116411989	116411991	MET	NON_SYNONYMOUS_CODING	SNP	var_7_116411990	C	T	12	1030
chr7	116436015	116436017	MET	NON_SYNONYMOUS_CODING	SNP	var_7_116436016	A	G	1	822
chr7	140453181	140453183	BRAF	NON_SYNONYMOUS_CODING	SNP	var_7_140453182	G	A	1	822
chr7	140500212	140500214	BRAF	NON_SYNONYMOUS_CODING	SNP	var_7_140500213	G	A	1	822
chr7	146536933	146536935	CNTNAP2	NON_SYNONYMOUS_CODING	SNP	var_7_146536934	C	T	1	822
chr7	146818169	146818171	CNTNAP2	NON_SYNONYMOUS_CODING	SNP	var_7_146818170	G	C	4	1030
chr7	146825910	146825912	CNTNAP2	NON_SYNONYMOUS_CODING	SNP	var_7_146825911	T	G	1	822
chr7	146829472	146829474	CNTNAP2	NON_SYNONYMOUS_CODING	SNP	var_7_146829473	A	G	1	208
chr7	146829499	146829501	CNTNAP2	NON_SYNONYMOUS_CODING	SNP	var_7_146829500	C	T	1	822
chr7	147259237	147259239	CNTNAP2	NON_SYNONYMOUS_CODING	SNP	var_7_147259238	G	A	1	822
chr7	147674988	147674990	CNTNAP2	NON_SYNONYMOUS_CODING	SNP	var_7_147674989	A	C	6	208
chr7	147844633	147844635	CNTNAP2	NON_SYNONYMOUS_CODING	SNP	var_7_147844634	T	C	2	1030
chr7	147844731	147844733	CNTNAP2	NON_SYNONYMOUS_CODING	SNP	var_7_147844732	C	A	3	1030
chr7	147964127	147964129	CNTNAP2	NON_SYNONYMOUS_CODING	SNP	var_7_147964128	G	C	1	822
chr7	148080943	148080945	CNTNAP2	NON_SYNONYMOUS_CODING	SNP	var_7_148080944	G	A	1	822
chr7	148106524	148106526	CNTNAP2	NON_SYNONYMOUS_CODING	SNP	var_7_148106525	T	C	1	822
chr7	148112544	148112546	CNTNAP2	NON_SYNONYMOUS_CODING	SNP	var_7_148112545	C	T	1	822
chr8	61654519	61654521	CHD7	NON_SYNONYMOUS_CODING	SNP	var_8_61654520	C	T	1	818
chr8	61655008	61655010	CHD7	NON_SYNONYMOUS_CODING	SNP	var_8_61655009	A	G	4	1030
chr8	61655036	61655038	CHD7	NON_SYNONYMOUS_CODING	SNP	var_8_61655037	A	G	1	208
chr8	61655351	61655353	CHD7	NON_SYNONYMOUS_CODING	SNP	var_8_61655352	A	G	1	822
chr8	61655365	61655367	CHD7	NON_SYNONYMOUS_CODING	SNP	var_8_61655366	C	T	1	822
chr8	61655462	61655464	CHD7	NON_SYNONYMOUS_CODING	SNP	var_8_61655463	T	A	1	822
chr8	61693963	61693965	CHD7	NON_SYNONYMOUS_CODING	SNP	var_8_61693964	A	G	1	812
chr8	61734408	61734410	CHD7	NON_SYNONYMOUS_CODING	SNP	var_8_61734409	C	T	1	820
chr8	61742874	61742876	CHD7	SPLICE_SITE_ACCEPTOR	SNP	var_8_61742875	T	A	1	822
chr8	61749486	61749488	CHD7	NON_SYNONYMOUS_CODING	SNP	var_8_61749487	G	C	1	822
chr8	61757586	61757588	CHD7	NON_SYNONYMOUS_CODING	SNP	var_8_61757587	C	T	1	822
chr8	61757804	61757806	CHD7	SPLICE_SITE_ACCEPTOR	SNP	var_8_61757805	C	T	8	1030
chr8	61763045	61763047	CHD7	SPLICE_SITE_ACCEPTOR	SNP	var_8_61763046	G	A	1	822
chr8	61765270	61765272	CHD7	SPLICE_SITE_DONOR	SNP	var_8_61765271	T	C	1	822
chr8	61769417	61769419	CHD7	NON_SYNONYMOUS_CODING	SNP	var_8_61769418	A	C	4	1030
chr8	61778169	61778171	CHD7	NON_SYNONYMOUS_CODING	SNP	var_8_61778170	A	G	1	822
chr8	61778447	61778449	CHD7	NON_SYNONYMOUS_CODING	SNP	var_8_61778448	C	T	5	1030
chr8	100050648	100050650	VPS13B	SPLICE_SITE_ACCEPTOR	SNP	var_8_100050649	A	T	2	822
chr8	100108605	100108607	VPS13B	NON_SYNONYMOUS_CODING	SNP	var_8_100108606	A	G	2	1030
chr8	100115278	100115280	VPS13B	NON_SYNONYMOUS_CODING	SNP	var_8_100115279	G	A	1	822
chr8	100128061	100128063	VPS13B	NON_SYNONYMOUS_CODING	SNP	var_8_100128062	C	G	1	822
chr8	100133409	100133411	VPS13B	NON_SYNONYMOUS_CODING	SNP	var_8_100133410	G	A	1	822
chr8	100133449	100133451	VPS13B	NON_SYNONYMOUS_CODING	SNP	var_8_100133450	A	G	1	822
chr8	100133584	100133586	VPS13B	NON_SYNONYMOUS_CODING	SNP	var_8_100133585	C	T	1	822
chr8	100146900	100146902	VPS13B	NON_SYNONYMOUS_CODING	SNP	var_8_100146901	G	T	2	822
chr8	100147860	100147862	VPS13B	NON_SYNONYMOUS_CODING	SNP	var_8_100147861	C	T	1	822
chr8	100147956	100147958	VPS13B	NON_SYNONYMOUS_CODING	SNP	var_8_100147957	A	G	1	822
chr8	100155284	100155286	VPS13B	NON_SYNONYMOUS_CODING	SNP	var_8_100155285	A	G	1	822
chr8	100155317	100155319	VPS13B	NON_SYNONYMOUS_CODING	SNP	var_8_100155318	G	A	2	1030
chr8	100155381	100155383	VPS13B	NON_SYNONYMOUS_CODING	SNP	var_8_100155382	G	A	2	1030
chr8	100205125	100205127	VPS13B	NON_SYNONYMOUS_CODING	SNP	var_8_100205126	A	G	1	822
chr8	100205240	100205242	VPS13B	NON_SYNONYMOUS_CODING	SNP	var_8_100205241	C	T	1	822
chr8	100205254	100205256	VPS13B	NON_SYNONYMOUS_CODING	SNP	var_8_100205255	G	A	11	1030
chr8	100286505	100286507	VPS13B	NON_SYNONYMOUS_CODING	SNP	var_8_100286506	G	A	1	208
chr8	100286561	100286563	VPS13B	SPLICE_SITE_DONOR	SNP	var_8_100286562	T	G	1	822
chr8	100443884	100443886	VPS13B	NON_SYNONYMOUS_CODING	SNP	var_8_100443885	C	T	11	1030
chr8	100454662	100454664	VPS13B	NON_SYNONYMOUS_CODING	SNP	var_8_100454663	A	G	1	822
chr8	100454778	100454780	VPS13B	NON_SYNONYMOUS_CODING	SNP	var_8_100454779	A	T	1	822
chr8	100454803	100454805	VPS13B	NON_SYNONYMOUS_CODING	SNP	var_8_100454804	A	G	9	1030
chr8	100479773	100479775	VPS13B	NON_SYNONYMOUS_CODING	SNP	var_8_100479774	T	G	1	822
chr8	100493832	100493834	VPS13B	NON_SYNONYMOUS_CODING	SNP	var_8_100493833	C	G	1	822
chr8	100520036	100520038	VPS13B	SYNONYMOUS_CODING;NON_SYNONYMOUS_CODING	SNP	var_8_100520037	T	C	2	822
chr8	100523373	100523375	VPS13B	NON_SYNONYMOUS_CODING	SNP	var_8_100523374	T	C	1	822
chr8	100523530	100523532	VPS13B	NON_SYNONYMOUS_CODING	SNP	var_8_100523531	A	G	1	822
chr8	100523655	100523657	VPS13B	NON_SYNONYMOUS_CODING	SNP	var_8_100523656	C	T	1	822
chr8	100568816	100568818	VPS13B	NON_SYNONYMOUS_CODING	SNP	var_8_100568817	G	A	1	208
chr8	100589770	100589772	VPS13B	NON_SYNONYMOUS_CODING	SNP	var_8_100589771	C	G	1	822
chr8	100654423	100654425	VPS13B	NON_SYNONYMOUS_CODING	SNP	var_8_100654424	C	T	3	1030
chr8	100654620	100654622	VPS13B	NON_SYNONYMOUS_CODING	SNP	var_8_100654621	T	C	1	822
chr8	100654699	100654701	VPS13B	NON_SYNONYMOUS_CODING	SNP	var_8_100654700	G	A	1	822
chr8	100654722	100654724	VPS13B	NON_SYNONYMOUS_CODING	SNP	var_8_100654723	A	G	1	822
chr8	100711904	100711906	VPS13B	NON_SYNONYMOUS_CODING	SNP	var_8_100711905	A	G	1	822
chr8	100712121	100712123	VPS13B	NON_SYNONYMOUS_CODING	SNP	var_8_100712122	A	G	3	1030
chr8	100791160	100791162	VPS13B	NON_SYNONYMOUS_CODING	SNP	var_8_100791161	A	G	1	822
chr8	100791163	100791165	VPS13B	NON_SYNONYMOUS_CODING	SNP	var_8_100791164	C	G	1	208
chr8	100796554	100796556	VPS13B	NON_SYNONYMOUS_CODING	SNP	var_8_100796555	G	A	1	208
chr8	100796684	100796686	VPS13B	NON_SYNONYMOUS_CODING	SNP	var_8_100796685	G	A	1	822
chr8	100831064	100831066	VPS13B	NON_SYNONYMOUS_CODING	SNP	var_8_100831065	C	T	1	208
chr8	100831745	100831747	VPS13B	NON_SYNONYMOUS_CODING	SNP	var_8_100831746	G	C	1	208
chr8	100832258	100832260	VPS13B	NON_SYNONYMOUS_CODING	SNP	var_8_100832259	A	G	2	1030
chr8	100844795	100844797	VPS13B	NON_SYNONYMOUS_CODING	SNP	var_8_100844796	T	C	1	822
chr8	100844848	100844850	VPS13B	NON_SYNONYMOUS_CODING	SNP	var_8_100844849	G	A	1	822
chr8	100844857	100844859	VPS13B	NON_SYNONYMOUS_CODING	SNP	var_8_100844858	C	T	5	1030
chr8	100861109	100861111	VPS13B	NON_SYNONYMOUS_CODING	SNP	var_8_100861110	C	T	15	1030
chr8	100865764	100865766	VPS13B	STOP_GAINED	SNP	var_8_100865765	C	G	1	822
chr8	100866154	100866156	VPS13B	NON_SYNONYMOUS_CODING	SNP	var_8_100866155	T	C	1	822
chr8	100866165	100866167	VPS13B	NON_SYNONYMOUS_CODING	SNP	var_8_100866166	A	G	1	822
chr8	100866310	100866312	VPS13B	NON_SYNONYMOUS_CODING	SNP	var_8_100866311	T	C	5	208
chr8	100874029	100874031	VPS13B	NON_SYNONYMOUS_CODING	SNP	var_8_100874030	G	A	7	1030
chr8	100874057	100874059	VPS13B	NON_SYNONYMOUS_CODING	SNP	var_8_100874058	G	A	1	822
chr8	100883802	100883804	VPS13B	NON_SYNONYMOUS_CODING	SNP	var_8_100883803	G	A	1	822
chr9	135772013	135772015	TSC1	SYNONYMOUS_CODING;NON_SYNONYMOUS_CODING	SNP	var_9_135772014	C	T	1	822
chr9	135772057	135772059	TSC1	NON_SYNONYMOUS_CODING	SNP	var_9_135772058	G	A	1	822
chr9	135772645	135772647	TSC1	NON_SYNONYMOUS_CODING	SNP	var_9_135772646	C	T	1	822
chr9	135772652	135772654	TSC1	NON_SYNONYMOUS_CODING	SNP	var_9_135772653	A	T	1	822
chr9	135772998	135773000	TSC1	SPLICE_SITE_ACCEPTOR	SNP	var_9_135772999	T	A	8	1030
chr9	135778097	135778099	TSC1	NON_SYNONYMOUS_CODING	SNP	var_9_135778098	T	C	1	822
chr9	135779051	135779053	TSC1	NON_SYNONYMOUS_CODING	SNP	var_9_135779052	G	A	2	1030
chr9	135782111	135782113	TSC1	SPLICE_SITE_DONOR	SNP	var_9_135782112	C	T	1	1030
chr9	135782213	135782215	TSC1	NON_SYNONYMOUS_CODING	SNP	var_9_135782214	G	A	1	822
chr9	135786012	135786014	TSC1	NON_SYNONYMOUS_CODING	SNP	var_9_135786013	G	A	1	822
chr9	135786042	135786044	TSC1	NON_SYNONYMOUS_CODING	SNP	var_9_135786043	G	A	1	822
chr9	135786057	135786059	TSC1	NON_SYNONYMOUS_CODING	SNP	var_9_135786058	A	C	1	822
chr9	135786450	135786452	TSC1	NON_SYNONYMOUS_CODING	SNP	var_9_135786451	G	T	4	1030
chr9	135786862	135786864	TSC1	NON_SYNONYMOUS_CODING	SNP	var_9_135786863	G	A	1	822
chr9	135786867	135786869	TSC1	NON_SYNONYMOUS_CODING	SNP	var_9_135786868	G	A	1	208
chr9	135800990	135800992	TSC1	NON_SYNONYMOUS_CODING	SNP	var_9_135800991	A	C	1	822
chr9	135801086	135801088	TSC1	NON_SYNONYMOUS_CODING	SNP	var_9_135801087	C	T	1	208
chr9	140605428	140605430	EHMT1	NON_SYNONYMOUS_CODING	SNP	var_9_140605429	C	T	1	1022
chr9	140611215	140611217	EHMT1	NON_SYNONYMOUS_CODING	SNP	var_9_140611216	A	G	2	822
chr9	140611242	140611244	EHMT1	NON_SYNONYMOUS_CODING	SNP	var_9_140611243	G	A	1	822
chr9	140611262	140611264	EHMT1	NON_SYNONYMOUS_CODING	SNP	var_9_140611263	A	T	1	822
chr9	140611580	140611582	EHMT1	NON_SYNONYMOUS_CODING	SNP	var_9_140611581	G	A	1	822
chr9	140622894	140622896	EHMT1	NON_SYNONYMOUS_CODING	SNP	var_9_140622895	G	A	3	822
chr9	140638470	140638472	EHMT1	NON_SYNONYMOUS_CODING	SNP	var_9_140638471	G	C	1	822
chr9	140672353	140672355	EHMT1	NON_SYNONYMOUS_CODING	SNP	var_9_140672354	C	T	1	822
chr9	140695418	140695420	EHMT1	NON_SYNONYMOUS_CODING	SNP	var_9_140695419	A	G	3	1030
chr9	140707884	140707886	EHMT1	NON_SYNONYMOUS_CODING	SNP	var_9_140707885	C	T	1	822
chr9	140708894	140708896	EHMT1	NON_SYNONYMOUS_CODING	SNP	var_9_140708895	A	G	1	822
chr10	89624291	89624293	PTEN	NON_SYNONYMOUS_CODING	SNP	var_10_89624292	C	G	1	822
chr10	89685267	89685269	PTEN	SPLICE_SITE_ACCEPTOR	SNP	var_10_89685268	A	T	3	816
chr10	89717672	89717674	PTEN	NON_SYNONYMOUS_CODING	SNP	var_10_89717673	G	T	1	822
chr11	27679888	27679890	BDNF;BDNF-AS	NON_SYNONYMOUS_CODING	SNP	var_11_27679889	G	C	1	822
chr11	27679927	27679929	BDNF;BDNF-AS	NON_SYNONYMOUS_CODING	SNP	var_11_27679928	T	C	1	822
chr11	27680106	27680108	BDNF	NON_SYNONYMOUS_CODING	SNP	var_11_27680107	G	A	1	1030
chr11	71146693	71146695	DHCR7	SYNONYMOUS_CODING;NON_SYNONYMOUS_CODING	SNP	var_11_71146694	G	A	1	822
chr11	71146714	71146716	DHCR7	SYNONYMOUS_CODING;NON_SYNONYMOUS_CODING	SNP	var_11_71146715	G	A	1	822
chr11	71146763	71146765	DHCR7	NON_SYNONYMOUS_CODING	SNP	var_11_71146764	C	T	1	822
chr11	71146836	71146838	DHCR7	SYNONYMOUS_CODING;NON_SYNONYMOUS_CODING	SNP	var_11_71146837	C	T	3	822
chr11	71146860	71146862	DHCR7	SYNONYMOUS_CODING;NON_SYNONYMOUS_CODING	SNP	var_11_71146861	C	T	2	822
chr11	71146872	71146874	DHCR7	NON_SYNONYMOUS_CODING	SNP	var_11_71146873	C	A	2	822
chr11	71146885	71146887	DHCR7	NON_SYNONYMOUS_CODING;SPLICE_SITE_ACCEPTOR	SNP	var_11_71146886	C	G	6	1030
chr11	71150036	71150038	DHCR7	NON_SYNONYMOUS_CODING	SNP	var_11_71150037	T	C	1	822
chr11	71152392	71152394	DHCR7	NON_SYNONYMOUS_CODING	SNP	var_11_71152393	G	A	1	822
chr11	71152420	71152422	DHCR7	NON_SYNONYMOUS_CODING	SNP	var_11_71152421	C	T	1	822
chr11	71155028	71155030	DHCR7	NON_SYNONYMOUS_CODING	SNP	var_11_71155029	G	A	3	1030
chr11	71155081	71155083	DHCR7	NON_SYNONYMOUS_CODING	SNP	var_11_71155082	G	A	1	822
chr11	71155160	71155162	DHCR7	NON_SYNONYMOUS_CODING	SNP	var_11_71155161	C	T	2	1030
chr11	71155909	71155911	DHCR7	NON_SYNONYMOUS_CODING	SNP	var_11_71155910	C	G	1	822
chr11	71906437	71906439	FOLR1	NON_SYNONYMOUS_CODING	SNP	var_11_71906438	C	T	4	1030
chr11	71906455	71906457	FOLR1	NON_SYNONYMOUS_CODING	SNP	var_11_71906456	A	C	12	1030
chr11	71906792	71906794	FOLR1	SPLICE_SITE_DONOR	SNP	var_11_71906793	T	C	4	1030
chr12	2595422	2595424	CACNA1C	NON_SYNONYMOUS_CODING	SNP	var_12_2595423	T	C	1	208
chr12	2613673	2613675	CACNA1C	NON_SYNONYMOUS_CODING	SNP	var_12_2613674	G	A	1	822
chr12	2614019	2614021	CACNA1C	NON_SYNONYMOUS_CODING	SNP	var_12_2614020	G	A	1	822
chr12	2711062	2711064	CACNA1C	NON_SYNONYMOUS_CODING	SNP	var_12_2711063	G	A	1	822
chr12	2760793	2760795	CACNA1C	NON_SYNONYMOUS_CODING	SNP	var_12_2760794	G	A	1	822
chr12	2764347	2764349	CACNA1C	NON_SYNONYMOUS_CODING	SNP	var_12_2764348	G	C	1	822
chr12	2788667	2788669	CACNA1C	NON_SYNONYMOUS_CODING	SNP	var_12_2788668	C	G	1	1014
chr12	2788904	2788906	CACNA1C	NON_SYNONYMOUS_CODING	SNP	var_12_2788905	C	T	1	800
chr12	2797745	2797747	CACNA1C	NON_SYNONYMOUS_CODING	SNP	var_12_2797746	G	A	4	1030
chr12	63541200	63541202	AVPR1A	NON_SYNONYMOUS_CODING	SNP	var_12_63541201	C	A	1	822
chr12	63541202	63541204	AVPR1A	NON_SYNONYMOUS_CODING	SNP	var_12_63541203	G	C	2	208
chr12	112888156	112888158	PTPN11	NON_SYNONYMOUS_CODING	SNP	var_12_112888157	A	G	1	208
chr12	112888260	112888262	PTPN11	NON_SYNONYMOUS_CODING	SNP	var_12_112888261	G	C	1	822
chr12	112892397	112892399	PTPN11	NON_SYNONYMOUS_CODING	SNP	var_12_112892398	C	T	1	822
chr12	112892406	112892408	PTPN11	NON_SYNONYMOUS_CODING	SNP	var_12_112892407	T	G	6	1030
chr12	112892432	112892434	PTPN11	STOP_GAINED	SNP	var_12_112892433	T	G	36	1030
chr12	112915525	112915527	PTPN11	NON_SYNONYMOUS_CODING	SNP	var_12_112915526	A	G	1	1030
chr12	112915531	112915533	PTPN11	NON_SYNONYMOUS_CODING	SNP	var_12_112915532	A	G	1	208
chr12	112924279	112924281	PTPN11	NON_SYNONYMOUS_CODING	SNP	var_12_112924280	G	C	1	822
chr12	112924314	112924316	PTPN11	NON_SYNONYMOUS_CODING	SNP	var_12_112924315	C	T	1	822
chr12	112926887	112926889	PTPN11	NON_SYNONYMOUS_CODING	SNP	var_12_112926888	G	A	1	822
chr12	112940005	112940007	PTPN11	NON_SYNONYMOUS_CODING	SNP	var_12_112940006	C	T	1	208
chr15	25601066	25601068	UBE3A	NON_SYNONYMOUS_CODING	SNP	var_15_25601067	T	G	1	822
chr15	27184551	27184553	GABRB3	NON_SYNONYMOUS_CODING	SNP	var_15_27184552	G	A	2	1030
chr16	2098635	2098637	TSC2	NON_SYNONYMOUS_CODING	SNP	var_16_2098636	A	G	1	208
chr16	2104392	2104394	TSC2	NON_SYNONYMOUS_CODING	SNP	var_16_2104393	G	A	1	822
chr16	2110760	2110762	TSC2	NON_SYNONYMOUS_CODING	SNP	var_16_2110761	G	C	1	822
chr16	2111935	2111937	TSC2	NON_SYNONYMOUS_CODING	SNP	var_16_2111936	G	A	1	822
chr16	2112531	2112533	TSC2	NON_SYNONYMOUS_CODING	SNP	var_16_2112532	C	T	1	822
chr16	2112543	2112545	TSC2	NON_SYNONYMOUS_CODING	SNP	var_16_2112544	A	T	1	822
chr16	2120486	2120488	TSC2	NON_SYNONYMOUS_CODING	SNP	var_16_2120487	G	A	6	822
chr16	2121582	2121584	TSC2	NON_SYNONYMOUS_CODING	SNP	var_16_2121583	G	A	1	822
chr16	2122298	2122300	TSC2	NON_SYNONYMOUS_CODING	SNP	var_16_2122299	T	C	1	822
chr16	2125794	2125796	TSC2	SPLICE_SITE_ACCEPTOR	SNP	var_16_2125795	C	T	1	822
chr16	2125874	2125876	TSC2	NON_SYNONYMOUS_CODING	SNP	var_16_2125875	C	T	1	822
chr16	2127594	2127596	TSC2	SPLICE_SITE_ACCEPTOR	SNP	var_16_2127595	A	G	2	822
chr16	2127647	2127649	TSC2	NON_SYNONYMOUS_CODING	SNP	var_16_2127648	G	A	1	822
chr16	2129284	2129286	TSC2	NON_SYNONYMOUS_CODING	SNP	var_16_2129285	T	C	1	822
chr16	2130197	2130199	TSC2	NON_SYNONYMOUS_CODING	SNP	var_16_2130198	G	A	1	1030
chr16	2130324	2130326	TSC2	NON_SYNONYMOUS_CODING	SNP	var_16_2130325	A	G	1	822
chr16	2132448	2132450	TSC2	NON_SYNONYMOUS_CODING	SNP	var_16_2132449	C	T	1	822
chr16	2133700	2133702	TSC2	NON_SYNONYMOUS_CODING	SNP	var_16_2133701	G	A	2	1030
chr16	2134441	2134443	TSC2	NON_SYNONYMOUS_CODING	SNP	var_16_2134442	G	A	1	822
chr16	2134507	2134509	TSC2	NON_SYNONYMOUS_CODING	SNP	var_16_2134508	G	T	3	816
chr16	2136383	2136385	TSC2	SPLICE_SITE_DONOR	SNP	var_16_2136384	C	T	1	822
chr16	2138095	2138097	TSC2	NON_SYNONYMOUS_CODING	SNP	var_16_2138096	C	T	1	822
chr16	2138509	2138511	TSC2	STOP_GAINED	SNP	var_16_2138510	A	T	1	822
chr16	2138545	2138547	TSC2	NON_SYNONYMOUS_CODING	SNP	var_16_2138546	G	A	2	822
chr16	2138569	2138571	TSC2	NON_SYNONYMOUS_CODING	SNP	var_16_2138570	C	T	3	1030
chr16	3778386	3778388	CREBBP	NON_SYNONYMOUS_CODING	SNP	var_16_3778387	T	G	1	822
chr16	3778423	3778425	CREBBP	NON_SYNONYMOUS_CODING	SNP	var_16_3778424	T	G	1	822
chr16	3778685	3778687	CREBBP	NON_SYNONYMOUS_CODING	SNP	var_16_3778686	A	G	1	822
chr16	3778751	3778753	CREBBP	NON_SYNONYMOUS_CODING	SNP	var_16_3778752	G	C	4	208
chr16	3817812	3817814	CREBBP	NON_SYNONYMOUS_CODING	SNP	var_16_3817813	G	A	3	1030
chr16	3819293	3819295	CREBBP	NON_SYNONYMOUS_CODING	SNP	var_16_3819294	C	T	9	1030
chr16	3819343	3819345	CREBBP	NON_SYNONYMOUS_CODING	SNP	var_16_3819344	G	A	1	822
chr16	3820722	3820724	CREBBP	NON_SYNONYMOUS_CODING	SNP	var_16_3820723	T	C	3	1030
chr16	3820772	3820774	CREBBP	NON_SYNONYMOUS_CODING	SNP	var_16_3820773	G	A	1	1030
chr16	3831229	3831231	CREBBP	NON_SYNONYMOUS_CODING	SNP	var_16_3831230	G	T	16	1030
chr16	3832729	3832731	CREBBP	NON_SYNONYMOUS_CODING	SNP	var_16_3832730	C	T	1	208
chr16	3832858	3832860	CREBBP	NON_SYNONYMOUS_CODING	SNP	var_16_3832859	C	T	1	822
chr16	3860779	3860781	CREBBP	NON_SYNONYMOUS_CODING	SNP	var_16_3860780	T	C	2	822
chr16	3900712	3900714	CREBBP	NON_SYNONYMOUS_CODING	SNP	var_16_3900713	G	C	1	822
chr16	3900802	3900804	CREBBP	NON_SYNONYMOUS_CODING	SNP	var_16_3900803	C	A	1	822
chr17	2583506	2583508	PAFAH1B1	NON_SYNONYMOUS_CODING	SNP	var_17_2583507	A	T	1	822
chr17	17696749	17696751	RAI1	NON_SYNONYMOUS_CODING	SNP	var_17_17696750	A	G	1	822
chr17	17696871	17696873	RAI1	NON_SYNONYMOUS_CODING	SNP	var_17_17696872	C	T	1	1030
chr17	17696986	17696988	RAI1	NON_SYNONYMOUS_CODING	SNP	var_17_17696987	C	T	7	1030
chr17	17697403	17697405	RAI1	NON_SYNONYMOUS_CODING	SNP	var_17_17697404	C	T	7	1030
chr17	17698005	17698007	RAI1	NON_SYNONYMOUS_CODING	SNP	var_17_17698006	G	A	1	822
chr17	17698234	17698236	RAI1	NON_SYNONYMOUS_CODING	SNP	var_17_17698235	G	T	1	822
chr17	17698240	17698242	RAI1	NON_SYNONYMOUS_CODING	SNP	var_17_17698241	G	A	1	822
chr17	17699128	17699130	RAI1	NON_SYNONYMOUS_CODING	SNP	var_17_17699129	C	T	1	208
chr17	17699911	17699913	RAI1	NON_SYNONYMOUS_CODING	SNP	var_17_17699912	G	A	1	822
chr17	17699946	17699948	RAI1	NON_SYNONYMOUS_CODING	SNP	var_17_17699947	A	G	1	208
chr17	17699950	17699952	RAI1	NON_SYNONYMOUS_CODING	SNP	var_17_17699951	C	A	1	822
chr17	17699953	17699955	RAI1	NON_SYNONYMOUS_CODING	SNP	var_17_17699954	C	G	1	822
chr17	17700145	17700147	RAI1	NON_SYNONYMOUS_CODING	SNP	var_17_17700146	C	T	1	822
chr17	17700300	17700302	RAI1	NON_SYNONYMOUS_CODING	SNP	var_17_17700301	A	G	1	208
chr17	17700304	17700306	RAI1	NON_SYNONYMOUS_CODING	SNP	var_17_17700305	C	T	1	208
chr17	17700699	17700701	RAI1	NON_SYNONYMOUS_CODING	SNP	var_17_17700700	A	G	2	1024
chr17	17700787	17700789	RAI1	NON_SYNONYMOUS_CODING	SNP	var_17_17700788	A	G	3	1028
chr17	17701284	17701286	RAI1	NON_SYNONYMOUS_CODING	SNP	var_17_17701285	G	C	1	822
chr17	17701297	17701299	RAI1	NON_SYNONYMOUS_CODING	SNP	var_17_17701298	C	T	1	822
chr17	28530266	28530268	SLC6A4	NON_SYNONYMOUS_CODING	SNP	var_17_28530267	T	A	1	822
chr17	28543224	28543226	SLC6A4	NON_SYNONYMOUS_CODING	SNP	var_17_28543225	C	A	1	822
chr18	52928742	52928744	TCF4	NON_SYNONYMOUS_CODING	SNP	var_18_52928743	G	A	1	822
chr18	53128284	53128286	TCF4	NON_SYNONYMOUS_CODING	SNP	var_18_53128285	T	C	1	1030
chr18	53252513	53252515	TCF4	NON_SYNONYMOUS_CODING	SNP	var_18_53252514	A	G	1	822
chr19	50364595	50364597	PNKP	SYNONYMOUS_CODING;NON_SYNONYMOUS_CODING	SNP	var_19_50364596	G	C	1	208
chr19	50365311	50365313	PNKP	NON_SYNONYMOUS_CODING	SNP	var_19_50365312	G	A	1	822
chr19	50367290	50367292	PNKP	NON_SYNONYMOUS_CODING	SNP	var_19_50367291	C	A	1	822
chr19	50367469	50367471	PNKP	NON_SYNONYMOUS_CODING	SNP	var_19_50367470	C	T	1	208
chr19	50367482	50367484	PNKP	NON_SYNONYMOUS_CODING	SNP	var_19_50367483	G	T	1	822
chr19	50368465	50368467	PNKP	NON_SYNONYMOUS_CODING	SNP	var_19_50368466	C	T	4	1030
chr19	50369665	50369667	PNKP	NON_SYNONYMOUS_CODING	SNP	var_19_50369666	G	A	1	822
chr19	50370323	50370325	PNKP	NON_SYNONYMOUS_CODING	SNP	var_19_50370324	G	C	1	822
chr19	50370403	50370405	PNKP	NON_SYNONYMOUS_CODING	SNP	var_19_50370404	G	A	12	1030
chr22	51121801	51121803	SHANK3	NON_SYNONYMOUS_CODING	SNP	var_22_51121802	C	G	1	822
chr22	51123033	51123035	SHANK3	NON_SYNONYMOUS_CODING	SNP	var_22_51123034	T	A	1	822
chr22	51143236	51143238	SHANK3	NON_SYNONYMOUS_CODING	SNP	var_22_51143237	G	A	1	816
chr22	51143515	51143517	SHANK3	NON_SYNONYMOUS_CODING	SNP	var_22_51143516	G	A	1	822
chr22	51159768	51159770	SHANK3	NON_SYNONYMOUS_CODING	SNP	var_22_51159769	C	T	1	820
chr22	51160645	51160647	SHANK3	NON_SYNONYMOUS_CODING	SNP	var_22_51160646	G	A	1	802
chrX	5811180	5811182	NLGN4X	NON_SYNONYMOUS_CODING	SNP	var_X_5811181	G	A	1	822
chrX	5821174	5821176	NLGN4X	NON_SYNONYMOUS_CODING	SNP	var_X_5821175	T	C	2	822
chrX	5950745	5950747	NLGN4X	NON_SYNONYMOUS_CODING	SNP	var_X_5950746	C	T	2	822
chrX	5950783	5950785	NLGN4X	NON_SYNONYMOUS_CODING	SNP	var_X_5950784	G	C	6	1030
chrX	6069245	6069247	NLGN4X	NON_SYNONYMOUS_CODING	SNP	var_X_6069246	A	C	3	208
chrX	10535358	10535360	MID1	NON_SYNONYMOUS_CODING	SNP	var_X_10535359	C	T	1	822
chrX	10535438	10535440	MID1	NON_SYNONYMOUS_CODING	SNP	var_X_10535439	G	C	2	208
chrX	17739756	17739758	NHS	SPLICE_SITE_DONOR	SNP	var_X_17739757	T	C	2	822
chrX	17744818	17744820	NHS	NON_SYNONYMOUS_CODING	SNP	var_X_17744819	G	A	2	822
chrX	17744888	17744890	NHS	NON_SYNONYMOUS_CODING	SNP	var_X_17744889	T	C	2	822
chrX	17745871	17745873	NHS	NON_SYNONYMOUS_CODING	SNP	var_X_17745872	C	T	2	822
chrX	17745907	17745909	NHS	NON_SYNONYMOUS_CODING	SNP	var_X_17745908	C	T	2	208
chrX	17746154	17746156	NHS	NON_SYNONYMOUS_CODING	SNP	var_X_17746155	G	T	4	822
chrX	18593556	18593558	CDKL5	STOP_GAINED	SNP	var_X_18593557	G	T	1	822
chrX	18598049	18598051	CDKL5	NON_SYNONYMOUS_CODING	SNP	var_X_18598050	C	G	2	822
chrX	18622122	18622124	CDKL5	NON_SYNONYMOUS_CODING	SNP	var_X_18622123	T	C	1	208
chrX	18622373	18622375	CDKL5	NON_SYNONYMOUS_CODING	SNP	var_X_18622374	C	T	1	208
chrX	18646491	18646493	CDKL5	NON_SYNONYMOUS_CODING	SNP	var_X_18646492	G	C	9	822
chrX	23398372	23398374	PTCHD1	SPLICE_SITE_DONOR	SNP	var_X_23398373	T	C	3	822
chrX	23411675	23411677	PTCHD1	NON_SYNONYMOUS_CODING	SNP	var_X_23411676	G	A	1	208
chrX	31165618	31165620	DMD	NON_SYNONYMOUS_CODING	SNP	var_X_31165619	A	T	2	822
chrX	31224763	31224765	DMD	NON_SYNONYMOUS_CODING	SNP	var_X_31224764	C	T	2	822
chrX	31227680	31227682	DMD	NON_SYNONYMOUS_CODING	SNP	var_X_31227681	T	C	1	822
chrX	31514987	31514989	DMD	NON_SYNONYMOUS_CODING	SNP	var_X_31514988	G	T	20	1030
chrX	31645910	31645912	DMD	NON_SYNONYMOUS_CODING	SNP	var_X_31645911	T	C	2	822
chrX	31676145	31676147	DMD	NON_SYNONYMOUS_CODING	SNP	var_X_31676146	G	C	2	822
chrX	31854851	31854853	DMD	NON_SYNONYMOUS_CODING	SNP	var_X_31854852	C	T	1	208
chrX	31854904	31854906	DMD	NON_SYNONYMOUS_CODING	SNP	var_X_31854905	G	A	1	822
chrX	31893413	31893415	DMD	NON_SYNONYMOUS_CODING	SNP	var_X_31893414	A	C	1	820
chrX	31950326	31950328	DMD	NON_SYNONYMOUS_CODING	SNP	var_X_31950327	T	C	1	822
chrX	32383224	32383226	DMD	NON_SYNONYMOUS_CODING	SNP	var_X_32383225	T	C	2	822
chrX	32429866	32429868	DMD	SPLICE_SITE_DONOR	SNP	var_X_32429867	G	A	1	1030
chrX	32430019	32430021	DMD	NON_SYNONYMOUS_CODING	SNP	var_X_32430020	C	T	1	822
chrX	32456509	32456511	DMD	SPLICE_SITE_ACCEPTOR	SNP	var_X_32456510	G	A	2	822
chrX	32459420	32459422	DMD	NON_SYNONYMOUS_CODING	SNP	var_X_32459421	G	A	2	822
chrX	32466624	32466626	DMD	NON_SYNONYMOUS_CODING	SNP	var_X_32466625	G	A	15	1030
chrX	32472869	32472871	DMD	NON_SYNONYMOUS_CODING	SNP	var_X_32472870	T	G	1	822
chrX	32486731	32486733	DMD	NON_SYNONYMOUS_CODING	SNP	var_X_32486732	G	T	1	822
chrX	32490329	32490331	DMD	NON_SYNONYMOUS_CODING	SNP	var_X_32490330	A	C	2	822
chrX	32490402	32490404	DMD	NON_SYNONYMOUS_CODING	SNP	var_X_32490403	G	A	1	822
chrX	32503058	32503060	DMD	NON_SYNONYMOUS_CODING	SNP	var_X_32503059	G	A	2	822
chrX	32509624	32509626	DMD	NON_SYNONYMOUS_CODING	SNP	var_X_32509625	A	C	6	1030
chrX	32536164	32536166	DMD	NON_SYNONYMOUS_CODING	SNP	var_X_32536165	C	T	2	822
chrX	32583876	32583878	DMD	NON_SYNONYMOUS_CODING	SNP	var_X_32583877	T	C	2	822
chrX	32583922	32583924	DMD	NON_SYNONYMOUS_CODING	SNP	var_X_32583923	T	C	1	822
chrX	32613992	32613994	DMD	NON_SYNONYMOUS_CODING	SNP	var_X_32613993	C	A	1	822
chrX	32663118	32663120	DMD	NON_SYNONYMOUS_CODING	SNP	var_X_32663119	C	A	1	822
chrX	41390353	41390355	CASK	NON_SYNONYMOUS_CODING	SNP	var_X_41390354	C	G	3	208
chrX	41419020	41419022	CASK	NON_SYNONYMOUS_CODING	SNP	var_X_41419021	A	T	1	822
chrX	41437623	41437625	CASK	NON_SYNONYMOUS_CODING	SNP	var_X_41437624	A	C	4	208
chrX	53222194	53222196	KDM5C	NON_SYNONYMOUS_CODING	SNP	var_X_53222195	C	T	3	1030
chrX	53409179	53409181	SMC1A	NON_SYNONYMOUS_CODING	SNP	var_X_53409180	G	C	47	1030
chrX	53436416	53436418	SMC1A	NON_SYNONYMOUS_CODING	SNP	var_X_53436417	C	G	1	822
chrX	53436418	53436420	SMC1A	STOP_GAINED	SNP	var_X_53436419	T	A	1	822
chrX	53440062	53440064	SMC1A	NON_SYNONYMOUS_CODING	SNP	var_X_53440063	T	C	2	822
chrX	54472606	54472608	FGD1	NON_SYNONYMOUS_CODING	SNP	var_X_54472607	G	A	2	822
chrX	54472641	54472643	FGD1	NON_SYNONYMOUS_CODING	SNP	var_X_54472642	G	A	1	822
chrX	54496614	54496616	FGD1	NON_SYNONYMOUS_CODING	SNP	var_X_54496615	G	A	4	818
chrX	54496873	54496875	FGD1	NON_SYNONYMOUS_CODING	SNP	var_X_54496874	C	T	7	1030
chrX	54497832	54497834	FGD1	NON_SYNONYMOUS_CODING	SNP	var_X_54497833	C	T	4	1030
chrX	67283791	67283793	OPHN1	NON_SYNONYMOUS_CODING	SNP	var_X_67283792	C	A	2	822
chrX	67283824	67283826	OPHN1	NON_SYNONYMOUS_CODING	SNP	var_X_67283825	G	T	1	822
chrX	67518932	67518934	OPHN1	NON_SYNONYMOUS_CODING	SNP	var_X_67518933	A	G	1	822
chrX	67652729	67652731	OPHN1	NON_SYNONYMOUS_CODING	SNP	var_X_67652730	C	T	6	1030
chrX	70357195	70357197	MED12	NON_SYNONYMOUS_CODING	SNP	var_X_70357196	C	T	5	1030
chrX	76777844	76777846	ATRX	NON_SYNONYMOUS_CODING	SNP	var_X_76777845	T	C	2	822
chrX	76845344	76845346	ATRX	NON_SYNONYMOUS_CODING	SNP	var_X_76845345	C	T	1	822
chrX	76889202	76889204	ATRX	SPLICE_SITE_ACCEPTOR	SNP	var_X_76889203	A	G	1	822
chrX	76912053	76912055	ATRX	NON_SYNONYMOUS_CODING	SNP	var_X_76912054	T	C	2	822
chrX	76918866	76918868	ATRX	SPLICE_SITE_DONOR	SNP	var_X_76918867	T	G	1	208
chrX	76937123	76937125	ATRX	NON_SYNONYMOUS_CODING	SNP	var_X_76937124	T	C	2	208
chrX	76937206	76937208	ATRX	NON_SYNONYMOUS_CODING	SNP	var_X_76937207	C	G	2	822
chrX	76937536	76937538	ATRX	NON_SYNONYMOUS_CODING	SNP	var_X_76937537	C	T	2	208
chrX	76937977	76937979	ATRX	NON_SYNONYMOUS_CODING	SNP	var_X_76937978	G	T	2	822
chrX	76938097	76938099	ATRX	NON_SYNONYMOUS_CODING	SNP	var_X_76938098	C	T	1	822
chrX	76938152	76938154	ATRX	NON_SYNONYMOUS_CODING	SNP	var_X_76938153	G	C	7	1030
chrX	76938879	76938881	ATRX	NON_SYNONYMOUS_CODING	SNP	var_X_76938880	T	C	4	822
chrX	76939148	76939150	ATRX	NON_SYNONYMOUS_CODING	SNP	var_X_76939149	C	G	1	822
chrX	99551309	99551311	PCDH19	NON_SYNONYMOUS_CODING	SNP	var_X_99551310	G	C	2	822
chrX	99551402	99551404	PCDH19	NON_SYNONYMOUS_CODING	SNP	var_X_99551403	G	C	3	822
chrX	99661946	99661948	PCDH19	NON_SYNONYMOUS_CODING	SNP	var_X_99661947	C	T	2	822
chrX	99662301	99662303	PCDH19	NON_SYNONYMOUS_CODING	SNP	var_X_99662302	T	C	2	822
chrX	99663423	99663425	PCDH19	NON_SYNONYMOUS_CODING	SNP	var_X_99663424	C	A	1	822
chrX	133547588	133547590	PHF6	NON_SYNONYMOUS_CODING	SNP	var_X_133547589	C	T	1	822
chrX	135106645	135106647	SLC9A6	SPLICE_SITE_DONOR	SNP	var_X_135106646	A	G	2	1030
chrX	135115627	135115629	SLC9A6	NON_SYNONYMOUS_CODING	SNP	var_X_135115628	G	A	3	1030
chrX	135122230	135122232	SLC9A6	SPLICE_SITE_ACCEPTOR	SNP	var_X_135122231	G	A	10	822
chrX	135122307	135122309	SLC9A6	NON_SYNONYMOUS_CODING	SNP	var_X_135122308	G	A	2	822
chrX	147019630	147019632	FMR1	NON_SYNONYMOUS_CODING	SNP	var_X_147019631	C	T	1	208
chrX	147026488	147026490	FMR1	SYNONYMOUS_CODING;NON_SYNONYMOUS_CODING	SNP	var_X_147026489	C	T	4	1030
chrX	147030321	147030323	FMR1	SYNONYMOUS_CODING;NON_SYNONYMOUS_CODING	SNP	var_X_147030322	C	T	1	208
chrX	153128181	153128183	L1CAM	NON_SYNONYMOUS_CODING	SNP	var_X_153128182	G	A	3	822
chrX	153129917	153129919	L1CAM	NON_SYNONYMOUS_CODING	SNP	var_X_153129918	C	A	2	822
chrX	153138130	153138132	L1CAM	NON_SYNONYMOUS_CODING	SNP	var_X_153138131	G	A	4	822
chrX	153295831	153295833	MECP2	STOP_GAINED	SNP	var_X_153295832	C	A	2	822
chrX	153295948	153295950	MECP2	NON_SYNONYMOUS_CODING	SNP	var_X_153295949	C	T	2	1030
chrX	153296073	153296075	MECP2	NON_SYNONYMOUS_CODING	SNP	var_X_153296074	G	A	2	208
chrX	153296077	153296079	MECP2	NON_SYNONYMOUS_CODING	SNP	var_X_153296078	T	A	1	822
chrX	153296089	153296091	MECP2	NON_SYNONYMOUS_CODING	SNP	var_X_153296090	C	T	3	822
chrX	153296116	153296118	MECP2	NON_SYNONYMOUS_CODING	SNP	var_X_153296117	G	A	2	818
chrX	153296140	153296142	MECP2	NON_SYNONYMOUS_CODING	SNP	var_X_153296141	C	T	1	812
chrX	153296152	153296154	MECP2	NON_SYNONYMOUS_CODING	SNP	var_X_153296153	G	A	1	818
chrX	153296445	153296447	MECP2	NON_SYNONYMOUS_CODING	SNP	var_X_153296446	G	C	4	822
chrX	153296696	153296698	MECP2	SYNONYMOUS_CODING;NON_SYNONYMOUS_CODING	SNP	var_X_153296697	G	A	1	822
chrX	153296840	153296842	MECP2	SYNONYMOUS_CODING;SPLICE_SITE_DONOR	SNP	var_X_153296841	G	A	1	822

## Sheet: Table 4 ID NonSyn Rare
Chr	LeftFlank	RightFlank	Gene_name	type	muttype	dbID	ref_allele	var_allele	Allele count in genotypes	Total number of alleles in called genotypes
chr1	44202060	44202062	ST3GAL3	NON_SYNONYMOUS_CODING	SNP	var_1_44202061	G	C	2	822
chr1	44290407	44290409	ST3GAL3	NON_SYNONYMOUS_CODING	SNP	var_1_44290408	C	T	1	822
chr1	44360113	44360115	ST3GAL3	NON_SYNONYMOUS_CODING	SNP	var_1_44360114	G	A	1	822
chr1	44363909	44363911	ST3GAL3	NON_SYNONYMOUS_CODING	SNP	var_1_44363910	A	G	1	822
chr1	44386137	44386139	ST3GAL3	NON_SYNONYMOUS_CODING;SYNONYMOUS_CODING	SNP	var_1_44386138	T	A	1	822
chr1	44395825	44395827	ST3GAL3	NON_SYNONYMOUS_CODING;SYNONYMOUS_CODING	SNP	var_1_44395826	G	A	1	822
chr1	44395834	44395836	ST3GAL3	NON_SYNONYMOUS_CODING	SNP	var_1_44395835	A	T	1	822
chr1	63862181	63862183	ALG6	SPLICE_SITE_ACCEPTOR	SNP	var_1_63862182	A	T	1	822
chr1	114437806	114437808	AP4B1	NON_SYNONYMOUS_CODING	SNP	var_1_114437807	C	A	1	822
chr1	114438038	114438040	AP4B1	NON_SYNONYMOUS_CODING	SNP	var_1_114438039	T	C	1	208
chr1	114438528	114438530	AP4B1	NON_SYNONYMOUS_CODING	SNP	var_1_114438529	G	T	1	822
chr1	114440501	114440503	AP4B1;AP4B1-AS1	NON_SYNONYMOUS_CODING	SNP	var_1_114440502	T	A	1	822
chr1	114442488	114442490	AP4B1;AP4B1-AS1	NON_SYNONYMOUS_CODING;SPLICE_SITE_ACCEPTOR	SNP	var_1_114442489	T	G	4	208
chr1	114442884	114442886	AP4B1;AP4B1-AS1	NON_SYNONYMOUS_CODING	SNP	var_1_114442885	A	G	1	822
chr1	114442969	114442971	AP4B1;AP4B1-AS1	NON_SYNONYMOUS_CODING	SNP	var_1_114442970	G	A	1	822
chr1	114445446	114445448	AP4B1	NON_SYNONYMOUS_CODING	SNP	var_1_114445447	T	G	1	208
chr1	160011792	160011794	KCNJ10;RP11-226L15.4	NON_SYNONYMOUS_CODING	SNP	var_1_160011793	T	C	1	1030
chr1	160012242	160012244	KCNJ10	NON_SYNONYMOUS_CODING	SNP	var_1_160012243	C	T	1	208
chr1	160012270	160012272	KCNJ10	NON_SYNONYMOUS_CODING	SNP	var_1_160012271	G	A	2	822
chr2	50724521	50724523	NRXN1	NON_SYNONYMOUS_CODING	SNP	var_2_50724522	A	C	1	822
chr2	50724744	50724746	NRXN1	NON_SYNONYMOUS_CODING	SNP	var_2_50724745	G	T	2	822
chr2	50758521	50758523	NRXN1	NON_SYNONYMOUS_CODING	SNP	var_2_50758522	C	A	1	822
chr2	50765411	50765413	NRXN1	NON_SYNONYMOUS_CODING	SNP	var_2_50765412	G	T	12	1030
chr2	50765488	50765490	NRXN1	NON_SYNONYMOUS_CODING	SNP	var_2_50765489	C	G	1	822
chr2	50765497	50765499	NRXN1	NON_SYNONYMOUS_CODING	SNP	var_2_50765498	G	A	1	822
chr2	50765613	50765615	NRXN1	STOP_GAINED	SNP	var_2_50765614	G	T	1	208
chr2	50779895	50779897	NRXN1	NON_SYNONYMOUS_CODING	SNP	var_2_50779896	C	T	1	822
chr2	50847194	50847196	NRXN1	NON_SYNONYMOUS_CODING	SNP	var_2_50847195	G	A	3	1030
chr2	50850726	50850728	NRXN1	NON_SYNONYMOUS_CODING	SNP	var_2_50850727	T	G	1	822
chr2	51254883	51254885	NRXN1	NON_SYNONYMOUS_CODING	SNP	var_2_51254884	C	A	1	808
chr2	51255089	51255091	NRXN1	NON_SYNONYMOUS_CODING	SNP	var_2_51255090	G	A	1	820
chr2	51255091	51255093	NRXN1	NON_SYNONYMOUS_CODING	SNP	var_2_51255092	G	A	1	820
chr2	145153972	145153974	ZEB2	SPLICE_SITE_DONOR	SNP	var_2_145153973	T	A	3	1030
chr2	145156523	145156525	ZEB2	NON_SYNONYMOUS_CODING	SNP	var_2_145156524	T	C	1	822
chr2	145156612	145156614	ZEB2	NON_SYNONYMOUS_CODING	SNP	var_2_145156613	G	A	2	1030
chr2	145157273	145157275	ZEB2	NON_SYNONYMOUS_CODING	SNP	var_2_145157274	G	A	2	822
chr2	145157477	145157479	ZEB2	NON_SYNONYMOUS_CODING	SNP	var_2_145157478	A	T	2	822
chr2	145157536	145157538	ZEB2	NON_SYNONYMOUS_CODING	SNP	var_2_145157537	G	T	4	208
chr2	145161479	145161481	ZEB2	SPLICE_SITE_DONOR	SNP	var_2_145161480	C	G	1	822
chr2	145162480	145162482	ZEB2	NON_SYNONYMOUS_CODING	SNP	var_2_145162481	T	G	2	208
chr2	145187356	145187358	ZEB2	NON_SYNONYMOUS_CODING	SNP	var_2_145187357	G	T	4	208
chr2	145274907	145274909	ZEB2	NON_SYNONYMOUS_CODING	SNP	var_2_145274908	G	C	1	822
chr2	149221326	149221328	MBD5	NON_SYNONYMOUS_CODING	SNP	var_2_149221327	G	A	3	1030
chr2	149227541	149227543	MBD5	NON_SYNONYMOUS_CODING	SNP	var_2_149227542	G	A	6	1030
chr2	149227673	149227675	MBD5	NON_SYNONYMOUS_CODING	SNP	var_2_149227674	C	T	1	208
chr2	149227825	149227827	MBD5	NON_SYNONYMOUS_CODING	SNP	var_2_149227826	A	C	1	822
chr2	149240764	149240766	MBD5	NON_SYNONYMOUS_CODING	SNP	var_2_149240765	G	A	1	208
chr2	149240824	149240826	MBD5	NON_SYNONYMOUS_CODING	SNP	var_2_149240825	T	A	1	822
chr2	149243355	149243357	MBD5	NON_SYNONYMOUS_CODING	SNP	var_2_149243356	C	A	1	822
chr2	149243508	149243510	MBD5	NON_SYNONYMOUS_CODING	SNP	var_2_149243509	A	G	2	1030
chr2	149247042	149247044	MBD5	NON_SYNONYMOUS_CODING	SNP	var_2_149247043	C	T	1	822
chr2	149247047	149247049	MBD5	NON_SYNONYMOUS_CODING	SNP	var_2_149247048	C	G	1	822
chr2	166221737	166221739	SCN2A	NON_SYNONYMOUS_CODING	SNP	var_2_166221738	A	T	1	822
chr2	166245761	166245763	SCN2A	NON_SYNONYMOUS_CODING	SNP	var_2_166245762	G	T	1	822
chr2	166246019	166246021	SCN2A	NON_SYNONYMOUS_CODING	SNP	var_2_166246020	C	T	1	822
chr2	166246140	166246142	SCN2A	NON_SYNONYMOUS_CODING	SNP	var_2_166246141	G	A	1	208
chr2	169985337	169985339	LRP2	NON_SYNONYMOUS_CODING	SNP	var_2_169985338	C	T	11	1030
chr2	169989126	169989128	LRP2	NON_SYNONYMOUS_CODING	SNP	var_2_169989127	A	G	1	822
chr2	169993896	169993898	LRP2	SPLICE_SITE_DONOR	SNP	var_2_169993897	C	T	1	822
chr2	169996980	169996982	LRP2	NON_SYNONYMOUS_CODING	SNP	var_2_169996981	C	T	1	822
chr2	169997025	169997027	LRP2	NON_SYNONYMOUS_CODING	SNP	var_2_169997026	G	T	1	822
chr2	170003334	170003336	LRP2	NON_SYNONYMOUS_CODING	SNP	var_2_170003335	T	C	3	1030
chr2	170009389	170009391	LRP2	NON_SYNONYMOUS_CODING	SNP	var_2_170009390	C	T	3	822
chr2	170009390	170009392	LRP2	NON_SYNONYMOUS_CODING	SNP	var_2_170009391	G	T	5	1030
chr2	170013903	170013905	LRP2	NON_SYNONYMOUS_CODING	SNP	var_2_170013904	A	C	9	1030
chr2	170025116	170025118	LRP2	NON_SYNONYMOUS_CODING	SNP	var_2_170025117	G	A	1	822
chr2	170027152	170027154	LRP2	NON_SYNONYMOUS_CODING	SNP	var_2_170027153	T	A	1	822
chr2	170029656	170029658	LRP2	NON_SYNONYMOUS_CODING	SNP	var_2_170029657	C	T	11	1030
chr2	170030505	170030507	LRP2	NON_SYNONYMOUS_CODING	SNP	var_2_170030506	C	T	4	822
chr2	170034518	170034520	LRP2	NON_SYNONYMOUS_CODING	SNP	var_2_170034519	C	A	1	822
chr2	170037961	170037963	LRP2	NON_SYNONYMOUS_CODING	SNP	var_2_170037962	T	C	1	822
chr2	170038713	170038715	LRP2	NON_SYNONYMOUS_CODING	SNP	var_2_170038714	C	G	1	822
chr2	170038760	170038762	LRP2	NON_SYNONYMOUS_CODING	SNP	var_2_170038761	C	T	2	822
chr2	170042244	170042246	LRP2	NON_SYNONYMOUS_CODING	SNP	var_2_170042245	T	C	3	822
chr2	170044733	170044735	LRP2	NON_SYNONYMOUS_CODING	SNP	var_2_170044734	C	A	1	822
chr2	170048345	170048347	LRP2	NON_SYNONYMOUS_CODING	SNP	var_2_170048346	A	G	1	822
chr2	170055415	170055417	LRP2	NON_SYNONYMOUS_CODING	SNP	var_2_170055416	G	T	2	822
chr2	170060749	170060751	LRP2	NON_SYNONYMOUS_CODING	SNP	var_2_170060750	C	T	2	822
chr2	170063222	170063224	LRP2	NON_SYNONYMOUS_CODING	SNP	var_2_170063223	C	T	1	822
chr2	170063371	170063373	LRP2	NON_SYNONYMOUS_CODING	SNP	var_2_170063372	A	T	2	822
chr2	170063379	170063381	LRP2	NON_SYNONYMOUS_CODING	SNP	var_2_170063380	T	C	5	1030
chr2	170063444	170063446	LRP2	NON_SYNONYMOUS_CODING	SNP	var_2_170063445	C	A	1	822
chr2	170063525	170063527	LRP2	NON_SYNONYMOUS_CODING	SNP	var_2_170063526	G	A	1	208
chr2	170063676	170063678	LRP2	NON_SYNONYMOUS_CODING	SNP	var_2_170063677	G	A	2	822
chr2	170066021	170066023	LRP2	NON_SYNONYMOUS_CODING	SNP	var_2_170066022	A	G	1	822
chr2	170068501	170068503	LRP2	NON_SYNONYMOUS_CODING	SNP	var_2_170068502	T	A	2	822
chr2	170068597	170068599	LRP2	NON_SYNONYMOUS_CODING	SNP	var_2_170068598	C	T	5	1030
chr2	170068708	170068710	LRP2	NON_SYNONYMOUS_CODING	SNP	var_2_170068709	C	T	1	822
chr2	170070274	170070276	LRP2	NON_SYNONYMOUS_CODING	SNP	var_2_170070275	C	G	1	822
chr2	170070364	170070366	LRP2	NON_SYNONYMOUS_CODING	SNP	var_2_170070365	C	T	1	1030
chr2	170072796	170072798	LRP2	NON_SYNONYMOUS_CODING	SNP	var_2_170072797	T	C	1	822
chr2	170082935	170082937	LRP2	NON_SYNONYMOUS_CODING	SNP	var_2_170082936	T	C	6	822
chr2	170090039	170090041	LRP2	NON_SYNONYMOUS_CODING	SNP	var_2_170090040	C	T	1	822
chr2	170090040	170090042	LRP2	NON_SYNONYMOUS_CODING	SNP	var_2_170090041	G	A	1	822
chr2	170092503	170092505	LRP2	NON_SYNONYMOUS_CODING	SNP	var_2_170092504	C	T	1	822
chr2	170093741	170093743	LRP2	NON_SYNONYMOUS_CODING	SNP	var_2_170093742	C	T	1	822
chr2	170094767	170094769	LRP2	NON_SYNONYMOUS_CODING	SNP	var_2_170094768	T	G	1	208
chr2	170096083	170096085	LRP2	NON_SYNONYMOUS_CODING	SNP	var_2_170096084	T	C	1	822
chr2	170099525	170099527	LRP2	NON_SYNONYMOUS_CODING	SNP	var_2_170099526	C	T	1	822
chr2	170101268	170101270	LRP2	NON_SYNONYMOUS_CODING	SNP	var_2_170101269	T	C	1	208
chr2	170101277	170101279	LRP2	NON_SYNONYMOUS_CODING	SNP	var_2_170101278	G	T	1	822
chr2	170103276	170103278	LRP2	NON_SYNONYMOUS_CODING	SNP	var_2_170103277	T	C	1	822
chr2	170103471	170103473	LRP2	NON_SYNONYMOUS_CODING	SNP	var_2_170103472	G	A	1	822
chr2	170103995	170103997	LRP2	NON_SYNONYMOUS_CODING	SNP	var_2_170103996	C	T	1	822
chr2	170113669	170113671	LRP2	NON_SYNONYMOUS_CODING	SNP	var_2_170113670	G	C	2	208
chr2	170127555	170127557	LRP2	NON_SYNONYMOUS_CODING	SNP	var_2_170127556	C	A	3	1030
chr2	170145660	170145662	LRP2	SPLICE_SITE_ACCEPTOR	SNP	var_2_170145661	C	T	11	1030
chr2	170163826	170163828	LRP2	NON_SYNONYMOUS_CODING	SNP	var_2_170163827	T	C	1	822
chr2	170177324	170177326	LRP2	NON_SYNONYMOUS_CODING	SNP	var_2_170177325	G	C	1	822
chr2	241658468	241658470	KIF1A	NON_SYNONYMOUS_CODING	SNP	var_2_241658469	G	A	1	822
chr2	241658609	241658611	KIF1A	NON_SYNONYMOUS_CODING	SNP	var_2_241658610	A	G	1	822
chr2	241659322	241659324	KIF1A	NON_SYNONYMOUS_CODING	SNP	var_2_241659323	C	T	3	1030
chr2	241660420	241660422	KIF1A	NON_SYNONYMOUS_CODING	SNP	var_2_241660421	G	A	2	1028
chr2	241663403	241663405	KIF1A	NON_SYNONYMOUS_CODING	SNP	var_2_241663404	C	T	1	822
chr2	241664688	241664690	KIF1A	NON_SYNONYMOUS_CODING	SNP	var_2_241664689	T	A	1	812
chr2	241679489	241679491	KIF1A	NON_SYNONYMOUS_CODING	SNP	var_2_241679490	G	C	1	816
chr2	241682368	241682370	KIF1A	NON_SYNONYMOUS_CODING	SNP	var_2_241682369	C	A	1	820
chr2	241683416	241683418	KIF1A	NON_SYNONYMOUS_CODING	SNP	var_2_241683417	C	T	1	822
chr2	241683448	241683450	KIF1A	NON_SYNONYMOUS_CODING	SNP	var_2_241683449	A	G	2	822
chr2	241683482	241683484	KIF1A	SPLICE_SITE_ACCEPTOR	SNP	var_2_241683483	G	T	1	822
chr2	241685269	241685271	KIF1A	NON_SYNONYMOUS_CODING	SNP	var_2_241685270	G	A	9	1030
chr2	241700646	241700648	KIF1A	NON_SYNONYMOUS_CODING	SNP	var_2_241700647	T	C	1	822
chr2	242683135	242683137	D2HGDH	NON_SYNONYMOUS_CODING	SNP	var_2_242683136	G	C	38	1030
chr2	242683167	242683169	D2HGDH	NON_SYNONYMOUS_CODING	SNP	var_2_242683168	G	A	1	822
chr2	242690725	242690727	D2HGDH	NON_SYNONYMOUS_CODING	SNP	var_2_242690726	G	A	8	1030
chr2	242695261	242695263	D2HGDH	SPLICE_SITE_ACCEPTOR	SNP	var_2_242695262	A	G	1	822
chr2	242695380	242695382	D2HGDH	NON_SYNONYMOUS_CODING	SNP	var_2_242695381	G	A	9	1030
chr2	242695398	242695400	D2HGDH	NON_SYNONYMOUS_CODING	SNP	var_2_242695399	G	A	10	1028
chr2	242707174	242707176	D2HGDH	NON_SYNONYMOUS_CODING	SNP	var_2_242707175	C	T	1	822
chr2	242707270	242707272	D2HGDH	NON_SYNONYMOUS_CODING	SNP	var_2_242707271	G	A	1	822
chr3	3197928	3197930	CRBN	NON_SYNONYMOUS_CODING	SNP	var_3_3197929	G	A	1	822
chr3	3215949	3215951	CRBN	SPLICE_SITE_ACCEPTOR	SNP	var_3_3215950	A	T	14	1030
chr3	41267275	41267277	CTNNB1	NON_SYNONYMOUS_CODING	SNP	var_3_41267276	A	G	3	822
chr3	41277835	41277837	CTNNB1	SPLICE_SITE_ACCEPTOR	SNP	var_3_41277836	T	C	1	208
chr3	71008417	71008419	FOXP1	NON_SYNONYMOUS_CODING	SNP	var_3_71008418	C	T	1	822
chr3	71015128	71015130	FOXP1	NON_SYNONYMOUS_CODING	SNP	var_3_71015129	C	T	1	822
chr3	71015167	71015169	FOXP1	NON_SYNONYMOUS_CODING	SNP	var_3_71015168	C	T	1	208
chr3	71026863	71026865	FOXP1	NON_SYNONYMOUS_CODING	SNP	var_3_71026864	G	A	1	822
chr3	71027158	71027160	FOXP1	NON_SYNONYMOUS_CODING	SNP	var_3_71027159	T	A	1	822
chr3	71090685	71090687	FOXP1	SPLICE_SITE_ACCEPTOR	SNP	var_3_71090686	G	A	1	822
chr3	71096113	71096115	FOXP1	NON_SYNONYMOUS_CODING	SNP	var_3_71096114	G	C	2	1030
chr3	71247413	71247415	FOXP1	NON_SYNONYMOUS_CODING	SNP	var_3_71247414	T	A	1	822
chr4	119203166	119203168	PRSS12	NON_SYNONYMOUS_CODING	SNP	var_4_119203167	C	A	1	822
chr4	119203269	119203271	PRSS12	NON_SYNONYMOUS_CODING	SNP	var_4_119203270	G	A	1	822
chr4	119203329	119203331	PRSS12	NON_SYNONYMOUS_CODING	SNP	var_4_119203330	G	A	8	1030
chr4	119203984	119203986	PRSS12	SPLICE_SITE_DONOR	SNP	var_4_119203985	C	T	1	822
chr4	119204126	119204128	PRSS12	NON_SYNONYMOUS_CODING	SNP	var_4_119204127	T	C	2	822
chr4	119204189	119204191	PRSS12	NON_SYNONYMOUS_CODING	SNP	var_4_119204190	C	T	1	822
chr4	119237432	119237434	PRSS12	NON_SYNONYMOUS_CODING	SNP	var_4_119237433	C	T	1	822
chr4	119259448	119259450	PRSS12	NON_SYNONYMOUS_CODING	SNP	var_4_119259449	C	T	2	1030
chr5	6600042	6600044	NSUN2	NON_SYNONYMOUS_CODING	SNP	var_5_6600043	C	T	3	1030
chr5	6600199	6600201	NSUN2	NON_SYNONYMOUS_CODING	SNP	var_5_6600200	C	T	13	1030
chr5	6600317	6600319	NSUN2	NON_SYNONYMOUS_CODING	SNP	var_5_6600318	G	C	1	822
chr5	6605515	6605517	NSUN2	NON_SYNONYMOUS_CODING	SNP	var_5_6605516	A	C	1	822
chr5	6620248	6620250	NSUN2	NON_SYNONYMOUS_CODING	SNP	var_5_6620249	T	C	1	822
chr5	6632816	6632818	NSUN2	NON_SYNONYMOUS_CODING	SNP	var_5_6632817	T	G	1	822
chr6	33400498	33400500	SYNGAP1	NON_SYNONYMOUS_CODING	SNP	var_6_33400499	A	T	1	822
chr6	33403018	33403020	SYNGAP1	NON_SYNONYMOUS_CODING	SNP	var_6_33403019	G	C	1	822
chr6	33403021	33403023	SYNGAP1	NON_SYNONYMOUS_CODING	SNP	var_6_33403022	T	G	1	822
chr6	33411071	33411073	SYNGAP1	NON_SYNONYMOUS_CODING	SNP	var_6_33411072	G	A	1	822
chr6	33411462	33411464	SYNGAP1	NON_SYNONYMOUS_CODING	SNP	var_6_33411463	C	G	2	208
chr6	33411672	33411674	SYNGAP1	NON_SYNONYMOUS_CODING	SNP	var_6_33411673	T	C	13	1030
chr6	102124569	102124571	GRIK2	NON_SYNONYMOUS_CODING	SNP	var_6_102124570	C	A	1	822
chr6	102124644	102124646	GRIK2	NON_SYNONYMOUS_CODING	SNP	var_6_102124645	G	T	1	208
chr6	102130475	102130477	GRIK2	NON_SYNONYMOUS_CODING	SNP	var_6_102130476	A	C	1	822
chr6	102134166	102134168	GRIK2	NON_SYNONYMOUS_CODING	SNP	var_6_102134167	C	G	3	1030
chr6	102266305	102266307	GRIK2	NON_SYNONYMOUS_CODING	SNP	var_6_102266306	C	T	1	208
chr6	107955024	107955026	SOBP	NON_SYNONYMOUS_CODING	SNP	var_6_107955025	C	T	1	822
chr6	107955368	107955370	SOBP	NON_SYNONYMOUS_CODING	SNP	var_6_107955369	C	T	2	1026
chr6	107955662	107955664	SOBP	NON_SYNONYMOUS_CODING	SNP	var_6_107955663	A	G	4	1030
chr6	107955776	107955778	SOBP	NON_SYNONYMOUS_CODING	SNP	var_6_107955777	C	T	1	820
chr6	107956617	107956619	SOBP	NON_SYNONYMOUS_CODING	SNP	var_6_107956618	T	C	1	822
chr6	131910630	131910632	MED23	NON_SYNONYMOUS_CODING	SNP	var_6_131910631	A	G	1	822
chr6	131910683	131910685	MED23	NON_SYNONYMOUS_CODING	SNP	var_6_131910684	T	C	1	822
chr6	131911475	131911477	MED23	NON_SYNONYMOUS_CODING	SNP	var_6_131911476	G	A	1	822
chr6	131912510	131912512	MED23	NON_SYNONYMOUS_CODING	SNP	var_6_131912511	C	T	1	822
chr6	131914179	131914181	MED23	NON_SYNONYMOUS_CODING	SNP	var_6_131914180	C	T	1	822
chr6	131923398	131923400	MED23	NON_SYNONYMOUS_CODING	SNP	var_6_131923399	C	T	1	822
chr6	131931376	131931378	MED23	NON_SYNONYMOUS_CODING	SNP	var_6_131931377	G	A	1	822
chr6	131946038	131946040	MED23	NON_SYNONYMOUS_CODING	SNP	var_6_131946039	C	T	1	822
chr6	131948608	131948610	MED23	NON_SYNONYMOUS_CODING	SNP	var_6_131948609	G	T	2	1030
chr6	157150519	157150521	ARID1B	NON_SYNONYMOUS_CODING	SNP	var_6_157150520	G	A	1	822
chr6	157222645	157222647	ARID1B	NON_SYNONYMOUS_CODING	SNP	var_6_157222646	A	C	6	1028
chr6	157256596	157256598	ARID1B	SPLICE_SITE_ACCEPTOR	SNP	var_6_157256597	T	A	2	822
chr6	157431661	157431663	ARID1B	NON_SYNONYMOUS_CODING	SNP	var_6_157431662	G	A	1	822
chr6	157454208	157454210	ARID1B	NON_SYNONYMOUS_CODING	SNP	var_6_157454209	C	T	2	822
chr6	157469755	157469757	ARID1B	SPLICE_SITE_ACCEPTOR	SNP	var_6_157469756	A	T	1	822
chr6	157488271	157488273	ARID1B	NON_SYNONYMOUS_CODING	SNP	var_6_157488272	A	T	1	822
chr6	157488324	157488326	ARID1B	SPLICE_SITE_DONOR	SNP	var_6_157488325	C	T	7	1030
chr6	157495135	157495137	ARID1B	SPLICE_SITE_ACCEPTOR	SNP	var_6_157495136	G	A	1	822
chr6	157521961	157521963	ARID1B	NON_SYNONYMOUS_CODING	SNP	var_6_157521962	T	G	1	822
chr6	157522484	157522486	ARID1B	NON_SYNONYMOUS_CODING	SNP	var_6_157522485	C	T	1	822
chr6	157525119	157525121	ARID1B	NON_SYNONYMOUS_CODING	SNP	var_6_157525120	A	G	1	822
chr7	99700526	99700528	AP4M1	NON_SYNONYMOUS_CODING	SNP	var_7_99700527	G	A	1	822
chr7	99700564	99700566	AP4M1	NON_SYNONYMOUS_CODING	SNP	var_7_99700565	A	C	1	822
chr7	99702874	99702876	AP4M1	NON_SYNONYMOUS_CODING	SNP	var_7_99702875	G	C	3	1030
chr7	99703079	99703081	AP4M1	NON_SYNONYMOUS_CODING	SNP	var_7_99703080	C	T	1	822
chr7	99707808	99707810	AP4M1;TAF6	SPLICE_SITE_ACCEPTOR	SNP	var_7_99707809	C	T	7	1030
chr7	146536933	146536935	CNTNAP2	NON_SYNONYMOUS_CODING	SNP	var_7_146536934	C	T	1	822
chr7	146818169	146818171	CNTNAP2	NON_SYNONYMOUS_CODING	SNP	var_7_146818170	G	C	4	1030
chr7	146825910	146825912	CNTNAP2	NON_SYNONYMOUS_CODING	SNP	var_7_146825911	T	G	1	822
chr7	146829472	146829474	CNTNAP2	NON_SYNONYMOUS_CODING	SNP	var_7_146829473	A	G	1	208
chr7	146829499	146829501	CNTNAP2	NON_SYNONYMOUS_CODING	SNP	var_7_146829500	C	T	1	822
chr7	147259237	147259239	CNTNAP2	NON_SYNONYMOUS_CODING	SNP	var_7_147259238	G	A	1	822
chr7	147674988	147674990	CNTNAP2	NON_SYNONYMOUS_CODING	SNP	var_7_147674989	A	C	6	208
chr7	147844633	147844635	CNTNAP2	NON_SYNONYMOUS_CODING	SNP	var_7_147844634	T	C	2	1030
chr7	147844731	147844733	CNTNAP2	NON_SYNONYMOUS_CODING	SNP	var_7_147844732	C	A	3	1030
chr7	147964127	147964129	CNTNAP2	NON_SYNONYMOUS_CODING	SNP	var_7_147964128	G	C	1	822
chr7	148080943	148080945	CNTNAP2	NON_SYNONYMOUS_CODING	SNP	var_7_148080944	G	A	1	822
chr7	148106524	148106526	CNTNAP2	NON_SYNONYMOUS_CODING	SNP	var_7_148106525	T	C	1	822
chr7	148112544	148112546	CNTNAP2	NON_SYNONYMOUS_CODING	SNP	var_7_148112545	C	T	1	822
chr8	15397976	15397978	TUSC3	NON_SYNONYMOUS_CODING	SNP	var_8_15397977	C	T	2	1028
chr8	15480636	15480638	TUSC3	NON_SYNONYMOUS_CODING	SNP	var_8_15480637	C	T	1	822
chr8	15480642	15480644	TUSC3	NON_SYNONYMOUS_CODING	SNP	var_8_15480643	A	G	15	1030
chr8	15480753	15480755	TUSC3	NON_SYNONYMOUS_CODING	SNP	var_8_15480754	T	C	1	822
chr8	15508325	15508327	TUSC3	SPLICE_SITE_DONOR	SNP	var_8_15508326	A	G	1	822
chr8	15605937	15605939	TUSC3	STOP_GAINED	SNP	var_8_15605938	C	A	1	822
chr8	37602086	37602088	ERLIN2	SPLICE_SITE_ACCEPTOR	SNP	var_8_37602087	A	G	1	822
chr8	37602156	37602158	ERLIN2	NON_SYNONYMOUS_CODING	SNP	var_8_37602157	G	A	1	208
chr8	37611018	37611020	ERLIN2	NON_SYNONYMOUS_CODING	SNP	var_8_37611019	C	A	1	822
chr8	37611547	37611549	ERLIN2	NON_SYNONYMOUS_CODING	SNP	var_8_37611548	T	A	1	822
chr8	38092058	38092060	DDHD2	NON_SYNONYMOUS_CODING	SNP	var_8_38092059	A	G	1	208
chr8	38095091	38095093	DDHD2	NON_SYNONYMOUS_CODING	SNP	var_8_38095092	A	G	1	822
chr8	38095660	38095662	DDHD2	NON_SYNONYMOUS_CODING	SNP	var_8_38095661	A	G	1	208
chr8	38103309	38103311	DDHD2	NON_SYNONYMOUS_CODING	SNP	var_8_38103310	C	T	1	822
chr8	38103782	38103784	DDHD2	NON_SYNONYMOUS_CODING	SNP	var_8_38103783	C	G	1	822
chr8	38105231	38105233	DDHD2	NON_SYNONYMOUS_CODING	SNP	var_8_38105232	A	G	5	1030
chr8	38105234	38105236	DDHD2	NON_SYNONYMOUS_CODING	SNP	var_8_38105235	C	T	1	822
chr8	38107256	38107258	DDHD2	NON_SYNONYMOUS_CODING	SNP	var_8_38107257	T	C	1	822
chr8	38109429	38109431	DDHD2	NON_SYNONYMOUS_CODING	SNP	var_8_38109430	G	T	2	1030
chr8	38110587	38110589	DDHD2	NON_SYNONYMOUS_CODING	SNP	var_8_38110588	T	G	1	208
chr8	38111228	38111230	DDHD2	NON_SYNONYMOUS_CODING	SNP	var_8_38111229	T	A	2	822
chr8	61135221	61135223	CA8	NON_SYNONYMOUS_CODING	SNP	var_8_61135222	T	C	3	1030
chr8	61178531	61178533	CA8	NON_SYNONYMOUS_CODING	SNP	var_8_61178532	G	C	1	208
chr8	61192360	61192362	CA8	NON_SYNONYMOUS_CODING	SNP	var_8_61192361	C	T	2	208
chr8	100050648	100050650	VPS13B	SPLICE_SITE_ACCEPTOR	SNP	var_8_100050649	A	T	2	822
chr8	100108605	100108607	VPS13B	NON_SYNONYMOUS_CODING	SNP	var_8_100108606	A	G	2	1030
chr8	100115278	100115280	VPS13B	NON_SYNONYMOUS_CODING	SNP	var_8_100115279	G	A	1	822
chr8	100128061	100128063	VPS13B	NON_SYNONYMOUS_CODING	SNP	var_8_100128062	C	G	1	822
chr8	100133409	100133411	VPS13B	NON_SYNONYMOUS_CODING	SNP	var_8_100133410	G	A	1	822
chr8	100133449	100133451	VPS13B	NON_SYNONYMOUS_CODING	SNP	var_8_100133450	A	G	1	822
chr8	100133584	100133586	VPS13B	NON_SYNONYMOUS_CODING	SNP	var_8_100133585	C	T	1	822
chr8	100146900	100146902	VPS13B	NON_SYNONYMOUS_CODING	SNP	var_8_100146901	G	T	2	822
chr8	100147860	100147862	VPS13B	NON_SYNONYMOUS_CODING	SNP	var_8_100147861	C	T	1	822
chr8	100147956	100147958	VPS13B	NON_SYNONYMOUS_CODING	SNP	var_8_100147957	A	G	1	822
chr8	100155284	100155286	VPS13B	NON_SYNONYMOUS_CODING	SNP	var_8_100155285	A	G	1	822
chr8	100155317	100155319	VPS13B	NON_SYNONYMOUS_CODING	SNP	var_8_100155318	G	A	2	1030
chr8	100155381	100155383	VPS13B	NON_SYNONYMOUS_CODING	SNP	var_8_100155382	G	A	2	1030
chr8	100205125	100205127	VPS13B	NON_SYNONYMOUS_CODING	SNP	var_8_100205126	A	G	1	822
chr8	100205240	100205242	VPS13B	NON_SYNONYMOUS_CODING	SNP	var_8_100205241	C	T	1	822
chr8	100205254	100205256	VPS13B	NON_SYNONYMOUS_CODING	SNP	var_8_100205255	G	A	11	1030
chr8	100286505	100286507	VPS13B	NON_SYNONYMOUS_CODING	SNP	var_8_100286506	G	A	1	208
chr8	100286561	100286563	VPS13B	SPLICE_SITE_DONOR	SNP	var_8_100286562	T	G	1	822
chr8	100443884	100443886	VPS13B	NON_SYNONYMOUS_CODING	SNP	var_8_100443885	C	T	11	1030
chr8	100454662	100454664	VPS13B	NON_SYNONYMOUS_CODING	SNP	var_8_100454663	A	G	1	822
chr8	100454778	100454780	VPS13B	NON_SYNONYMOUS_CODING	SNP	var_8_100454779	A	T	1	822
chr8	100454803	100454805	VPS13B	NON_SYNONYMOUS_CODING	SNP	var_8_100454804	A	G	9	1030
chr8	100479773	100479775	VPS13B	NON_SYNONYMOUS_CODING	SNP	var_8_100479774	T	G	1	822
chr8	100493832	100493834	VPS13B	NON_SYNONYMOUS_CODING	SNP	var_8_100493833	C	G	1	822
chr8	100520036	100520038	VPS13B	NON_SYNONYMOUS_CODING;SYNONYMOUS_CODING	SNP	var_8_100520037	T	C	2	822
chr8	100523373	100523375	VPS13B	NON_SYNONYMOUS_CODING	SNP	var_8_100523374	T	C	1	822
chr8	100523530	100523532	VPS13B	NON_SYNONYMOUS_CODING	SNP	var_8_100523531	A	G	1	822
chr8	100523655	100523657	VPS13B	NON_SYNONYMOUS_CODING	SNP	var_8_100523656	C	T	1	822
chr8	100568816	100568818	VPS13B	NON_SYNONYMOUS_CODING	SNP	var_8_100568817	G	A	1	208
chr8	100589770	100589772	VPS13B	NON_SYNONYMOUS_CODING	SNP	var_8_100589771	C	G	1	822
chr8	100654423	100654425	VPS13B	NON_SYNONYMOUS_CODING	SNP	var_8_100654424	C	T	3	1030
chr8	100654620	100654622	VPS13B	NON_SYNONYMOUS_CODING	SNP	var_8_100654621	T	C	1	822
chr8	100654699	100654701	VPS13B	NON_SYNONYMOUS_CODING	SNP	var_8_100654700	G	A	1	822
chr8	100654722	100654724	VPS13B	NON_SYNONYMOUS_CODING	SNP	var_8_100654723	A	G	1	822
chr8	100711904	100711906	VPS13B	NON_SYNONYMOUS_CODING	SNP	var_8_100711905	A	G	1	822
chr8	100712121	100712123	VPS13B	NON_SYNONYMOUS_CODING	SNP	var_8_100712122	A	G	3	1030
chr8	100791160	100791162	VPS13B	NON_SYNONYMOUS_CODING	SNP	var_8_100791161	A	G	1	822
chr8	100791163	100791165	VPS13B	NON_SYNONYMOUS_CODING	SNP	var_8_100791164	C	G	1	208
chr8	100796554	100796556	VPS13B	NON_SYNONYMOUS_CODING	SNP	var_8_100796555	G	A	1	208
chr8	100796684	100796686	VPS13B	NON_SYNONYMOUS_CODING	SNP	var_8_100796685	G	A	1	822
chr8	100831064	100831066	VPS13B	NON_SYNONYMOUS_CODING	SNP	var_8_100831065	C	T	1	208
chr8	100831745	100831747	VPS13B	NON_SYNONYMOUS_CODING	SNP	var_8_100831746	G	C	1	208
chr8	100832258	100832260	VPS13B	NON_SYNONYMOUS_CODING	SNP	var_8_100832259	A	G	2	1030
chr8	100844795	100844797	VPS13B	NON_SYNONYMOUS_CODING	SNP	var_8_100844796	T	C	1	822
chr8	100844848	100844850	VPS13B	NON_SYNONYMOUS_CODING	SNP	var_8_100844849	G	A	1	822
chr8	100844857	100844859	VPS13B	NON_SYNONYMOUS_CODING	SNP	var_8_100844858	C	T	5	1030
chr8	100861109	100861111	VPS13B	NON_SYNONYMOUS_CODING	SNP	var_8_100861110	C	T	15	1030
chr8	100865764	100865766	VPS13B	STOP_GAINED	SNP	var_8_100865765	C	G	1	822
chr8	100866154	100866156	VPS13B	NON_SYNONYMOUS_CODING	SNP	var_8_100866155	T	C	1	822
chr8	100866165	100866167	VPS13B	NON_SYNONYMOUS_CODING	SNP	var_8_100866166	A	G	1	822
chr8	100866310	100866312	VPS13B	NON_SYNONYMOUS_CODING	SNP	var_8_100866311	T	C	5	208
chr8	100874029	100874031	VPS13B	NON_SYNONYMOUS_CODING	SNP	var_8_100874030	G	A	7	1030
chr8	100874057	100874059	VPS13B	NON_SYNONYMOUS_CODING	SNP	var_8_100874058	G	A	1	822
chr8	100883802	100883804	VPS13B	NON_SYNONYMOUS_CODING	SNP	var_8_100883803	G	A	1	822
chr8	140743336	140743338	TRAPPC9	NON_SYNONYMOUS_CODING	SNP	var_8_140743337	A	C	2	822
chr8	140744351	140744353	TRAPPC9	NON_SYNONYMOUS_CODING	SNP	var_8_140744352	C	T	2	1028
chr8	140922452	140922454	TRAPPC9	NON_SYNONYMOUS_CODING	SNP	var_8_140922453	C	T	1	822
chr8	141321404	141321406	TRAPPC9	NON_SYNONYMOUS_CODING	SNP	var_8_141321405	C	T	1	822
chr8	141407833	141407835	TRAPPC9	NON_SYNONYMOUS_CODING	SNP	var_8_141407834	G	A	1	822
chr8	141415694	141415696	TRAPPC9	NON_SYNONYMOUS_CODING	SNP	var_8_141415695	G	A	1	822
chr8	141436728	141436730	TRAPPC9	NON_SYNONYMOUS_CODING	SNP	var_8_141436729	C	T	1	822
chr8	141461102	141461104	TRAPPC9	NON_SYNONYMOUS_CODING	SNP	var_8_141461103	T	C	1	822
chr8	141461164	141461166	TRAPPC9	NON_SYNONYMOUS_CODING	SNP	var_8_141461165	T	C	1	208
chr8	141461188	141461190	TRAPPC9	NON_SYNONYMOUS_CODING	SNP	var_8_141461189	G	A	1	822
chr9	2639897	2639899	RP11-125B21.2;VLDLR	NON_SYNONYMOUS_CODING	SNP	var_9_2639898	A	G	2	822
chr9	2643708	2643710	VLDLR	NON_SYNONYMOUS_CODING	SNP	var_9_2643709	G	A	2	1030
chr9	2643711	2643713	VLDLR	NON_SYNONYMOUS_CODING	SNP	var_9_2643712	A	G	1	822
chr9	2644798	2644800	VLDLR	NON_SYNONYMOUS_CODING	SNP	var_9_2644799	T	C	1	822
chr9	2645712	2645714	VLDLR	NON_SYNONYMOUS_CODING	SNP	var_9_2645713	C	A	2	822
chr9	2648236	2648238	VLDLR	NON_SYNONYMOUS_CODING	SNP	var_9_2648237	G	T	1	208
chr9	2648285	2648287	VLDLR	NON_SYNONYMOUS_CODING	SNP	var_9_2648286	G	A	4	1030
chr9	139982610	139982612	MAN1B1	NON_SYNONYMOUS_CODING	SNP	var_9_139982611	A	C	1	208
chr9	139983338	139983340	MAN1B1	NON_SYNONYMOUS_CODING	SNP	var_9_139983339	A	G	1	208
chr9	139994233	139994235	MAN1B1	NON_SYNONYMOUS_CODING	SNP	var_9_139994234	G	A	1	822
chr9	140002042	140002044	MAN1B1	NON_SYNONYMOUS_CODING	SNP	var_9_140002043	C	T	1	822
chr9	140002874	140002876	MAN1B1	SYNONYMOUS_CODING;SPLICE_SITE_ACCEPTOR	SNP	var_9_140002875	C	T	10	1030
chr9	140605428	140605430	EHMT1	NON_SYNONYMOUS_CODING	SNP	var_9_140605429	C	T	1	1022
chr9	140611215	140611217	EHMT1	NON_SYNONYMOUS_CODING	SNP	var_9_140611216	A	G	2	822
chr9	140611242	140611244	EHMT1	NON_SYNONYMOUS_CODING	SNP	var_9_140611243	G	A	1	822
chr9	140611262	140611264	EHMT1	NON_SYNONYMOUS_CODING	SNP	var_9_140611263	A	T	1	822
chr9	140611580	140611582	EHMT1	NON_SYNONYMOUS_CODING	SNP	var_9_140611581	G	A	1	822
chr9	140622894	140622896	EHMT1	NON_SYNONYMOUS_CODING	SNP	var_9_140622895	G	A	3	822
chr9	140638470	140638472	EHMT1	NON_SYNONYMOUS_CODING	SNP	var_9_140638471	G	C	1	822
chr9	140672353	140672355	EHMT1	NON_SYNONYMOUS_CODING	SNP	var_9_140672354	C	T	1	822
chr9	140695418	140695420	EHMT1	NON_SYNONYMOUS_CODING	SNP	var_9_140695419	A	G	3	1030
chr9	140707884	140707886	EHMT1	NON_SYNONYMOUS_CODING	SNP	var_9_140707885	C	T	1	822
chr9	140708894	140708896	EHMT1	NON_SYNONYMOUS_CODING	SNP	var_9_140708895	A	G	1	822
chr10	61802476	61802478	ANK3	NON_SYNONYMOUS_CODING	SNP	var_10_61802477	C	T	8	1030
chr10	61815515	61815517	ANK3	NON_SYNONYMOUS_CODING	SNP	var_10_61815516	A	G	1	822
chr10	61815717	61815719	ANK3;RP11-388P9.2	NON_SYNONYMOUS_CODING	SNP	var_10_61815718	T	G	1	822
chr10	61819542	61819544	ANK3;RP11-388P9.2	NON_SYNONYMOUS_CODING	SNP	var_10_61819543	C	A	14	1030
chr10	61828813	61828815	ANK3	NON_SYNONYMOUS_CODING	SNP	var_10_61828814	T	C	1	822
chr10	61829321	61829323	ANK3	NON_SYNONYMOUS_CODING	SNP	var_10_61829322	C	T	1	822
chr10	61829342	61829344	ANK3	NON_SYNONYMOUS_CODING	SNP	var_10_61829343	T	G	1	208
chr10	61829387	61829389	ANK3	NON_SYNONYMOUS_CODING	SNP	var_10_61829388	T	C	2	1030
chr10	61829479	61829481	ANK3	NON_SYNONYMOUS_CODING	SNP	var_10_61829480	G	A	1	822
chr10	61829522	61829524	ANK3	NON_SYNONYMOUS_CODING	SNP	var_10_61829523	C	T	1	822
chr10	61830583	61830585	ANK3	NON_SYNONYMOUS_CODING	SNP	var_10_61830584	T	C	11	1030
chr10	61830703	61830705	ANK3	NON_SYNONYMOUS_CODING	SNP	var_10_61830704	G	A	1	822
chr10	61832026	61832028	ANK3	NON_SYNONYMOUS_CODING	SNP	var_10_61832027	G	A	1	822
chr10	61832104	61832106	ANK3	NON_SYNONYMOUS_CODING	SNP	var_10_61832105	C	T	5	1030
chr10	61832126	61832128	ANK3	NON_SYNONYMOUS_CODING	SNP	var_10_61832127	T	C	1	208
chr10	61832710	61832712	ANK3	NON_SYNONYMOUS_CODING	SNP	var_10_61832711	T	C	1	822
chr10	61832902	61832904	ANK3	NON_SYNONYMOUS_CODING	SNP	var_10_61832903	C	T	1	208
chr10	61832966	61832968	ANK3	NON_SYNONYMOUS_CODING	SNP	var_10_61832967	G	A	1	208
chr10	61833169	61833171	ANK3	NON_SYNONYMOUS_CODING	SNP	var_10_61833170	G	A	1	822
chr10	61833413	61833415	ANK3	NON_SYNONYMOUS_CODING	SNP	var_10_61833414	A	G	10	1030
chr10	61833683	61833685	ANK3	NON_SYNONYMOUS_CODING	SNP	var_10_61833684	C	T	4	1030
chr10	61833697	61833699	ANK3	NON_SYNONYMOUS_CODING	SNP	var_10_61833698	T	C	1	822
chr10	61833803	61833805	ANK3	NON_SYNONYMOUS_CODING	SNP	var_10_61833804	C	T	1	208
chr10	61834621	61834623	ANK3	NON_SYNONYMOUS_CODING	SNP	var_10_61834622	G	A	1	208
chr10	61834997	61834999	ANK3	NON_SYNONYMOUS_CODING	SNP	var_10_61834998	A	G	1	822
chr10	61835056	61835058	ANK3	NON_SYNONYMOUS_CODING	SNP	var_10_61835057	G	A	4	1030
chr10	61835161	61835163	ANK3	NON_SYNONYMOUS_CODING	SNP	var_10_61835162	G	C	1	822
chr10	61835837	61835839	ANK3	NON_SYNONYMOUS_CODING	SNP	var_10_61835838	T	C	1	822
chr10	61836053	61836055	ANK3	NON_SYNONYMOUS_CODING	SNP	var_10_61836054	A	G	1	822
chr10	61836173	61836175	ANK3	NON_SYNONYMOUS_CODING	SNP	var_10_61836174	G	A	5	1030
chr10	61840326	61840328	ANK3	NON_SYNONYMOUS_CODING	SNP	var_10_61840327	T	C	1	822
chr10	61846428	61846430	ANK3	SPLICE_SITE_DONOR	SNP	var_10_61846429	C	T	1	822
chr10	61846626	61846628	ANK3	NON_SYNONYMOUS_CODING	SNP	var_10_61846627	C	A	1	822
chr10	61956297	61956299	ANK3	NON_SYNONYMOUS_CODING	SNP	var_10_61956298	T	A	1	822
chr10	61956298	61956300	ANK3	NON_SYNONYMOUS_CODING	SNP	var_10_61956299	C	T	1	822
chr10	61959974	61959976	ANK3	NON_SYNONYMOUS_CODING	SNP	var_10_61959975	G	A	1	208
chr10	61965575	61965577	ANK3	NON_SYNONYMOUS_CODING	SNP	var_10_61965576	C	T	1	822
chr10	62038590	62038592	ANK3	NON_SYNONYMOUS_CODING	SNP	var_10_62038591	G	C	4	208
chr10	62149204	62149206	ANK3	NON_SYNONYMOUS_CODING	SNP	var_10_62149205	C	G	1	822
chr10	62149210	62149212	ANK3	NON_SYNONYMOUS_CODING	SNP	var_10_62149211	C	T	1	822
chr11	65978600	65978602	PACS1	SPLICE_SITE_ACCEPTOR	SNP	var_11_65978601	G	A	1	822
chr11	65988723	65988725	PACS1	SPLICE_SITE_DONOR	SNP	var_11_65988724	C	T	1	822
chr11	66002791	66002793	PACS1	NON_SYNONYMOUS_CODING	SNP	var_11_66002792	C	G	1	208
chr11	66006614	66006616	PACS1	NON_SYNONYMOUS_CODING	SNP	var_11_66006615	G	A	1	822
chr11	66009039	66009041	PACS1	NON_SYNONYMOUS_CODING	SNP	var_11_66009040	G	T	1	822
chr11	66009060	66009062	PACS1	NON_SYNONYMOUS_CODING	SNP	var_11_66009061	G	C	1	822
chr11	70319054	70319056	SHANK2	NON_SYNONYMOUS_CODING	SNP	var_11_70319055	C	G	1	208
chr11	70319213	70319215	SHANK2	NON_SYNONYMOUS_CODING	SNP	var_11_70319214	T	G	3	208
chr11	70319338	70319340	SHANK2	NON_SYNONYMOUS_CODING	SNP	var_11_70319339	C	T	1	136
chr11	70319372	70319374	SHANK2	NON_SYNONYMOUS_CODING	SNP	var_11_70319373	C	T	3	822
chr11	70319502	70319504	SHANK2	NON_SYNONYMOUS_CODING	SNP	var_11_70319503	G	A	1	822
chr11	70319532	70319534	SHANK2	NON_SYNONYMOUS_CODING	SNP	var_11_70319533	A	G	5	822
chr11	70319537	70319539	SHANK2	NON_SYNONYMOUS_CODING;SYNONYMOUS_CODING	SNP	var_11_70319538	C	T	1	822
chr11	70333098	70333100	SHANK2	NON_SYNONYMOUS_CODING	SNP	var_11_70333099	G	A	1	820
chr11	70336478	70336480	SHANK2	NON_SYNONYMOUS_CODING	SNP	var_11_70336479	C	T	5	822
chr11	70338540	70338542	SHANK2	NON_SYNONYMOUS_CODING	SNP	var_11_70338541	T	G	2	1030
chr11	70348918	70348920	SHANK2	NON_SYNONYMOUS_CODING	SNP	var_11_70348919	C	T	1	822
chr11	70505961	70505963	SHANK2	NON_SYNONYMOUS_CODING	SNP	var_11_70505962	C	T	1	822
chr11	70506020	70506022	SHANK2	NON_SYNONYMOUS_CODING	SNP	var_11_70506021	G	C	1	822
chr11	126294576	126294578	KIRREL3	NON_SYNONYMOUS_CODING	SNP	var_11_126294577	C	G	1	822
chr11	126294923	126294925	KIRREL3	SPLICE_SITE_ACCEPTOR	SNP	var_11_126294924	T	C	1	820
chr11	126314959	126314961	KIRREL3	NON_SYNONYMOUS_CODING	SNP	var_11_126314960	C	T	1	208
chr11	126318992	126318994	KIRREL3	NON_SYNONYMOUS_CODING	SNP	var_11_126318993	A	G	1	1030
chr11	126343310	126343312	KIRREL3	NON_SYNONYMOUS_CODING	SNP	var_11_126343311	C	A	1	816
chr11	126432746	126432748	KIRREL3	NON_SYNONYMOUS_CODING	SNP	var_11_126432747	A	T	6	1030
chr12	13761769	13761771	GRIN2B	SPLICE_SITE_ACCEPTOR	SNP	var_12_13761770	G	T	1	822
chr14	31535466	31535468	AP4S1	NON_SYNONYMOUS_CODING	SNP	var_14_31535467	A	G	1	822
chr14	31542173	31542175	AP4S1	STOP_GAINED	SNP	var_14_31542174	C	T	1	822
chr14	31549831	31549833	AP4S1	NON_SYNONYMOUS_CODING	SNP	var_14_31549832	G	A	1	1030
chr14	50732094	50732096	L2HGDH	NON_SYNONYMOUS_CODING	SNP	var_14_50732095	T	C	2	208
chr14	50735975	50735977	L2HGDH	NON_SYNONYMOUS_CODING;SYNONYMOUS_CODING	SNP	var_14_50735976	C	T	1	822
chr14	50750720	50750722	L2HGDH	NON_SYNONYMOUS_CODING	SNP	var_14_50750721	C	T	1	208
chr14	50778860	50778862	L2HGDH	NON_SYNONYMOUS_CODING	SNP	var_14_50778861	G	A	1	814
chr14	89044464	89044466	ZC3H14	NON_SYNONYMOUS_CODING	SNP	var_14_89044465	T	G	1	208
chr14	89061353	89061355	ZC3H14	NON_SYNONYMOUS_CODING	SNP	var_14_89061354	A	T	1	822
chr14	89063101	89063103	ZC3H14	NON_SYNONYMOUS_CODING	SNP	var_14_89063102	C	T	9	1030
chr14	89068344	89068346	ZC3H14	NON_SYNONYMOUS_CODING	SNP	var_14_89068345	G	A	2	1030
chr15	25601066	25601068	UBE3A	NON_SYNONYMOUS_CODING	SNP	var_15_25601067	T	G	1	822
chr15	51201107	51201109	AP4E1	NON_SYNONYMOUS_CODING	SNP	var_15_51201108	G	A	1	820
chr15	51223014	51223016	AP4E1	NON_SYNONYMOUS_CODING	SNP	var_15_51223015	G	T	1	822
chr15	51226882	51226884	AP4E1	NON_SYNONYMOUS_CODING	SNP	var_15_51226883	A	G	1	822
chr15	51233898	51233900	AP4E1	NON_SYNONYMOUS_CODING	SNP	var_15_51233899	C	T	1	822
chr15	51240315	51240317	AP4E1	NON_SYNONYMOUS_CODING	SNP	var_15_51240316	A	C	1	1030
chr15	51250877	51250879	AP4E1	NON_SYNONYMOUS_CODING	SNP	var_15_51250878	A	G	1	822
chr15	51250979	51250981	AP4E1	NON_SYNONYMOUS_CODING	SNP	var_15_51250980	G	A	1	822
chr15	51285762	51285764	AP4E1	NON_SYNONYMOUS_CODING	SNP	var_15_51285763	A	G	1	822
chr15	51289961	51289963	AP4E1	NON_SYNONYMOUS_CODING	SNP	var_15_51289962	T	G	1	208
chr15	51294851	51294853	AP4E1	NON_SYNONYMOUS_CODING	SNP	var_15_51294852	G	T	1	208
chr15	90627552	90627554	IDH2	NON_SYNONYMOUS_CODING	SNP	var_15_90627553	G	A	7	1030
chr15	90630703	90630705	IDH2	NON_SYNONYMOUS_CODING	SNP	var_15_90630704	C	T	2	1030
chr15	90630755	90630757	IDH2	NON_SYNONYMOUS_CODING	SNP	var_15_90630756	A	G	1	822
chr15	90631595	90631597	IDH2	NON_SYNONYMOUS_CODING	SNP	var_15_90631596	C	T	1	822
chr15	90633790	90633792	IDH2	NON_SYNONYMOUS_CODING	SNP	var_15_90633791	A	G	1	822
chr15	90634851	90634853	IDH2	NON_SYNONYMOUS_CODING	SNP	var_15_90634852	G	A	1	822
chr15	101109723	101109725	LINS	NON_SYNONYMOUS_CODING	SNP	var_15_101109724	C	T	1	822
chr15	101109788	101109790	LINS	NON_SYNONYMOUS_CODING	SNP	var_15_101109789	C	T	1	208
chr15	101109903	101109905	LINS	NON_SYNONYMOUS_CODING	SNP	var_15_101109904	T	C	8	1030
chr15	101110211	101110213	LINS	NON_SYNONYMOUS_CODING	SNP	var_15_101110212	A	G	1	822
chr15	101114424	101114426	LINS	NON_SYNONYMOUS_CODING	SNP	var_15_101114425	G	A	1	208
chr15	101120780	101120782	LINS	NON_SYNONYMOUS_CODING	SNP	var_15_101120781	C	T	2	208
chr15	101120875	101120877	LINS	NON_SYNONYMOUS_CODING	SNP	var_15_101120876	T	C	1	822
chr16	9857093	9857095	GRIN2A	NON_SYNONYMOUS_CODING	SNP	var_16_9857094	T	C	1	208
chr16	9858172	9858174	GRIN2A	NON_SYNONYMOUS_CODING	SNP	var_16_9858173	G	T	9	1030
chr16	9858210	9858212	GRIN2A	NON_SYNONYMOUS_CODING	SNP	var_16_9858211	T	C	2	822
chr16	9858501	9858503	GRIN2A	NON_SYNONYMOUS_CODING	SNP	var_16_9858502	C	G	8	1030
chr16	9858807	9858809	GRIN2A	SPLICE_SITE_ACCEPTOR	SNP	var_16_9858808	G	A	1	822
chr16	9923497	9923499	GRIN2A	NON_SYNONYMOUS_CODING	SNP	var_16_9923498	G	T	1	208
chr16	10032400	10032402	GRIN2A	NON_SYNONYMOUS_CODING	SNP	var_16_10032401	G	A	2	1030
chr16	10032403	10032405	GRIN2A	NON_SYNONYMOUS_CODING	SNP	var_16_10032404	G	A	1	822
chr16	10274060	10274062	GRIN2A	NON_SYNONYMOUS_CODING	SNP	var_16_10274061	C	T	1	822
chr16	10274207	10274209	GRIN2A	NON_SYNONYMOUS_CODING	SNP	var_16_10274208	G	C	1	820
chr16	10274213	10274215	GRIN2A	NON_SYNONYMOUS_CODING	SNP	var_16_10274214	G	A	1	820
chr16	67663331	67663333	CTCF	NON_SYNONYMOUS_CODING	SNP	var_16_67663332	C	T	1	822
chr16	67670681	67670683	CTCF	NON_SYNONYMOUS_CODING	SNP	var_16_67670682	C	T	5	1030
chr16	67671721	67671723	CTCF	NON_SYNONYMOUS_CODING	SNP	var_16_67671722	G	A	1	822
chr16	89245910	89245912	CDH15	NON_SYNONYMOUS_CODING	SNP	var_16_89245911	C	T	2	1030
chr16	89250004	89250006	CDH15	NON_SYNONYMOUS_CODING	SNP	var_16_89250005	C	T	1	822
chr16	89250076	89250078	CDH15	NON_SYNONYMOUS_CODING	SNP	var_16_89250077	G	A	1	822
chr16	89257780	89257782	CDH15	NON_SYNONYMOUS_CODING	SNP	var_16_89257781	G	C	12	1030
chr16	89261303	89261305	CDH15	NON_SYNONYMOUS_CODING	SNP	var_16_89261304	C	T	1	822
chr17	17696749	17696751	RAI1	NON_SYNONYMOUS_CODING	SNP	var_17_17696750	A	G	1	822
chr17	17696871	17696873	RAI1	NON_SYNONYMOUS_CODING	SNP	var_17_17696872	C	T	1	1030
chr17	17696986	17696988	RAI1	NON_SYNONYMOUS_CODING	SNP	var_17_17696987	C	T	7	1030
chr17	17697403	17697405	RAI1	NON_SYNONYMOUS_CODING	SNP	var_17_17697404	C	T	7	1030
chr17	17698005	17698007	RAI1	NON_SYNONYMOUS_CODING	SNP	var_17_17698006	G	A	1	822
chr17	17698234	17698236	RAI1	NON_SYNONYMOUS_CODING	SNP	var_17_17698235	G	T	1	822
chr17	17698240	17698242	RAI1	NON_SYNONYMOUS_CODING	SNP	var_17_17698241	G	A	1	822
chr17	17699128	17699130	RAI1	NON_SYNONYMOUS_CODING	SNP	var_17_17699129	C	T	1	208
chr17	17699911	17699913	RAI1	NON_SYNONYMOUS_CODING	SNP	var_17_17699912	G	A	1	822
chr17	17699946	17699948	RAI1	NON_SYNONYMOUS_CODING	SNP	var_17_17699947	A	G	1	208
chr17	17699950	17699952	RAI1	NON_SYNONYMOUS_CODING	SNP	var_17_17699951	C	A	1	822
chr17	17699953	17699955	RAI1	NON_SYNONYMOUS_CODING	SNP	var_17_17699954	C	G	1	822
chr17	17700145	17700147	RAI1	NON_SYNONYMOUS_CODING	SNP	var_17_17700146	C	T	1	822
chr17	17700300	17700302	RAI1	NON_SYNONYMOUS_CODING	SNP	var_17_17700301	A	G	1	208
chr17	17700304	17700306	RAI1	NON_SYNONYMOUS_CODING	SNP	var_17_17700305	C	T	1	208
chr17	17700699	17700701	RAI1	NON_SYNONYMOUS_CODING	SNP	var_17_17700700	A	G	2	1024
chr17	17700787	17700789	RAI1	NON_SYNONYMOUS_CODING	SNP	var_17_17700788	A	G	3	1028
chr17	17701284	17701286	RAI1	NON_SYNONYMOUS_CODING	SNP	var_17_17701285	G	C	1	822
chr17	17701297	17701299	RAI1	NON_SYNONYMOUS_CODING	SNP	var_17_17701298	C	T	1	822
chr18	52928742	52928744	TCF4	NON_SYNONYMOUS_CODING	SNP	var_18_52928743	G	A	1	822
chr18	53128284	53128286	TCF4	NON_SYNONYMOUS_CODING	SNP	var_18_53128285	T	C	1	1030
chr18	53252513	53252515	TCF4	NON_SYNONYMOUS_CODING	SNP	var_18_53252514	A	G	1	822
chr19	14023336	14023338	CC2D1A	SPLICE_SITE_ACCEPTOR	SNP	var_19_14023337	G	A	1	208
chr19	14023341	14023343	CC2D1A	NON_SYNONYMOUS_CODING	SNP	var_19_14023342	C	T	1	208
chr19	14024120	14024122	CC2D1A	SPLICE_SITE_DONOR	SNP	var_19_14024121	T	A	3	1028
chr19	14024268	14024270	CC2D1A	NON_SYNONYMOUS_CODING	SNP	var_19_14024269	C	T	12	1030
chr19	14024304	14024306	CC2D1A	NON_SYNONYMOUS_CODING	SNP	var_19_14024305	C	T	1	822
chr19	14028995	14028997	CC2D1A	NON_SYNONYMOUS_CODING	SNP	var_19_14028996	C	T	1	822
chr19	14029591	14029593	CC2D1A	NON_SYNONYMOUS_CODING	SNP	var_19_14029592	C	T	9	1030
chr19	14029828	14029830	CC2D1A	NON_SYNONYMOUS_CODING	SNP	var_19_14029829	G	T	1	816
chr19	14030641	14030643	CC2D1A	NON_SYNONYMOUS_CODING	SNP	var_19_14030642	A	G	1	1030
chr19	14031460	14031462	CC2D1A	NON_SYNONYMOUS_CODING	SNP	var_19_14031461	C	A	2	814
chr19	14031727	14031729	CC2D1A	NON_SYNONYMOUS_CODING	SNP	var_19_14031728	T	C	1	822
chr19	14034242	14034244	CC2D1A	NON_SYNONYMOUS_CODING	SNP	var_19_14034243	C	T	13	1030
chr19	14037360	14037362	CC2D1A	NON_SYNONYMOUS_CODING	SNP	var_19_14037361	C	G	1	822
chr19	14038001	14038003	CC2D1A	NON_SYNONYMOUS_CODING	SNP	var_19_14038002	C	T	1	822
chr19	14038715	14038717	CC2D1A	NON_SYNONYMOUS_CODING	SNP	var_19_14038716	G	A	1	822
chr19	14040928	14040930	CC2D1A	NON_SYNONYMOUS_CODING	SNP	var_19_14040929	A	G	1	822
chr19	14675641	14675643	TECR	NON_SYNONYMOUS_CODING;SYNONYMOUS_CODING	SNP	var_19_14675642	C	T	1	822
chr19	14676582	14676584	TECR	NON_SYNONYMOUS_CODING	SNP	var_19_14676583	C	G	1	822
chr19	42728838	42728840	ZNF526	NON_SYNONYMOUS_CODING	SNP	var_19_42728839	G	A	1	822
chr19	42729028	42729030	ZNF526	NON_SYNONYMOUS_CODING	SNP	var_19_42729029	T	A	1	822
chr19	42729578	42729580	ZNF526	NON_SYNONYMOUS_CODING	SNP	var_19_42729579	A	G	1	822
chr19	42729861	42729863	ZNF526	NON_SYNONYMOUS_CODING	SNP	var_19_42729862	C	T	1	810
chr19	42730227	42730229	ZNF526	NON_SYNONYMOUS_CODING	SNP	var_19_42730228	G	A	1	822
chr19	42730479	42730481	ZNF526	NON_SYNONYMOUS_CODING	SNP	var_19_42730480	C	T	1	822
chr19	42730565	42730567	ZNF526	STOP_LOST	SNP	var_19_42730566	T	G	1	208
chr20	34773126	34773128	EPB41L1	NON_SYNONYMOUS_CODING	SNP	var_20_34773127	G	A	1	822
chr20	34783251	34783253	EPB41L1	NON_SYNONYMOUS_CODING	SNP	var_20_34783252	C	T	2	822
chr20	34785934	34785936	EPB41L1	NON_SYNONYMOUS_CODING	SNP	var_20_34785935	C	G	7	1030
chr20	34785937	34785939	EPB41L1	NON_SYNONYMOUS_CODING	SNP	var_20_34785938	A	G	3	822
chr20	34797674	34797676	EPB41L1	NON_SYNONYMOUS_CODING	SNP	var_20_34797675	G	A	1	822
chr20	47558416	47558418	ARFGEF2	NON_SYNONYMOUS_CODING	SNP	var_20_47558417	C	T	9	1030
chr20	47558419	47558421	ARFGEF2	NON_SYNONYMOUS_CODING	SNP	var_20_47558420	C	T	1	822
chr20	47568008	47568010	ARFGEF2	SPLICE_SITE_DONOR	SNP	var_20_47568009	A	G	1	822
chr20	47570183	47570185	ARFGEF2	NON_SYNONYMOUS_CODING	SNP	var_20_47570184	G	A	1	822
chr20	47570258	47570260	ARFGEF2	NON_SYNONYMOUS_CODING	SNP	var_20_47570259	G	A	1	208
chr20	47570299	47570301	ARFGEF2	NON_SYNONYMOUS_CODING	SNP	var_20_47570300	C	G	2	822
chr20	47580374	47580376	ARFGEF2	NON_SYNONYMOUS_CODING	SNP	var_20_47580375	G	A	1	822
chr20	47587759	47587761	ARFGEF2	NON_SYNONYMOUS_CODING	SNP	var_20_47587760	A	G	1	822
chr20	47592645	47592647	ARFGEF2	NON_SYNONYMOUS_CODING	SNP	var_20_47592646	C	G	1	822
chr20	47592662	47592664	ARFGEF2	NON_SYNONYMOUS_CODING	SNP	var_20_47592663	A	G	1	822
chr20	47611059	47611061	ARFGEF2	NON_SYNONYMOUS_CODING	SNP	var_20_47611060	G	C	1	822
chr20	47614884	47614886	ARFGEF2	NON_SYNONYMOUS_CODING	SNP	var_20_47614885	G	A	2	208
chr20	47614920	47614922	ARFGEF2	NON_SYNONYMOUS_CODING	SNP	var_20_47614921	C	T	5	208
chr20	47628559	47628561	ARFGEF2	NON_SYNONYMOUS_CODING	SNP	var_20_47628560	C	T	1	822
chr20	47628594	47628596	ARFGEF2	NON_SYNONYMOUS_CODING	SNP	var_20_47628595	G	A	1	822
chr20	47630479	47630481	ARFGEF2	NON_SYNONYMOUS_CODING	SNP	var_20_47630480	C	G	1	822
chr20	47634039	47634041	ARFGEF2	NON_SYNONYMOUS_CODING	SNP	var_20_47634040	A	T	1	822
chr20	47635426	47635428	ARFGEF2	NON_SYNONYMOUS_CODING	SNP	var_20_47635427	G	A	1	822
chr20	47649688	47649690	ARFGEF2	NON_SYNONYMOUS_CODING	SNP	var_20_47649689	C	A	12	1030
chr21	38853111	38853113	DYRK1A	NON_SYNONYMOUS_CODING	SNP	var_21_38853112	A	G	1	822
chr21	38884421	38884423	DYRK1A	NON_SYNONYMOUS_CODING	SNP	var_21_38884422	G	A	1	822
chr21	38884766	38884768	DYRK1A	NON_SYNONYMOUS_CODING	SNP	var_21_38884767	G	A	1	822
chr21	47754391	47754393	PCNT	NON_SYNONYMOUS_CODING	SNP	var_21_47754392	T	C	1	822
chr21	47754448	47754450	PCNT	NON_SYNONYMOUS_CODING	SNP	var_21_47754449	G	A	1	822
chr21	47754633	47754635	PCNT	NON_SYNONYMOUS_CODING	SNP	var_21_47754634	C	G	1	822
chr21	47754664	47754666	PCNT	NON_SYNONYMOUS_CODING	SNP	var_21_47754665	C	T	1	822
chr21	47769009	47769011	PCNT	NON_SYNONYMOUS_CODING	SNP	var_21_47769010	A	T	1	822
chr21	47769635	47769637	PCNT	NON_SYNONYMOUS_CODING	SNP	var_21_47769636	A	G	1	208
chr21	47773243	47773245	PCNT	SPLICE_SITE_DONOR	SNP	var_21_47773244	A	G	1	822
chr21	47773974	47773976	PCNT	NON_SYNONYMOUS_CODING	SNP	var_21_47773975	G	A	1	822
chr21	47783486	47783488	PCNT	NON_SYNONYMOUS_CODING	SNP	var_21_47783487	A	C	1	822
chr21	47783758	47783760	PCNT	NON_SYNONYMOUS_CODING	SNP	var_21_47783759	G	C	1	822
chr21	47786638	47786640	PCNT	NON_SYNONYMOUS_CODING	SNP	var_21_47786639	C	T	1	208
chr21	47786713	47786715	PCNT	NON_SYNONYMOUS_CODING	SNP	var_21_47786714	T	C	1	822
chr21	47786721	47786723	PCNT	NON_SYNONYMOUS_CODING	SNP	var_21_47786722	C	T	2	822
chr21	47786737	47786739	PCNT	NON_SYNONYMOUS_CODING	SNP	var_21_47786738	A	C	1	822
chr21	47809253	47809255	PCNT	NON_SYNONYMOUS_CODING	SNP	var_21_47809254	C	T	1	822
chr21	47817184	47817186	PCNT	NON_SYNONYMOUS_CODING	SNP	var_21_47817185	G	A	1	208
chr21	47817246	47817248	PCNT	NON_SYNONYMOUS_CODING	SNP	var_21_47817247	C	T	7	1030
chr21	47817306	47817308	PCNT	NON_SYNONYMOUS_CODING	SNP	var_21_47817307	C	G	8	1030
chr21	47817315	47817317	PCNT	NON_SYNONYMOUS_CODING	SNP	var_21_47817316	G	A	2	822
chr21	47818155	47818157	PCNT	NON_SYNONYMOUS_CODING	SNP	var_21_47818156	C	G	7	1030
chr21	47818171	47818173	PCNT	SPLICE_SITE_DONOR	SNP	var_21_47818172	G	A	3	1030
chr21	47819523	47819525	PCNT	NON_SYNONYMOUS_CODING	SNP	var_21_47819524	G	T	1	208
chr21	47819593	47819595	PCNT	NON_SYNONYMOUS_CODING	SNP	var_21_47819594	A	T	1	208
chr21	47819614	47819616	PCNT	NON_SYNONYMOUS_CODING	SNP	var_21_47819615	C	T	1	822
chr21	47821551	47821553	PCNT	NON_SYNONYMOUS_CODING	SNP	var_21_47821552	G	A	1	822
chr21	47831175	47831177	PCNT	NON_SYNONYMOUS_CODING	SNP	var_21_47831176	G	A	1	208
chr21	47831246	47831248	PCNT	NON_SYNONYMOUS_CODING	SNP	var_21_47831247	T	C	1	822
chr21	47831270	47831272	PCNT	NON_SYNONYMOUS_CODING	SNP	var_21_47831271	G	A	1	208
chr21	47831540	47831542	PCNT	NON_SYNONYMOUS_CODING	SNP	var_21_47831541	A	G	2	1030
chr21	47832835	47832837	PCNT	NON_SYNONYMOUS_CODING	SNP	var_21_47832836	A	G	4	1030
chr21	47832880	47832882	PCNT	NON_SYNONYMOUS_CODING	SNP	var_21_47832881	G	A	1	822
chr21	47836036	47836038	PCNT	NON_SYNONYMOUS_CODING	SNP	var_21_47836037	C	G	1	822
chr21	47836194	47836196	PCNT	NON_SYNONYMOUS_CODING	SNP	var_21_47836195	C	A	1	822
chr21	47836465	47836467	PCNT	NON_SYNONYMOUS_CODING	SNP	var_21_47836466	C	T	6	1030
chr21	47836574	47836576	PCNT	NON_SYNONYMOUS_CODING	SNP	var_21_47836575	C	T	1	822
chr21	47836592	47836594	PCNT	NON_SYNONYMOUS_CODING	SNP	var_21_47836593	G	A	3	1030
chr21	47838152	47838154	PCNT	NON_SYNONYMOUS_CODING	SNP	var_21_47838153	T	G	1	208
chr21	47838181	47838183	PCNT	NON_SYNONYMOUS_CODING	SNP	var_21_47838182	C	G	2	208
chr21	47841976	47841978	PCNT	NON_SYNONYMOUS_CODING	SNP	var_21_47841977	G	A	1	1030
chr21	47842017	47842019	PCNT	NON_SYNONYMOUS_CODING	SNP	var_21_47842018	G	A	1	208
chr21	47845816	47845818	PCNT	NON_SYNONYMOUS_CODING	SNP	var_21_47845817	G	A	1	208
chr21	47845873	47845875	PCNT	NON_SYNONYMOUS_CODING	SNP	var_21_47845874	G	C	3	822
chr21	47847530	47847532	PCNT	SPLICE_SITE_ACCEPTOR	SNP	var_21_47847531	T	C	2	822
chr21	47847618	47847620	PCNT	NON_SYNONYMOUS_CODING	SNP	var_21_47847619	G	C	1	208
chr21	47850082	47850084	PCNT	NON_SYNONYMOUS_CODING	SNP	var_21_47850083	G	A	1	822
chr21	47855811	47855813	PCNT	SPLICE_SITE_ACCEPTOR	SNP	var_21_47855812	A	C	3	822
chr21	47855969	47855971	PCNT	NON_SYNONYMOUS_CODING	SNP	var_21_47855970	C	T	1	820
chr21	47855988	47855990	PCNT	NON_SYNONYMOUS_CODING	SNP	var_21_47855989	T	C	2	208
chr21	47859992	47859994	PCNT	SPLICE_SITE_ACCEPTOR	SNP	var_21_47859993	C	T	5	1030
chr21	47860053	47860055	PCNT	NON_SYNONYMOUS_CODING	SNP	var_21_47860054	G	A	1	822
chr21	47863728	47863730	PCNT	NON_SYNONYMOUS_CODING	SNP	var_21_47863729	G	A	2	822
chr21	47864608	47864610	PCNT	NON_SYNONYMOUS_CODING	SNP	var_21_47864609	C	T	1	822
chr21	47864700	47864702	PCNT	NON_SYNONYMOUS_CODING	SNP	var_21_47864701	G	A	1	822
chr22	19163967	19163969	SLC25A1	NON_SYNONYMOUS_CODING	SNP	var_22_19163968	C	T	1	822
chr22	19164626	19164628	SLC25A1	SPLICE_SITE_DONOR	SNP	var_22_19164627	G	T	1	822
chr22	36960662	36960664	CACNG2	NON_SYNONYMOUS_CODING	SNP	var_22_36960663	C	G	3	208
chr22	36962431	36962433	CACNG2	NON_SYNONYMOUS_CODING	SNP	var_22_36962432	A	T	1	822
chrX	5811180	5811182	NLGN4X	NON_SYNONYMOUS_CODING	SNP	var_X_5811181	G	A	1	822
chrX	5821174	5821176	NLGN4X	NON_SYNONYMOUS_CODING	SNP	var_X_5821175	T	C	2	822
chrX	5950745	5950747	NLGN4X	NON_SYNONYMOUS_CODING	SNP	var_X_5950746	C	T	2	822
chrX	5950783	5950785	NLGN4X	NON_SYNONYMOUS_CODING	SNP	var_X_5950784	G	C	6	1030
chrX	6069245	6069247	NLGN4X	NON_SYNONYMOUS_CODING	SNP	var_X_6069246	A	C	3	208
chrX	10535358	10535360	MID1	NON_SYNONYMOUS_CODING	SNP	var_X_10535359	C	T	1	822
chrX	10535438	10535440	MID1	NON_SYNONYMOUS_CODING	SNP	var_X_10535439	G	C	2	208
chrX	12627985	12627987	FRMPD4	NON_SYNONYMOUS_CODING	SNP	var_X_12627986	G	A	2	822
chrX	12632965	12632967	FRMPD4	NON_SYNONYMOUS_CODING	SNP	var_X_12632966	G	A	1	822
chrX	12712507	12712509	FRMPD4	NON_SYNONYMOUS_CODING	SNP	var_X_12712508	G	A	1	822
chrX	12712523	12712525	FRMPD4	NON_SYNONYMOUS_CODING	SNP	var_X_12712524	T	C	2	822
chrX	12724953	12724955	FRMPD4	NON_SYNONYMOUS_CODING	SNP	var_X_12724954	C	G	2	822
chrX	12734502	12734504	FRMPD4	NON_SYNONYMOUS_CODING	SNP	var_X_12734503	C	T	2	822
chrX	12734649	12734651	FRMPD4	NON_SYNONYMOUS_CODING	SNP	var_X_12734650	G	T	1	822
chrX	12735984	12735986	FRMPD4	NON_SYNONYMOUS_CODING	SNP	var_X_12735985	C	A	2	822
chrX	12736542	12736544	FRMPD4	NON_SYNONYMOUS_CODING	SNP	var_X_12736543	T	C	2	822
chrX	12736871	12736873	FRMPD4	NON_SYNONYMOUS_CODING	SNP	var_X_12736872	T	G	1	822
chrX	13762571	13762573	OFD1	NON_SYNONYMOUS_CODING	SNP	var_X_13762572	C	T	1	822
chrX	13778308	13778310	OFD1	NON_SYNONYMOUS_CODING	SNP	var_X_13778309	A	G	2	208
chrX	13778460	13778462	OFD1	NON_SYNONYMOUS_CODING	SNP	var_X_13778461	G	T	2	1030
chrX	13779323	13779325	OFD1	NON_SYNONYMOUS_CODING	SNP	var_X_13779324	A	G	1	822
chrX	13780460	13780462	OFD1	SPLICE_SITE_ACCEPTOR	SNP	var_X_13780461	A	T	1	822
chrX	17739756	17739758	NHS	SPLICE_SITE_DONOR	SNP	var_X_17739757	T	C	2	822
chrX	17744818	17744820	NHS	NON_SYNONYMOUS_CODING	SNP	var_X_17744819	G	A	2	822
chrX	17744888	17744890	NHS	NON_SYNONYMOUS_CODING	SNP	var_X_17744889	T	C	2	822
chrX	17745871	17745873	NHS	NON_SYNONYMOUS_CODING	SNP	var_X_17745872	C	T	2	822
chrX	17745907	17745909	NHS	NON_SYNONYMOUS_CODING	SNP	var_X_17745908	C	T	2	208
chrX	17746154	17746156	NHS	NON_SYNONYMOUS_CODING	SNP	var_X_17746155	G	T	4	822
chrX	18593556	18593558	CDKL5	STOP_GAINED	SNP	var_X_18593557	G	T	1	822
chrX	18598049	18598051	CDKL5	NON_SYNONYMOUS_CODING	SNP	var_X_18598050	C	G	2	822
chrX	18622122	18622124	CDKL5	NON_SYNONYMOUS_CODING	SNP	var_X_18622123	T	C	1	208
chrX	18622373	18622375	CDKL5	NON_SYNONYMOUS_CODING	SNP	var_X_18622374	C	T	1	208
chrX	18646491	18646493	CDKL5	NON_SYNONYMOUS_CODING	SNP	var_X_18646492	G	C	9	822
chrX	19377756	19377758	PDHA1	NON_SYNONYMOUS_CODING	SNP	var_X_19377757	A	C	3	822
chrX	20173570	20173572	RPS6KA3	NON_SYNONYMOUS_CODING	SNP	var_X_20173571	C	T	2	822
chrX	20227509	20227511	RPS6KA3	NON_SYNONYMOUS_CODING	SNP	var_X_20227510	T	C	2	822
chrX	23398372	23398374	PTCHD1	SPLICE_SITE_DONOR	SNP	var_X_23398373	T	C	3	822
chrX	23411675	23411677	PTCHD1	NON_SYNONYMOUS_CODING	SNP	var_X_23411676	G	A	1	208
chrX	24082349	24082351	EIF2S3	NON_SYNONYMOUS_CODING	SNP	var_X_24082350	A	G	2	208
chrX	24084116	24084118	EIF2S3	NON_SYNONYMOUS_CODING	SNP	var_X_24084117	A	T	2	822
chrX	29417295	29417297	IL1RAPL1	NON_SYNONYMOUS_CODING	SNP	var_X_29417296	C	T	1	822
chrX	29686544	29686546	IL1RAPL1	SPLICE_SITE_ACCEPTOR	SNP	var_X_29686545	A	T	2	822
chrX	29973281	29973283	IL1RAPL1	NON_SYNONYMOUS_CODING	SNP	var_X_29973282	C	A	1	822
chrX	38535031	38535033	TM4SF2;TSPAN7	NON_SYNONYMOUS_CODING	SNP	var_X_38535032	C	A	3	1030
chrX	39911533	39911535	BCOR	NON_SYNONYMOUS_CODING	SNP	var_X_39911534	C	T	2	822
chrX	39914663	39914665	BCOR	NON_SYNONYMOUS_CODING	SNP	var_X_39914664	G	C	2	208
chrX	39922157	39922159	BCOR	NON_SYNONYMOUS_CODING	SNP	var_X_39922158	T	G	2	822
chrX	39930237	39930239	BCOR	NON_SYNONYMOUS_CODING	SNP	var_X_39930238	C	T	2	822
chrX	39932469	39932471	BCOR	NON_SYNONYMOUS_CODING	SNP	var_X_39932470	C	T	2	822
chrX	39932590	39932592	BCOR	NON_SYNONYMOUS_CODING	SNP	var_X_39932591	G	A	2	820
chrX	41390353	41390355	CASK	NON_SYNONYMOUS_CODING	SNP	var_X_41390354	C	G	3	208
chrX	41419020	41419022	CASK	NON_SYNONYMOUS_CODING	SNP	var_X_41419021	A	T	1	822
chrX	41437623	41437625	CASK	NON_SYNONYMOUS_CODING	SNP	var_X_41437624	A	C	4	208
chrX	43590979	43590981	MAOA	NON_SYNONYMOUS_CODING	SNP	var_X_43590980	G	T	1	822
chrX	46360422	46360424	ZNF674	STOP_GAINED	SNP	var_X_46360423	G	A	11	1020
chrX	46360598	46360600	ZNF674	NON_SYNONYMOUS_CODING	SNP	var_X_46360599	C	A	2	822
chrX	46388285	46388287	ZNF674	NON_SYNONYMOUS_CODING	SNP	var_X_46388286	A	C	5	822
chrX	46388322	46388324	ZNF674	NON_SYNONYMOUS_CODING	SNP	var_X_46388323	C	T	2	822
chrX	47307054	47307056	ZNF41	NON_SYNONYMOUS_CODING	SNP	var_X_47307055	C	T	1	1030
chrX	47307171	47307173	ZNF41	NON_SYNONYMOUS_CODING	SNP	var_X_47307172	G	A	2	822
chrX	47307792	47307794	ZNF41	NON_SYNONYMOUS_CODING	SNP	var_X_47307793	C	T	2	822
chrX	47308223	47308225	ZNF41	NON_SYNONYMOUS_CODING	SNP	var_X_47308224	A	C	11	1030
chrX	47308413	47308415	ZNF41	NON_SYNONYMOUS_CODING	SNP	var_X_47308414	A	G	1	208
chrX	47308504	47308506	ZNF41	NON_SYNONYMOUS_CODING	SNP	var_X_47308505	T	C	2	208
chrX	47315781	47315783	ZNF41	NON_SYNONYMOUS_CODING	SNP	var_X_47315782	C	T	2	822
chrX	47774514	47774516	ZNF81	NON_SYNONYMOUS_CODING	SNP	var_X_47774515	A	G	9	1030
chrX	47774886	47774888	ZNF81	NON_SYNONYMOUS_CODING	SNP	var_X_47774887	A	G	2	822
chrX	47775308	47775310	ZNF81	NON_SYNONYMOUS_CODING	SNP	var_X_47775309	G	A	2	822
chrX	47775539	47775541	ZNF81	NON_SYNONYMOUS_CODING	SNP	var_X_47775540	A	G	6	1030
chrX	47775569	47775571	ZNF81	NON_SYNONYMOUS_CODING	SNP	var_X_47775570	A	G	1	822
chrX	47775581	47775583	ZNF81	NON_SYNONYMOUS_CODING	SNP	var_X_47775582	C	T	1	822
chrX	49049823	49049825	SYP	NON_SYNONYMOUS_CODING	SNP	var_X_49049824	C	T	2	822
chrX	49093710	49093712	CCDC22	NON_SYNONYMOUS_CODING	SNP	var_X_49093711	G	A	2	822
chrX	49099625	49099627	CCDC22	NON_SYNONYMOUS_CODING	SNP	var_X_49099626	G	A	1	822
chrX	49099869	49099871	CCDC22	NON_SYNONYMOUS_CODING	SNP	var_X_49099870	G	C	1	814
chrX	49104708	49104710	CCDC22	NON_SYNONYMOUS_CODING	SNP	var_X_49104709	C	T	2	1030
chrX	49104870	49104872	CCDC22	NON_SYNONYMOUS_CODING	SNP	var_X_49104871	G	T	1	822
chrX	49104942	49104944	CCDC22	NON_SYNONYMOUS_CODING	SNP	var_X_49104943	G	A	8	1030
chrX	49105714	49105716	CCDC22	NON_SYNONYMOUS_CODING	SNP	var_X_49105715	G	T	1	822
chrX	49105969	49105971	CCDC22	NON_SYNONYMOUS_CODING	SNP	var_X_49105970	G	A	5	822
chrX	50341376	50341378	SHROOM4	NON_SYNONYMOUS_CODING	SNP	var_X_50341377	C	A	3	1030
chrX	50341411	50341413	SHROOM4	NON_SYNONYMOUS_CODING	SNP	var_X_50341412	C	T	2	822
chrX	50341533	50341535	SHROOM4	NON_SYNONYMOUS_CODING	SNP	var_X_50341534	A	G	1	822
chrX	50350750	50350752	SHROOM4	NON_SYNONYMOUS_CODING	SNP	var_X_50350751	G	C	33	1030
chrX	50376233	50376235	SHROOM4	NON_SYNONYMOUS_CODING	SNP	var_X_50376234	C	T	2	822
chrX	50376640	50376642	SHROOM4	NON_SYNONYMOUS_CODING	SNP	var_X_50376641	A	G	2	208
chrX	50376880	50376882	SHROOM4	NON_SYNONYMOUS_CODING	SNP	var_X_50376881	T	C	7	1030
chrX	50377193	50377195	SHROOM4	NON_SYNONYMOUS_CODING	SNP	var_X_50377194	G	A	6	1030
chrX	50377520	50377522	SHROOM4	NON_SYNONYMOUS_CODING	SNP	var_X_50377521	C	G	10	208
chrX	50438788	50438790	SHROOM4	NON_SYNONYMOUS_CODING	SNP	var_X_50438789	C	T	1	822
chrX	53222194	53222196	KDM5C	NON_SYNONYMOUS_CODING	SNP	var_X_53222195	C	T	3	1030
chrX	53409179	53409181	SMC1A	NON_SYNONYMOUS_CODING	SNP	var_X_53409180	G	C	47	1030
chrX	53436416	53436418	SMC1A	NON_SYNONYMOUS_CODING	SNP	var_X_53436417	C	G	1	822
chrX	53436418	53436420	SMC1A	STOP_GAINED	SNP	var_X_53436419	T	A	1	822
chrX	53440062	53440064	SMC1A	NON_SYNONYMOUS_CODING	SNP	var_X_53440063	T	C	2	822
chrX	53569406	53569408	HUWE1	NON_SYNONYMOUS_CODING	SNP	var_X_53569407	T	C	2	822
chrX	53572030	53572032	HUWE1	NON_SYNONYMOUS_CODING	SNP	var_X_53572031	C	G	8	1030
chrX	53575194	53575196	HUWE1	NON_SYNONYMOUS_CODING	SNP	var_X_53575195	T	C	2	822
chrX	53576157	53576159	HUWE1	NON_SYNONYMOUS_CODING	SNP	var_X_53576158	T	C	2	822
chrX	53581850	53581852	HUWE1	NON_SYNONYMOUS_CODING	SNP	var_X_53581851	G	C	1	822
chrX	53607864	53607866	HUWE1	NON_SYNONYMOUS_CODING	SNP	var_X_53607865	T	C	2	822
chrX	53619466	53619468	HUWE1	NON_SYNONYMOUS_CODING	SNP	var_X_53619467	C	T	2	822
chrX	53627158	53627160	HUWE1	NON_SYNONYMOUS_CODING	SNP	var_X_53627159	T	C	4	822
chrX	53634592	53634594	HUWE1	NON_SYNONYMOUS_CODING	SNP	var_X_53634593	T	A	2	822
chrX	53656472	53656474	HUWE1	NON_SYNONYMOUS_CODING	SNP	var_X_53656473	C	A	1	822
chrX	53672257	53672259	HUWE1	SPLICE_SITE_DONOR	SNP	var_X_53672258	C	T	2	822
chrX	53966878	53966880	PHF8	NON_SYNONYMOUS_CODING	SNP	var_X_53966879	C	T	7	822
chrX	53970619	53970621	PHF8	NON_SYNONYMOUS_CODING	SNP	var_X_53970620	C	A	16	1030
chrX	54019166	54019168	PHF8	SPLICE_SITE_DONOR	SNP	var_X_54019167	A	C	22	1030
chrX	54048765	54048767	PHF8	NON_SYNONYMOUS_CODING	SNP	var_X_54048766	A	T	2	822
chrX	56291852	56291854	KLF8	NON_SYNONYMOUS_CODING	SNP	var_X_56291853	A	G	14	1030
chrX	56292181	56292183	KLF8	SPLICE_SITE_DONOR	SNP	var_X_56292182	G	A	19	1030
chrX	62898372	62898374	ARHGEF9	NON_SYNONYMOUS_CODING	SNP	var_X_62898373	T	G	3	1030
chrX	67283791	67283793	OPHN1	NON_SYNONYMOUS_CODING	SNP	var_X_67283792	C	A	2	822
chrX	67283824	67283826	OPHN1	NON_SYNONYMOUS_CODING	SNP	var_X_67283825	G	T	1	822
chrX	67518932	67518934	OPHN1	NON_SYNONYMOUS_CODING	SNP	var_X_67518933	A	G	1	822
chrX	67652729	67652731	OPHN1	NON_SYNONYMOUS_CODING	SNP	var_X_67652730	C	T	6	1030
chrX	69354500	69354502	IGBP1	NON_SYNONYMOUS_CODING	SNP	var_X_69354501	G	A	2	1030
chrX	69366562	69366564	IGBP1	NON_SYNONYMOUS_CODING	SNP	var_X_69366563	G	A	1	822
chrX	69669204	69669206	DLG3	SPLICE_SITE_ACCEPTOR	SNP	var_X_69669205	G	T	5	822
chrX	69720789	69720791	DLG3	NON_SYNONYMOUS_CODING	SNP	var_X_69720790	C	G	2	822
chrX	70357195	70357197	MED12	NON_SYNONYMOUS_CODING	SNP	var_X_70357196	C	T	5	1030
chrX	73744244	73744246	SLC16A2	NON_SYNONYMOUS_CODING	SNP	var_X_73744245	T	G	3	208
chrX	73751267	73751269	SLC16A2	NON_SYNONYMOUS_CODING	SNP	var_X_73751268	G	A	1	822
chrX	73960145	73960147	KIAA2022	NON_SYNONYMOUS_CODING	SNP	var_X_73960146	G	A	2	208
chrX	73960186	73960188	KIAA2022	NON_SYNONYMOUS_CODING	SNP	var_X_73960187	T	C	1	822
chrX	73960579	73960581	KIAA2022	NON_SYNONYMOUS_CODING	SNP	var_X_73960580	A	G	1	822
chrX	73961023	73961025	KIAA2022	NON_SYNONYMOUS_CODING	SNP	var_X_73961024	A	C	6	208
chrX	73962071	73962073	KIAA2022	NON_SYNONYMOUS_CODING	SNP	var_X_73962072	A	G	2	822
chrX	73962293	73962295	KIAA2022	NON_SYNONYMOUS_CODING	SNP	var_X_73962294	C	G	1	208
chrX	74644480	74644482	ZDHHC15	SPLICE_SITE_DONOR	SNP	var_X_74644481	T	C	1	822
chrX	74648926	74648928	ZDHHC15	NON_SYNONYMOUS_CODING	SNP	var_X_74648927	T	C	2	822
chrX	76777844	76777846	ATRX	NON_SYNONYMOUS_CODING	SNP	var_X_76777845	T	C	2	822
chrX	76845344	76845346	ATRX	NON_SYNONYMOUS_CODING	SNP	var_X_76845345	C	T	1	822
chrX	76889202	76889204	ATRX	SPLICE_SITE_ACCEPTOR	SNP	var_X_76889203	A	G	1	822
chrX	76912053	76912055	ATRX	NON_SYNONYMOUS_CODING	SNP	var_X_76912054	T	C	2	822
chrX	76918866	76918868	ATRX	SPLICE_SITE_DONOR	SNP	var_X_76918867	T	G	1	208
chrX	76937123	76937125	ATRX	NON_SYNONYMOUS_CODING	SNP	var_X_76937124	T	C	2	208
chrX	76937206	76937208	ATRX	NON_SYNONYMOUS_CODING	SNP	var_X_76937207	C	G	2	822
chrX	76937536	76937538	ATRX	NON_SYNONYMOUS_CODING	SNP	var_X_76937537	C	T	2	208
chrX	76937977	76937979	ATRX	NON_SYNONYMOUS_CODING	SNP	var_X_76937978	G	T	2	822
chrX	76938097	76938099	ATRX	NON_SYNONYMOUS_CODING	SNP	var_X_76938098	C	T	1	822
chrX	76938152	76938154	ATRX	NON_SYNONYMOUS_CODING	SNP	var_X_76938153	G	C	7	1030
chrX	76938879	76938881	ATRX	NON_SYNONYMOUS_CODING	SNP	var_X_76938880	T	C	4	822
chrX	76939148	76939150	ATRX	NON_SYNONYMOUS_CODING	SNP	var_X_76939149	C	G	1	822
chrX	79932219	79932221	BRWD3	NON_SYNONYMOUS_CODING	SNP	var_X_79932220	T	A	2	822
chrX	79971650	79971652	BRWD3	SPLICE_SITE_DONOR	SNP	var_X_79971651	C	T	5	1030
chrX	80001189	80001191	BRWD3	NON_SYNONYMOUS_CODING	SNP	var_X_80001190	G	A	2	822
chrX	84510695	84510697	ZNF711	NON_SYNONYMOUS_CODING	SNP	var_X_84510696	A	G	1	208
chrX	84523298	84523300	ZNF711	SPLICE_SITE_ACCEPTOR	SNP	var_X_84523299	G	T	3	1030
chrX	99551309	99551311	PCDH19	NON_SYNONYMOUS_CODING	SNP	var_X_99551310	G	C	2	822
chrX	99551402	99551404	PCDH19	NON_SYNONYMOUS_CODING	SNP	var_X_99551403	G	C	3	822
chrX	99661946	99661948	PCDH19	NON_SYNONYMOUS_CODING	SNP	var_X_99661947	C	T	2	822
chrX	99662301	99662303	PCDH19	NON_SYNONYMOUS_CODING	SNP	var_X_99662302	T	C	2	822
chrX	99663423	99663425	PCDH19	NON_SYNONYMOUS_CODING	SNP	var_X_99663424	C	A	1	822
chrX	99917331	99917333	SRPX2	NON_SYNONYMOUS_CODING	SNP	var_X_99917332	G	A	2	822
chrX	99917332	99917334	SRPX2	NON_SYNONYMOUS_CODING	SNP	var_X_99917333	C	A	2	822
chrX	99921851	99921853	SRPX2	NON_SYNONYMOUS_CODING	SNP	var_X_99921852	G	A	1	822
chrX	99922288	99922290	SRPX2	NON_SYNONYMOUS_CODING	SNP	var_X_99922289	A	G	2	822
chrX	106890945	106890947	PRPS1	NON_SYNONYMOUS_CODING	SNP	var_X_106890946	C	T	1	822
chrX	108902726	108902728	ACSL4	NON_SYNONYMOUS_CODING	SNP	var_X_108902727	C	T	2	208
chrX	108906568	108906570	ACSL4	NON_SYNONYMOUS_CODING	SNP	var_X_108906569	T	C	2	822
chrX	108921490	108921492	ACSL4	SPLICE_SITE_DONOR	SNP	var_X_108921491	T	C	2	208
chrX	108924605	108924607	ACSL4	SPLICE_SITE_ACCEPTOR	SNP	var_X_108924606	T	A	1	822
chrX	108926069	108926071	ACSL4	NON_SYNONYMOUS_CODING	SNP	var_X_108926070	T	C	2	822
chrX	108926502	108926504	ACSL4	NON_SYNONYMOUS_CODING	SNP	var_X_108926503	T	C	1	822
chrX	110366491	110366493	PAK3	NON_SYNONYMOUS_CODING	SNP	var_X_110366492	G	T	2	822
chrX	110388082	110388084	PAK3	SPLICE_SITE_ACCEPTOR	SNP	var_X_110388083	T	C	3	1012
chrX	110389771	110389773	PAK3	NON_SYNONYMOUS_CODING	SNP	var_X_110389772	G	A	1	802
chrX	110395667	110395669	PAK3	NON_SYNONYMOUS_CODING	SNP	var_X_110395668	A	C	1	822
chrX	110406895	110406897	PAK3	NON_SYNONYMOUS_CODING	SNP	var_X_110406896	A	G	2	822
chrX	110574221	110574223	DCX	NON_SYNONYMOUS_CODING	SNP	var_X_110574222	C	A	2	822
chrX	110653321	110653323	DCX	NON_SYNONYMOUS_CODING	SNP	var_X_110653322	C	T	1	822
chrX	115303594	115303596	AGTR2	NON_SYNONYMOUS_CODING	SNP	var_X_115303595	G	T	4	1030
chrX	115303641	115303643	AGTR2	NON_SYNONYMOUS_CODING	SNP	var_X_115303642	C	G	2	822
chrX	115303743	115303745	AGTR2	NON_SYNONYMOUS_CODING	SNP	var_X_115303744	T	A	2	208
chrX	115304167	115304169	AGTR2	NON_SYNONYMOUS_CODING	SNP	var_X_115304168	C	G	2	208
chrX	115304430	115304432	AGTR2	NON_SYNONYMOUS_CODING	SNP	var_X_115304431	C	A	1	822
chrX	118716621	118716623	UBE2A	NON_SYNONYMOUS_CODING	SNP	var_X_118716622	A	G	2	822
chrX	118971920	118971922	UPF3B	NON_SYNONYMOUS_CODING	SNP	var_X_118971921	C	G	2	822
chrX	118985728	118985730	UPF3B	SPLICE_SITE_DONOR	SNP	var_X_118985729	C	T	8	1030
chrX	118986865	118986867	UPF3B	NON_SYNONYMOUS_CODING	SNP	var_X_118986866	G	C	2	208
chrX	119708446	119708448	CUL4B	NON_SYNONYMOUS_CODING	SNP	var_X_119708447	C	T	2	822
chrX	122459976	122459978	GRIA3	NON_SYNONYMOUS_CODING	SNP	var_X_122459977	G	T	1	822
chrX	122616761	122616763	GRIA3	NON_SYNONYMOUS_CODING	SNP	var_X_122616762	G	A	1	822
chrX	128674721	128674723	OCRL	NON_SYNONYMOUS_CODING	SNP	var_X_128674722	C	T	2	822
chrX	128691929	128691931	OCRL	SPLICE_SITE_DONOR	SNP	var_X_128691930	A	G	3	822
chrX	128695193	128695195	OCRL	NON_SYNONYMOUS_CODING	SNP	var_X_128695194	A	C	2	822
chrX	128709229	128709231	OCRL	SPLICE_SITE_DONOR	SNP	var_X_128709230	G	A	2	822
chrX	128944910	128944912	ZDHHC9	NON_SYNONYMOUS_CODING	SNP	var_X_128944911	C	G	2	822
chrX	128957663	128957665	ZDHHC9	NON_SYNONYMOUS_CODING	SNP	var_X_128957664	T	C	1	822
chrX	133547588	133547590	PHF6	NON_SYNONYMOUS_CODING	SNP	var_X_133547589	C	T	1	822
chrX	135106645	135106647	SLC9A6	SPLICE_SITE_DONOR	SNP	var_X_135106646	A	G	2	1030
chrX	135115627	135115629	SLC9A6	NON_SYNONYMOUS_CODING	SNP	var_X_135115628	G	A	3	1030
chrX	135122230	135122232	SLC9A6	SPLICE_SITE_ACCEPTOR	SNP	var_X_135122231	G	A	10	822
chrX	135122307	135122309	SLC9A6	NON_SYNONYMOUS_CODING	SNP	var_X_135122308	G	A	2	822
chrX	135767901	135767903	ARHGEF6	NON_SYNONYMOUS_CODING	SNP	var_X_135767902	T	G	2	822
chrX	135814307	135814309	ARHGEF6	NON_SYNONYMOUS_CODING	SNP	var_X_135814308	C	T	2	822
chrX	135827478	135827480	ARHGEF6	NON_SYNONYMOUS_CODING	SNP	var_X_135827479	C	T	7	822
chrX	147019630	147019632	FMR1	NON_SYNONYMOUS_CODING	SNP	var_X_147019631	C	T	1	208
chrX	147026488	147026490	FMR1	NON_SYNONYMOUS_CODING;SYNONYMOUS_CODING	SNP	var_X_147026489	C	T	4	1030
chrX	147030321	147030323	FMR1	NON_SYNONYMOUS_CODING;SYNONYMOUS_CODING	SNP	var_X_147030322	C	T	1	208
chrX	147743743	147743745	AFF2	NON_SYNONYMOUS_CODING	SNP	var_X_147743744	C	T	2	1030
chrX	147743786	147743788	AFF2	NON_SYNONYMOUS_CODING	SNP	var_X_147743787	A	G	2	822
chrX	148037825	148037827	AFF2	NON_SYNONYMOUS_CODING	SNP	var_X_148037826	G	A	1	822
chrX	148044333	148044335	AFF2	NON_SYNONYMOUS_CODING	SNP	var_X_148044334	G	A	6	1030
chrX	148049152	148049154	AFF2	SPLICE_SITE_ACCEPTOR	SNP	var_X_148049153	A	T	2	822
chrX	152014892	152014894	NSDHL	NON_SYNONYMOUS_CODING	SNP	var_X_152014893	A	G	8	1030
chrX	152014938	152014940	NSDHL	NON_SYNONYMOUS_CODING	SNP	var_X_152014939	A	G	2	208
chrX	152037322	152037324	NSDHL	SPLICE_SITE_ACCEPTOR	SNP	var_X_152037323	G	A	1	822
chrX	152037379	152037381	NSDHL	NON_SYNONYMOUS_CODING	SNP	var_X_152037380	G	A	2	208
chrX	152037439	152037441	NSDHL	NON_SYNONYMOUS_CODING	SNP	var_X_152037440	A	G	1	822
chrX	153128181	153128183	L1CAM	NON_SYNONYMOUS_CODING	SNP	var_X_153128182	G	A	3	822
chrX	153129917	153129919	L1CAM	NON_SYNONYMOUS_CODING	SNP	var_X_153129918	C	A	2	822
chrX	153138130	153138132	L1CAM	NON_SYNONYMOUS_CODING	SNP	var_X_153138131	G	A	4	822
chrX	153219101	153219103	HCFC1	NON_SYNONYMOUS_CODING	SNP	var_X_153219102	T	A	1	822
chrX	153219939	153219941	HCFC1	NON_SYNONYMOUS_CODING	SNP	var_X_153219940	T	G	13	986
chrX	153219996	153219998	HCFC1	NON_SYNONYMOUS_CODING	SNP	var_X_153219997	C	T	2	822
chrX	153220977	153220979	HCFC1	NON_SYNONYMOUS_CODING	SNP	var_X_153220978	T	C	2	822
chrX	153222084	153222086	HCFC1	NON_SYNONYMOUS_CODING	SNP	var_X_153222085	C	T	2	822
chrX	153222120	153222122	HCFC1	NON_SYNONYMOUS_CODING	SNP	var_X_153222121	C	T	2	822
chrX	153224782	153224784	HCFC1	NON_SYNONYMOUS_CODING	SNP	var_X_153224783	G	A	1	822
chrX	153229733	153229735	HCFC1	NON_SYNONYMOUS_CODING	SNP	var_X_153229734	G	C	1	208
chrX	153295831	153295833	MECP2	STOP_GAINED	SNP	var_X_153295832	C	A	2	822
chrX	153295948	153295950	MECP2	NON_SYNONYMOUS_CODING	SNP	var_X_153295949	C	T	2	1030
chrX	153296073	153296075	MECP2	NON_SYNONYMOUS_CODING	SNP	var_X_153296074	G	A	2	208
chrX	153296077	153296079	MECP2	NON_SYNONYMOUS_CODING	SNP	var_X_153296078	T	A	1	822
chrX	153296089	153296091	MECP2	NON_SYNONYMOUS_CODING	SNP	var_X_153296090	C	T	3	822
chrX	153296116	153296118	MECP2	NON_SYNONYMOUS_CODING	SNP	var_X_153296117	G	A	2	818
chrX	153296140	153296142	MECP2	NON_SYNONYMOUS_CODING	SNP	var_X_153296141	C	T	1	812
chrX	153296152	153296154	MECP2	NON_SYNONYMOUS_CODING	SNP	var_X_153296153	G	A	1	818
chrX	153296445	153296447	MECP2	NON_SYNONYMOUS_CODING	SNP	var_X_153296446	G	C	4	822
chrX	153296696	153296698	MECP2	NON_SYNONYMOUS_CODING;SYNONYMOUS_CODING	SNP	var_X_153296697	G	A	1	822
chrX	153296840	153296842	MECP2	SYNONYMOUS_CODING;SPLICE_SITE_DONOR	SNP	var_X_153296841	G	A	1	822
chrX	153577857	153577859	FLNA	NON_SYNONYMOUS_CODING	SNP	var_X_153577858	C	T	2	822
chrX	153581713	153581715	FLNA	NON_SYNONYMOUS_CODING	SNP	var_X_153581714	G	A	4	208
chrX	153583045	153583047	FLNA	NON_SYNONYMOUS_CODING	SNP	var_X_153583046	G	A	2	1020
chrX	153586610	153586612	FLNA	NON_SYNONYMOUS_CODING	SNP	var_X_153586611	C	T	1	820
chrX	153587374	153587376	FLNA	NON_SYNONYMOUS_CODING	SNP	var_X_153587375	T	C	2	822
chrX	153595184	153595186	FLNA	NON_SYNONYMOUS_CODING	SNP	var_X_153595185	C	A	2	822
chrX	153627696	153627698	RPL10	NON_SYNONYMOUS_CODING	SNP	var_X_153627697	C	A	1	208
chrX	153627857	153627859	RPL10	NON_SYNONYMOUS_CODING	SNP	var_X_153627858	G	A	1	822
chrX	153631675	153631677	DNASE1L1;RPL10	NON_SYNONYMOUS_CODING;SYNONYMOUS_CODING	SNP	var_X_153631676	G	A	2	208
chrX	153667107	153667109	GDI1	SPLICE_SITE_ACCEPTOR	SNP	var_X_153667108	C	T	6	1030
chrX	154508541	154508543	CLIC2	NON_SYNONYMOUS_CODING	SNP	var_X_154508542	G	C	2	1030

## Sheet: Table 5 Epilepsy NonSyn Rare
Chr	LeftFlank	RightFlank	Gene_name	type	muttype	dbID	ref_allele	var_allele	Allele count in genotypes	Total number of alleles in called genotypes
chr1	40539749	40539751	PPT1	NON_SYNONYMOUS_CODING	SNP	var_1_40539750	T	C	1	822
chr1	40546154	40546156	PPT1	NON_SYNONYMOUS_CODING	SNP	var_1_40546155	C	T	1	822
chr1	40558072	40558074	PPT1	NON_SYNONYMOUS_CODING	SNP	var_1_40558073	C	T	1	822
chr1	43394660	43394662	SLC2A1	NON_SYNONYMOUS_CODING	SNP	var_1_43394661	A	G	1	208
chr1	43395325	43395327	SLC2A1	NON_SYNONYMOUS_CODING	SNP	var_1_43395326	G	A	1	822
chr1	43396853	43396855	SLC2A1	NON_SYNONYMOUS_CODING	SNP	var_1_43396854	C	G	1	208
chr1	154541949	154541951	CHRNB2	NON_SYNONYMOUS_CODING	SNP	var_1_154541950	C	T	1	822
chr1	154543977	154543979	CHRNB2	NON_SYNONYMOUS_CODING	SNP	var_1_154543978	G	A	1	822
chr1	160011792	160011794	KCNJ10;RP11-226L15.4	NON_SYNONYMOUS_CODING	SNP	var_1_160011793	T	C	1	1030
chr1	160012242	160012244	KCNJ10	NON_SYNONYMOUS_CODING	SNP	var_1_160012243	C	T	1	208
chr1	160012270	160012272	KCNJ10	NON_SYNONYMOUS_CODING	SNP	var_1_160012271	G	A	2	822
chr1	160090707	160090709	ATP1A2	NON_SYNONYMOUS_CODING	SNP	var_1_160090708	T	A	6	1014
chr1	160093039	160093041	ATP1A2	NON_SYNONYMOUS_CODING	SNP	var_1_160093040	G	T	1	208
chr1	160093164	160093166	ATP1A2	NON_SYNONYMOUS_CODING	SNP	var_1_160093165	G	A	2	1030
chr1	160097481	160097483	ATP1A2	NON_SYNONYMOUS_CODING	SNP	var_1_160097482	G	A	1	822
chr1	160099903	160099905	ATP1A2	NON_SYNONYMOUS_CODING	SNP	var_1_160099904	G	A	1	822
chr1	160105380	160105382	ATP1A2	NON_SYNONYMOUS_CODING	SNP	var_1_160105381	G	C	1	822
chr2	50724521	50724523	NRXN1	NON_SYNONYMOUS_CODING	SNP	var_2_50724522	A	C	1	822
chr2	50724744	50724746	NRXN1	NON_SYNONYMOUS_CODING	SNP	var_2_50724745	G	T	2	822
chr2	50758521	50758523	NRXN1	NON_SYNONYMOUS_CODING	SNP	var_2_50758522	C	A	1	822
chr2	50765411	50765413	NRXN1	NON_SYNONYMOUS_CODING	SNP	var_2_50765412	G	T	12	1030
chr2	50765488	50765490	NRXN1	NON_SYNONYMOUS_CODING	SNP	var_2_50765489	C	G	1	822
chr2	50765497	50765499	NRXN1	NON_SYNONYMOUS_CODING	SNP	var_2_50765498	G	A	1	822
chr2	50765613	50765615	NRXN1	STOP_GAINED	SNP	var_2_50765614	G	T	1	208
chr2	50779895	50779897	NRXN1	NON_SYNONYMOUS_CODING	SNP	var_2_50779896	C	T	1	822
chr2	50847194	50847196	NRXN1	NON_SYNONYMOUS_CODING	SNP	var_2_50847195	G	A	3	1030
chr2	50850726	50850728	NRXN1	NON_SYNONYMOUS_CODING	SNP	var_2_50850727	T	G	1	822
chr2	51254883	51254885	NRXN1	NON_SYNONYMOUS_CODING	SNP	var_2_51254884	C	A	1	808
chr2	51255089	51255091	NRXN1	NON_SYNONYMOUS_CODING	SNP	var_2_51255090	G	A	1	820
chr2	51255091	51255093	NRXN1	NON_SYNONYMOUS_CODING	SNP	var_2_51255092	G	A	1	820
chr2	145153972	145153974	ZEB2	SPLICE_SITE_DONOR	SNP	var_2_145153973	T	A	3	1030
chr2	145156523	145156525	ZEB2	NON_SYNONYMOUS_CODING	SNP	var_2_145156524	T	C	1	822
chr2	145156612	145156614	ZEB2	NON_SYNONYMOUS_CODING	SNP	var_2_145156613	G	A	2	1030
chr2	145157273	145157275	ZEB2	NON_SYNONYMOUS_CODING	SNP	var_2_145157274	G	A	2	822
chr2	145157477	145157479	ZEB2	NON_SYNONYMOUS_CODING	SNP	var_2_145157478	A	T	2	822
chr2	145157536	145157538	ZEB2	NON_SYNONYMOUS_CODING	SNP	var_2_145157537	G	T	4	208
chr2	145161479	145161481	ZEB2	SPLICE_SITE_DONOR	SNP	var_2_145161480	C	G	1	822
chr2	145162480	145162482	ZEB2	NON_SYNONYMOUS_CODING	SNP	var_2_145162481	T	G	2	208
chr2	145187356	145187358	ZEB2	NON_SYNONYMOUS_CODING	SNP	var_2_145187357	G	T	4	208
chr2	145274907	145274909	ZEB2	NON_SYNONYMOUS_CODING	SNP	var_2_145274908	G	C	1	822
chr2	149221326	149221328	MBD5	NON_SYNONYMOUS_CODING	SNP	var_2_149221327	G	A	3	1030
chr2	149227541	149227543	MBD5	NON_SYNONYMOUS_CODING	SNP	var_2_149227542	G	A	6	1030
chr2	149227673	149227675	MBD5	NON_SYNONYMOUS_CODING	SNP	var_2_149227674	C	T	1	208
chr2	149227825	149227827	MBD5	NON_SYNONYMOUS_CODING	SNP	var_2_149227826	A	C	1	822
chr2	149240764	149240766	MBD5	NON_SYNONYMOUS_CODING	SNP	var_2_149240765	G	A	1	208
chr2	149240824	149240826	MBD5	NON_SYNONYMOUS_CODING	SNP	var_2_149240825	T	A	1	822
chr2	149243355	149243357	MBD5	NON_SYNONYMOUS_CODING	SNP	var_2_149243356	C	A	1	822
chr2	149243508	149243510	MBD5	NON_SYNONYMOUS_CODING	SNP	var_2_149243509	A	G	2	1030
chr2	149247042	149247044	MBD5	NON_SYNONYMOUS_CODING	SNP	var_2_149247043	C	T	1	822
chr2	149247047	149247049	MBD5	NON_SYNONYMOUS_CODING	SNP	var_2_149247048	C	G	1	822
chr2	152695885	152695887	CACNB4	NON_SYNONYMOUS_CODING	SNP	var_2_152695886	C	T	1	822
chr2	152695895	152695897	CACNB4	SPLICE_SITE_ACCEPTOR	SNP	var_2_152695896	A	G	3	1030
chr2	152737392	152737394	CACNB4	NON_SYNONYMOUS_CODING	SNP	var_2_152737393	C	A	2	822
chr2	166221737	166221739	SCN2A	NON_SYNONYMOUS_CODING	SNP	var_2_166221738	A	T	1	822
chr2	166245761	166245763	SCN2A	NON_SYNONYMOUS_CODING	SNP	var_2_166245762	G	T	1	822
chr2	166246019	166246021	SCN2A	NON_SYNONYMOUS_CODING	SNP	var_2_166246020	C	T	1	822
chr2	166246140	166246142	SCN2A	NON_SYNONYMOUS_CODING	SNP	var_2_166246141	G	A	1	208
chr2	166847842	166847844	SCN1A	NON_SYNONYMOUS_CODING	SNP	var_2_166847843	G	A	1	822
chr2	166847920	166847922	SCN1A	NON_SYNONYMOUS_CODING	SNP	var_2_166847921	A	G	1	208
chr2	166848002	166848004	SCN1A	NON_SYNONYMOUS_CODING	SNP	var_2_166848003	G	C	2	1030
chr2	166848145	166848147	SCN1A	NON_SYNONYMOUS_CODING	SNP	var_2_166848146	C	T	1	822
chr2	166848274	166848276	SCN1A	NON_SYNONYMOUS_CODING	SNP	var_2_166848275	G	A	1	208
chr2	166848858	166848860	SCN1A	NON_SYNONYMOUS_CODING	SNP	var_2_166848859	C	G	1	208
chr2	166859169	166859171	SCN1A	NON_SYNONYMOUS_CODING	SNP	var_2_166859170	C	T	1	822
chr2	166868748	166868750	SCN1A	NON_SYNONYMOUS_CODING	SNP	var_2_166868749	G	A	1	822
chr2	166872145	166872147	AC010127.3;SCN1A	NON_SYNONYMOUS_CODING	SNP	var_2_166872146	G	C	1	1030
chr2	166872185	166872187	AC010127.3;SCN1A	NON_SYNONYMOUS_CODING	SNP	var_2_166872186	C	T	1	822
chr2	166892874	166892876	AC010127.3;SCN1A	NON_SYNONYMOUS_CODING	SNP	var_2_166892875	A	G	1	822
chr2	166893041	166893043	SCN1A	SPLICE_SITE_ACCEPTOR	SNP	var_2_166893042	T	A	2	822
chr2	166900410	166900412	SCN1A	NON_SYNONYMOUS_CODING	SNP	var_2_166900411	C	T	2	822
chr2	166900468	166900470	SCN1A	NON_SYNONYMOUS_CODING	SNP	var_2_166900469	C	G	1	822
chr2	166901557	166901559	SCN1A	NON_SYNONYMOUS_CODING	SNP	var_2_166901558	G	A	1	822
chr2	166901589	166901591	SCN1A	NON_SYNONYMOUS_CODING	SNP	var_2_166901590	C	T	6	822
chr2	166903463	166903465	SCN1A	NON_SYNONYMOUS_CODING	SNP	var_2_166903464	G	A	1	822
chr4	77084513	77084515	SCARB2	NON_SYNONYMOUS_CODING	SNP	var_4_77084514	G	A	1	822
chr4	77100701	77100703	SCARB2	NON_SYNONYMOUS_CODING	SNP	var_4_77100702	C	T	1	208
chr4	77100806	77100808	SCARB2	NON_SYNONYMOUS_CODING	SNP	var_4_77100807	T	C	9	1030
chr4	77100836	77100838	SCARB2	NON_SYNONYMOUS_CODING	SNP	var_4_77100837	C	T	4	1030
chr4	77102107	77102109	SCARB2	NON_SYNONYMOUS_CODING	SNP	var_4_77102108	A	C	1	208
chr4	77116940	77116942	SCARB2	NON_SYNONYMOUS_CODING	SNP	var_4_77116941	T	C	1	208
chr4	128841963	128841965	MFSD8	NON_SYNONYMOUS_CODING	SNP	var_4_128841964	A	G	1	822
chr4	128842823	128842825	MFSD8	NON_SYNONYMOUS_CODING	SNP	var_4_128842824	G	A	1	822
chr4	128842892	128842894	MFSD8	NON_SYNONYMOUS_CODING	SNP	var_4_128842893	A	G	2	822
chr4	128842928	128842930	MFSD8	SPLICE_SITE_ACCEPTOR	SNP	var_4_128842929	G	A	1	822
chr4	128854230	128854232	MFSD8	NON_SYNONYMOUS_CODING;SYNONYMOUS_CODING	SNP	var_4_128854231	G	C	1	822
chr4	128864969	128864971	MFSD8	NON_SYNONYMOUS_CODING	SNP	var_4_128864970	T	C	1	822
chr4	128878694	128878696	MFSD8	NON_SYNONYMOUS_CODING	SNP	var_4_128878695	T	A	2	822
chr5	125880709	125880711	ALDH7A1	NON_SYNONYMOUS_CODING	SNP	var_5_125880710	T	C	5	822
chr5	125906509	125906511	ALDH7A1	NON_SYNONYMOUS_CODING	SNP	var_5_125906510	G	T	1	822
chr5	125912845	125912847	ALDH7A1	NON_SYNONYMOUS_CODING	SNP	var_5_125912846	G	A	1	822
chr5	125928404	125928406	ALDH7A1	NON_SYNONYMOUS_CODING	SNP	var_5_125928405	T	A	1	822
chr5	125929036	125929038	ALDH7A1	SPLICE_SITE_DONOR	SNP	var_5_125929037	T	A	5	1030
chr5	161309557	161309559	GABRA1	SPLICE_SITE_ACCEPTOR	SNP	var_5_161309558	T	G	1	822
chr6	18122116	18122118	NHLRC1	NON_SYNONYMOUS_CODING	SNP	var_6_18122117	G	C	1	822
chr6	18122295	18122297	NHLRC1	NON_SYNONYMOUS_CODING	SNP	var_6_18122296	G	A	1	208
chr6	18122415	18122417	NHLRC1	NON_SYNONYMOUS_CODING	SNP	var_6_18122416	A	G	1	208
chr6	52288738	52288740	EFHC1	SPLICE_SITE_ACCEPTOR	SNP	var_6_52288739	T	C	3	1030
chr6	52288809	52288811	EFHC1	NON_SYNONYMOUS_CODING	SNP	var_6_52288810	A	G	1	208
chr6	52317496	52317498	EFHC1	NON_SYNONYMOUS_CODING	SNP	var_6_52317497	A	C	1	822
chr6	52317596	52317598	EFHC1	NON_SYNONYMOUS_CODING	SNP	var_6_52317597	T	C	5	1030
chr6	52318995	52318997	EFHC1	NON_SYNONYMOUS_CODING	SNP	var_6_52318996	G	A	1	822
chr6	52319049	52319051	EFHC1	NON_SYNONYMOUS_CODING	SNP	var_6_52319050	G	A	10	1030
chr6	52343925	52343927	EFHC1	NON_SYNONYMOUS_CODING	SNP	var_6_52343926	G	T	1	822
chr6	52355118	52355120	EFHC1	NON_SYNONYMOUS_CODING	SNP	var_6_52355119	G	A	1	822
chr6	52357061	52357063	EFHC1	SPLICE_SITE_ACCEPTOR	SNP	var_6_52357062	C	G	1	1030
chr6	52357101	52357103	EFHC1	NON_SYNONYMOUS_CODING	SNP	var_6_52357102	T	C	1	822
chr6	145948811	145948813	EPM2A	NON_SYNONYMOUS_CODING	SNP	var_6_145948812	G	A	1	822
chr6	145956418	145956420	EPM2A	NON_SYNONYMOUS_CODING	SNP	var_6_145956419	G	A	3	822
chr6	146007357	146007359	EPM2A	NON_SYNONYMOUS_CODING	SNP	var_6_146007358	T	C	3	822
chr7	66103308	66103310	KCTD7	NON_SYNONYMOUS_CODING;SYNONYMOUS_CODING	SNP	var_7_66103309	G	A	6	822
chr7	66103335	66103337	KCTD7	NON_SYNONYMOUS_CODING;SYNONYMOUS_CODING	SNP	var_7_66103336	C	T	2	822
chr7	66103368	66103370	KCTD7	NON_SYNONYMOUS_CODING	SNP	var_7_66103369	G	T	1	822
chr7	66103854	66103856	KCTD7	NON_SYNONYMOUS_CODING;SYNONYMOUS_CODING	SNP	var_7_66103855	G	A	1	822
chr7	77649088	77649090	MAGI2	NON_SYNONYMOUS_CODING	SNP	var_7_77649089	C	T	7	1030
chr7	77756734	77756736	MAGI2	SPLICE_SITE_ACCEPTOR	SNP	var_7_77756735	T	G	1	822
chr7	77762325	77762327	MAGI2	NON_SYNONYMOUS_CODING	SNP	var_7_77762326	G	A	1	822
chr7	77789463	77789465	MAGI2	NON_SYNONYMOUS_CODING	SNP	var_7_77789464	G	C	2	822
chr7	77824246	77824248	MAGI2	NON_SYNONYMOUS_CODING	SNP	var_7_77824247	C	T	1	822
chr7	77973112	77973114	MAGI2	NON_SYNONYMOUS_CODING	SNP	var_7_77973113	C	G	1	822
chr7	78130900	78130902	MAGI2	NON_SYNONYMOUS_CODING	SNP	var_7_78130901	A	C	1	822
chr7	78131046	78131048	MAGI2	NON_SYNONYMOUS_CODING	SNP	var_7_78131047	G	A	1	822
chr7	78150893	78150895	MAGI2	NON_SYNONYMOUS_CODING	SNP	var_7_78150894	T	G	1	822
chr7	78150950	78150952	MAGI2	NON_SYNONYMOUS_CODING	SNP	var_7_78150951	C	T	1	822
chr7	78256509	78256511	MAGI2	NON_SYNONYMOUS_CODING	SNP	var_7_78256510	T	C	1	822
chr7	146536933	146536935	CNTNAP2	NON_SYNONYMOUS_CODING	SNP	var_7_146536934	C	T	1	822
chr7	146818169	146818171	CNTNAP2	NON_SYNONYMOUS_CODING	SNP	var_7_146818170	G	C	4	1030
chr7	146825910	146825912	CNTNAP2	NON_SYNONYMOUS_CODING	SNP	var_7_146825911	T	G	1	822
chr7	146829472	146829474	CNTNAP2	NON_SYNONYMOUS_CODING	SNP	var_7_146829473	A	G	1	208
chr7	146829499	146829501	CNTNAP2	NON_SYNONYMOUS_CODING	SNP	var_7_146829500	C	T	1	822
chr7	147259237	147259239	CNTNAP2	NON_SYNONYMOUS_CODING	SNP	var_7_147259238	G	A	1	822
chr7	147674988	147674990	CNTNAP2	NON_SYNONYMOUS_CODING	SNP	var_7_147674989	A	C	6	208
chr7	147844633	147844635	CNTNAP2	NON_SYNONYMOUS_CODING	SNP	var_7_147844634	T	C	2	1030
chr7	147844731	147844733	CNTNAP2	NON_SYNONYMOUS_CODING	SNP	var_7_147844732	C	A	3	1030
chr7	147964127	147964129	CNTNAP2	NON_SYNONYMOUS_CODING	SNP	var_7_147964128	G	C	1	822
chr7	148080943	148080945	CNTNAP2	NON_SYNONYMOUS_CODING	SNP	var_7_148080944	G	A	1	822
chr7	148106524	148106526	CNTNAP2	NON_SYNONYMOUS_CODING	SNP	var_7_148106525	T	C	1	822
chr7	148112544	148112546	CNTNAP2	NON_SYNONYMOUS_CODING	SNP	var_7_148112545	C	T	1	822
chr8	1719506	1719508	CLN8	NON_SYNONYMOUS_CODING	SNP	var_8_1719507	C	T	1	822
chr8	1728556	1728558	CLN8	NON_SYNONYMOUS_CODING	SNP	var_8_1728557	C	G	1	822
chr8	27320525	27320527	CHRNA2	NON_SYNONYMOUS_CODING	SNP	var_8_27320526	G	T	8	1030
chr8	27320725	27320727	CHRNA2	NON_SYNONYMOUS_CODING	SNP	var_8_27320726	C	T	2	822
chr8	27321187	27321189	CHRNA2	NON_SYNONYMOUS_CODING	SNP	var_8_27321188	C	T	1	208
chr8	27327398	27327400	CHRNA2	NON_SYNONYMOUS_CODING	SNP	var_8_27327399	G	A	1	822
chr8	27327431	27327433	CHRNA2	NON_SYNONYMOUS_CODING	SNP	var_8_27327432	G	A	2	822
chr8	133141797	133141799	KCNQ3	NON_SYNONYMOUS_CODING	SNP	var_8_133141798	C	T	1	822
chr8	133141821	133141823	KCNQ3	NON_SYNONYMOUS_CODING	SNP	var_8_133141822	G	T	2	1030
chr8	133146615	133146617	KCNQ3	NON_SYNONYMOUS_CODING	SNP	var_8_133146616	G	A	5	1030
chr8	133182589	133182591	KCNQ3	NON_SYNONYMOUS_CODING	SNP	var_8_133182590	G	C	1	822
chr8	133196550	133196552	KCNQ3	NON_SYNONYMOUS_CODING	SNP	var_8_133196551	A	G	1	822
chr8	133198401	133198403	KCNQ3	NON_SYNONYMOUS_CODING	SNP	var_8_133198402	A	G	1	822
chr9	130422311	130422313	STXBP1	NON_SYNONYMOUS_CODING	SNP	var_9_130422312	G	A	2	822
chr9	130444787	130444789	STXBP1	NON_SYNONYMOUS_CODING	SNP	var_9_130444788	C	T	1	208
chr9	131337571	131337573	SPTAN1	NON_SYNONYMOUS_CODING	SNP	var_9_131337572	C	G	4	208
chr9	131339224	131339226	SPTAN1	NON_SYNONYMOUS_CODING	SNP	var_9_131339225	C	T	1	822
chr9	131341967	131341969	SPTAN1	NON_SYNONYMOUS_CODING	SNP	var_9_131341968	A	G	1	822
chr9	131341996	131341998	SPTAN1	NON_SYNONYMOUS_CODING	SNP	var_9_131341997	T	G	6	822
chr9	131344109	131344111	SPTAN1	NON_SYNONYMOUS_CODING	SNP	var_9_131344110	C	T	3	1030
chr9	131344817	131344819	SPTAN1	NON_SYNONYMOUS_CODING	SNP	var_9_131344818	G	T	1	208
chr9	131345010	131345012	SPTAN1	NON_SYNONYMOUS_CODING	SNP	var_9_131345011	G	T	1	822
chr9	131366653	131366655	SPTAN1	NON_SYNONYMOUS_CODING	SNP	var_9_131366654	G	A	1	822
chr9	131367307	131367309	SPTAN1	SPLICE_SITE_ACCEPTOR	SNP	var_9_131367308	T	G	5	1030
chr9	131367395	131367397	SPTAN1	NON_SYNONYMOUS_CODING	SNP	var_9_131367396	T	C	2	1030
chr9	131367590	131367592	SPTAN1	NON_SYNONYMOUS_CODING	SNP	var_9_131367591	A	C	1	822
chr9	131370266	131370268	SPTAN1	NON_SYNONYMOUS_CODING	SNP	var_9_131370267	C	G	1	822
chr9	131371240	131371242	SPTAN1	NON_SYNONYMOUS_CODING	SNP	var_9_131371241	A	G	1	822
chr9	131395501	131395503	SPTAN1	NON_SYNONYMOUS_CODING	SNP	var_9_131395502	A	C	1	822
chr9	135772013	135772015	TSC1	NON_SYNONYMOUS_CODING;SYNONYMOUS_CODING	SNP	var_9_135772014	C	T	1	822
chr9	135772057	135772059	TSC1	NON_SYNONYMOUS_CODING	SNP	var_9_135772058	G	A	1	822
chr9	135772645	135772647	TSC1	NON_SYNONYMOUS_CODING	SNP	var_9_135772646	C	T	1	822
chr9	135772652	135772654	TSC1	NON_SYNONYMOUS_CODING	SNP	var_9_135772653	A	T	1	822
chr9	135772998	135773000	TSC1	SPLICE_SITE_ACCEPTOR	SNP	var_9_135772999	T	A	8	1030
chr9	135778097	135778099	TSC1	NON_SYNONYMOUS_CODING	SNP	var_9_135778098	T	C	1	822
chr9	135779051	135779053	TSC1	NON_SYNONYMOUS_CODING	SNP	var_9_135779052	G	A	2	1030
chr9	135782111	135782113	TSC1	SPLICE_SITE_DONOR	SNP	var_9_135782112	C	T	1	1030
chr9	135782213	135782215	TSC1	NON_SYNONYMOUS_CODING	SNP	var_9_135782214	G	A	1	822
chr9	135786012	135786014	TSC1	NON_SYNONYMOUS_CODING	SNP	var_9_135786013	G	A	1	822
chr9	135786042	135786044	TSC1	NON_SYNONYMOUS_CODING	SNP	var_9_135786043	G	A	1	822
chr9	135786057	135786059	TSC1	NON_SYNONYMOUS_CODING	SNP	var_9_135786058	A	C	1	822
chr9	135786450	135786452	TSC1	NON_SYNONYMOUS_CODING	SNP	var_9_135786451	G	T	4	1030
chr9	135786862	135786864	TSC1	NON_SYNONYMOUS_CODING	SNP	var_9_135786863	G	A	1	822
chr9	135786867	135786869	TSC1	NON_SYNONYMOUS_CODING	SNP	var_9_135786868	G	A	1	208
chr9	135800990	135800992	TSC1	NON_SYNONYMOUS_CODING	SNP	var_9_135800991	A	C	1	822
chr9	135801086	135801088	TSC1	NON_SYNONYMOUS_CODING	SNP	var_9_135801087	C	T	1	208
chr10	95518105	95518107	LGI1	NON_SYNONYMOUS_CODING	SNP	var_10_95518106	G	A	1	822
chr10	95549852	95549854	LGI1	SPLICE_SITE_ACCEPTOR	SNP	var_10_95549853	C	T	25	1030
chr11	792336	792338	SLC25A22	NON_SYNONYMOUS_CODING	SNP	var_11_792337	T	C	3	208
chr11	793529	793531	SLC25A22	NON_SYNONYMOUS_CODING	SNP	var_11_793530	C	T	1	822
chr11	793570	793572	SLC25A22	NON_SYNONYMOUS_CODING	SNP	var_11_793571	A	C	1	822
chr11	794490	794492	SLC25A22	NON_SYNONYMOUS_CODING	SNP	var_11_794491	C	T	1	822
chr11	1774769	1774771	CTSD	NON_SYNONYMOUS_CODING	SNP	var_11_1774770	T	C	3	822
chr11	1774833	1774835	CTSD	NON_SYNONYMOUS_CODING	SNP	var_11_1774834	C	T	1	822
chr11	1775351	1775353	CTSD;RP11-295K3.1	NON_SYNONYMOUS_CODING	SNP	var_11_1775352	C	T	5	1030
chr11	1776147	1776149	CTSD;RP11-295K3.1	NON_SYNONYMOUS_CODING	SNP	var_11_1776148	A	C	7	1030
chr11	1778635	1778637	CTSD;RP11-295K3.1	NON_SYNONYMOUS_CODING	SNP	var_11_1778636	C	T	1	822
chr11	1778724	1778726	CTSD;RP11-295K3.1	NON_SYNONYMOUS_CODING	SNP	var_11_1778725	A	C	50	1030
chr11	1780235	1780237	CTSD;RP11-295K3.1	NON_SYNONYMOUS_CODING	SNP	var_11_1780236	C	G	1	208
chr11	1782612	1782614	AC068580.6;CTSD	NON_SYNONYMOUS_CODING	SNP	var_11_1782613	C	T	1	208
chr11	6636430	6636432	TPP1	NON_SYNONYMOUS_CODING	SNP	var_11_6636431	C	T	1	822
chr11	6636546	6636548	TPP1	NON_SYNONYMOUS_CODING	SNP	var_11_6636547	G	A	1	822
chr11	6636685	6636687	TPP1	NON_SYNONYMOUS_CODING	SNP	var_11_6636686	C	T	1	822
chr11	6636697	6636699	TPP1	NON_SYNONYMOUS_CODING	SNP	var_11_6636698	T	A	1	822
chr11	6638987	6638989	TPP1	NON_SYNONYMOUS_CODING	SNP	var_11_6638988	C	A	1	1030
chr11	6640050	6640052	RP11-732A19.9;TPP1	NON_SYNONYMOUS_CODING	SNP	var_11_6640051	G	A	1	208
chr11	6640617	6640619	RP11-732A19.9;TPP1	NON_SYNONYMOUS_CODING	SNP	var_11_6640618	G	T	1	822
chr11	71906437	71906439	FOLR1	NON_SYNONYMOUS_CODING	SNP	var_11_71906438	C	T	4	1030
chr11	71906455	71906457	FOLR1	NON_SYNONYMOUS_CODING	SNP	var_11_71906456	A	C	12	1030
chr11	71906792	71906794	FOLR1	SPLICE_SITE_DONOR	SNP	var_11_71906793	T	C	4	1030
chr12	13761769	13761771	GRIN2B	SPLICE_SITE_ACCEPTOR	SNP	var_12_13761770	G	T	1	822
chr12	42853726	42853728	PRICKLE1;RP11-328C8.4	NON_SYNONYMOUS_CODING	SNP	var_12_42853727	A	G	1	822
chr12	42858613	42858615	PRICKLE1;RP11-328C8.4	NON_SYNONYMOUS_CODING	SNP	var_12_42858614	A	G	1	822
chr12	52115569	52115571	SCN8A	NON_SYNONYMOUS_CODING	SNP	var_12_52115570	T	C	1	806
chr12	52167984	52167986	SCN8A	NON_SYNONYMOUS_CODING	SNP	var_12_52167985	A	G	1	822
chr12	52188377	52188379	SCN8A	NON_SYNONYMOUS_CODING	SNP	var_12_52188378	T	C	1	822
chr13	77566237	77566239	CLN5	NON_SYNONYMOUS_CODING	SNP	var_13_77566238	C	T	1	822
chr13	77570155	77570157	CLN5	NON_SYNONYMOUS_CODING	SNP	var_13_77570156	G	A	1	822
chr13	77574595	77574597	CLN5	NON_SYNONYMOUS_CODING	SNP	var_13_77574596	A	G	1	208
chr15	25601066	25601068	UBE3A	NON_SYNONYMOUS_CODING	SNP	var_15_25601067	T	G	1	822
chr15	32323094	32323096	CHRNA7	SPLICE_SITE_ACCEPTOR	SNP	var_15_32323095	C	G	1	822
chr15	32393502	32393504	CHRNA7	SPLICE_SITE_ACCEPTOR	SNP	var_15_32393503	A	T	10	1030
chr15	32404102	32404104	CHRNA7	SPLICE_SITE_DONOR	SNP	var_15_32404103	A	G	1	822
chr15	45658680	45658682	GATM	NON_SYNONYMOUS_CODING	SNP	var_15_45658681	T	C	1	822
chr15	45658689	45658691	GATM	NON_SYNONYMOUS_CODING	SNP	var_15_45658690	G	C	1	822
chr15	45661560	45661562	GATM	STOP_GAINED	SNP	var_15_45661561	C	T	1	822
chr15	68500490	68500492	CLN6	NON_SYNONYMOUS_CODING	SNP	var_15_68500491	C	G	5	1030
chr15	68500658	68500660	CLN6	NON_SYNONYMOUS_CODING	SNP	var_15_68500659	C	T	1	822
chr15	68504072	68504074	CLN6	STOP_GAINED	SNP	var_15_68504073	G	T	42	1030
chr15	68506665	68506667	CLN6	NON_SYNONYMOUS_CODING;SYNONYMOUS_CODING	SNP	var_15_68506666	T	C	1	822
chr15	68506727	68506729	CLN6	SPLICE_SITE_ACCEPTOR	SNP	var_15_68506728	T	C	1	822
chr15	89862192	89862194	POLG	NON_SYNONYMOUS_CODING	SNP	var_15_89862193	C	T	1	208
chr15	89862303	89862305	POLG	NON_SYNONYMOUS_CODING	SNP	var_15_89862304	A	G	2	822
chr15	89862464	89862466	POLG	NON_SYNONYMOUS_CODING	SNP	var_15_89862465	G	A	1	822
chr15	89864174	89864176	POLG	NON_SYNONYMOUS_CODING	SNP	var_15_89864175	T	G	2	208
chr15	89864447	89864449	POLG	NON_SYNONYMOUS_CODING	SNP	var_15_89864448	G	A	1	208
chr15	89864967	89864969	POLG	NON_SYNONYMOUS_CODING	SNP	var_15_89864968	C	T	1	822
chr15	89865072	89865074	POLG	NON_SYNONYMOUS_CODING	SNP	var_15_89865073	T	C	11	1030
chr15	89865223	89865225	POLG	NON_SYNONYMOUS_CODING	SNP	var_15_89865224	G	C	10	1030
chr15	89866029	89866031	POLG	NON_SYNONYMOUS_CODING	SNP	var_15_89866030	C	T	1	822
chr15	89866656	89866658	POLG	NON_SYNONYMOUS_CODING	SNP	var_15_89866657	C	G	1	822
chr15	89866690	89866692	POLG	NON_SYNONYMOUS_CODING	SNP	var_15_89866691	C	G	1	208
chr15	89866735	89866737	POLG	NON_SYNONYMOUS_CODING	SNP	var_15_89866736	G	A	1	822
chr15	89868869	89868871	POLG	NON_SYNONYMOUS_CODING	SNP	var_15_89868870	G	A	3	1030
chr15	89868920	89868922	POLG	SPLICE_SITE_ACCEPTOR	SNP	var_15_89868921	C	T	1	822
chr15	89870143	89870145	POLG	NON_SYNONYMOUS_CODING	SNP	var_15_89870144	T	G	1	822
chr15	89870177	89870179	POLG	NON_SYNONYMOUS_CODING	SNP	var_15_89870178	C	A	9	1030
chr15	89870428	89870430	POLG	NON_SYNONYMOUS_CODING	SNP	var_15_89870429	T	C	2	1030
chr15	89870503	89870505	POLG	NON_SYNONYMOUS_CODING	SNP	var_15_89870504	G	A	1	208
chr15	89871762	89871764	POLG	NON_SYNONYMOUS_CODING	SNP	var_15_89871763	G	C	1	822
chr15	89873363	89873365	POLG	NON_SYNONYMOUS_CODING	SNP	var_15_89873364	C	G	6	1030
chr15	89873414	89873416	POLG	NON_SYNONYMOUS_CODING	SNP	var_15_89873415	G	A	3	1030
chr15	89873437	89873439	POLG	NON_SYNONYMOUS_CODING	SNP	var_15_89873438	G	T	1	208
chr16	2098635	2098637	TSC2	NON_SYNONYMOUS_CODING	SNP	var_16_2098636	A	G	1	208
chr16	2104392	2104394	TSC2	NON_SYNONYMOUS_CODING	SNP	var_16_2104393	G	A	1	822
chr16	2110760	2110762	TSC2	NON_SYNONYMOUS_CODING	SNP	var_16_2110761	G	C	1	822
chr16	2111935	2111937	TSC2	NON_SYNONYMOUS_CODING	SNP	var_16_2111936	G	A	1	822
chr16	2112531	2112533	TSC2	NON_SYNONYMOUS_CODING	SNP	var_16_2112532	C	T	1	822
chr16	2112543	2112545	TSC2	NON_SYNONYMOUS_CODING	SNP	var_16_2112544	A	T	1	822
chr16	2120486	2120488	TSC2	NON_SYNONYMOUS_CODING	SNP	var_16_2120487	G	A	6	822
chr16	2121582	2121584	TSC2	NON_SYNONYMOUS_CODING	SNP	var_16_2121583	G	A	1	822
chr16	2122298	2122300	TSC2	NON_SYNONYMOUS_CODING	SNP	var_16_2122299	T	C	1	822
chr16	2125794	2125796	TSC2	SPLICE_SITE_ACCEPTOR	SNP	var_16_2125795	C	T	1	822
chr16	2125874	2125876	TSC2	NON_SYNONYMOUS_CODING	SNP	var_16_2125875	C	T	1	822
chr16	2127594	2127596	TSC2	SPLICE_SITE_ACCEPTOR	SNP	var_16_2127595	A	G	2	822
chr16	2127647	2127649	TSC2	NON_SYNONYMOUS_CODING	SNP	var_16_2127648	G	A	1	822
chr16	2129284	2129286	TSC2	NON_SYNONYMOUS_CODING	SNP	var_16_2129285	T	C	1	822
chr16	2130197	2130199	TSC2	NON_SYNONYMOUS_CODING	SNP	var_16_2130198	G	A	1	1030
chr16	2130324	2130326	TSC2	NON_SYNONYMOUS_CODING	SNP	var_16_2130325	A	G	1	822
chr16	2132448	2132450	TSC2	NON_SYNONYMOUS_CODING	SNP	var_16_2132449	C	T	1	822
chr16	2133700	2133702	TSC2	NON_SYNONYMOUS_CODING	SNP	var_16_2133701	G	A	2	1030
chr16	2134441	2134443	TSC2	NON_SYNONYMOUS_CODING	SNP	var_16_2134442	G	A	1	822
chr16	2134507	2134509	TSC2	NON_SYNONYMOUS_CODING	SNP	var_16_2134508	G	T	3	816
chr16	2136383	2136385	TSC2	SPLICE_SITE_DONOR	SNP	var_16_2136384	C	T	1	822
chr16	2138095	2138097	TSC2	NON_SYNONYMOUS_CODING	SNP	var_16_2138096	C	T	1	822
chr16	2138509	2138511	TSC2	STOP_GAINED	SNP	var_16_2138510	A	T	1	822
chr16	2138545	2138547	TSC2	NON_SYNONYMOUS_CODING	SNP	var_16_2138546	G	A	2	822
chr16	2138569	2138571	TSC2	NON_SYNONYMOUS_CODING	SNP	var_16_2138570	C	T	3	1030
chr16	2546317	2546319	TBC1D24	NON_SYNONYMOUS_CODING	SNP	var_16_2546318	C	T	5	1030
chr16	2546327	2546329	TBC1D24	NON_SYNONYMOUS_CODING	SNP	var_16_2546328	G	A	1	822
chr16	2546492	2546494	TBC1D24	NON_SYNONYMOUS_CODING	SNP	var_16_2546493	G	A	1	822
chr16	2546641	2546643	TBC1D24	NON_SYNONYMOUS_CODING	SNP	var_16_2546642	G	A	1	1030
chr16	2546749	2546751	TBC1D24	NON_SYNONYMOUS_CODING	SNP	var_16_2546750	G	A	1	822
chr16	2546789	2546791	TBC1D24	NON_SYNONYMOUS_CODING	SNP	var_16_2546790	G	A	2	822
chr16	2547026	2547028	TBC1D24	NON_SYNONYMOUS_CODING	SNP	var_16_2547027	G	A	2	822
chr16	2547033	2547035	TBC1D24	NON_SYNONYMOUS_CODING	SNP	var_16_2547034	C	G	8	1030
chr16	9857093	9857095	GRIN2A	NON_SYNONYMOUS_CODING	SNP	var_16_9857094	T	C	1	208
chr16	9858172	9858174	GRIN2A	NON_SYNONYMOUS_CODING	SNP	var_16_9858173	G	T	9	1030
chr16	9858210	9858212	GRIN2A	NON_SYNONYMOUS_CODING	SNP	var_16_9858211	T	C	2	822
chr16	9858501	9858503	GRIN2A	NON_SYNONYMOUS_CODING	SNP	var_16_9858502	C	G	8	1030
chr16	9858807	9858809	GRIN2A	SPLICE_SITE_ACCEPTOR	SNP	var_16_9858808	G	A	1	822
chr16	9923497	9923499	GRIN2A	NON_SYNONYMOUS_CODING	SNP	var_16_9923498	G	T	1	208
chr16	10032400	10032402	GRIN2A	NON_SYNONYMOUS_CODING	SNP	var_16_10032401	G	A	2	1030
chr16	10032403	10032405	GRIN2A	NON_SYNONYMOUS_CODING	SNP	var_16_10032404	G	A	1	822
chr16	10274060	10274062	GRIN2A	NON_SYNONYMOUS_CODING	SNP	var_16_10274061	C	T	1	822
chr16	10274207	10274209	GRIN2A	NON_SYNONYMOUS_CODING	SNP	var_16_10274208	G	C	1	820
chr16	10274213	10274215	GRIN2A	NON_SYNONYMOUS_CODING	SNP	var_16_10274214	G	A	1	820
chr16	28488943	28488945	CLN3	NON_SYNONYMOUS_CODING	SNP	var_16_28488944	G	T	2	822
chr16	28488958	28488960	CLN3	SPLICE_SITE_ACCEPTOR	SNP	var_16_28488959	G	A	1	822
chr16	28495362	28495364	CLN3	NON_SYNONYMOUS_CODING	SNP	var_16_28495363	G	A	1	822
chr16	28497973	28497975	CLN3	SPLICE_SITE_ACCEPTOR	SNP	var_16_28497974	G	T	1	822
chr16	28498788	28498790	CLN3	NON_SYNONYMOUS_CODING	SNP	var_16_28498789	T	G	1	208
chr16	28498844	28498846	CLN3	NON_SYNONYMOUS_CODING;SYNONYMOUS_CODING	SNP	var_16_28498845	C	T	1	822
chr16	28499963	28499965	CLN3	NON_SYNONYMOUS_CODING;STOP_GAINED	SNP	var_16_28499964	G	A	2	1030
chr16	29824441	29824443	PRRT2	NON_SYNONYMOUS_CODING	SNP	var_16_29824442	G	A	3	1030
chr16	29825948	29825950	PRRT2	NON_SYNONYMOUS_CODING	SNP	var_16_29825949	T	C	1	822
chr17	44111648	44111650	KANSL1	NON_SYNONYMOUS_CODING;SPLICE_SITE_ACCEPTOR	SNP	var_17_44111649	C	G	5	208
chr17	44117111	44117113	KANSL1	NON_SYNONYMOUS_CODING	SNP	var_17_44117112	C	T	1	822
chr17	44143919	44143921	KANSL1	NON_SYNONYMOUS_CODING	SNP	var_17_44143920	C	T	1	822
chr17	44248385	44248387	KANSL1	NON_SYNONYMOUS_CODING	SNP	var_17_44248386	G	A	1	822
chr17	44248782	44248784	KANSL1	NON_SYNONYMOUS_CODING	SNP	var_17_44248783	G	T	3	1030
chr17	44248821	44248823	KANSL1	NON_SYNONYMOUS_CODING	SNP	var_17_44248822	T	C	1	208
chr17	44248874	44248876	KANSL1	NON_SYNONYMOUS_CODING	SNP	var_17_44248875	T	C	1	208
chr17	44248889	44248891	KANSL1	NON_SYNONYMOUS_CODING	SNP	var_17_44248890	T	C	1	822
chr17	44248926	44248928	KANSL1	NON_SYNONYMOUS_CODING	SNP	var_17_44248927	C	T	1	822
chr17	44249243	44249245	KANSL1	NON_SYNONYMOUS_CODING	SNP	var_17_44249244	G	T	1	208
chr17	45006923	45006925	GOSR2	NON_SYNONYMOUS_CODING	SNP	var_17_45006924	A	G	1	822
chr17	45012445	45012447	GOSR2	NON_SYNONYMOUS_CODING	SNP	var_17_45012446	C	T	1	822
chr17	45012580	45012582	GOSR2	NON_SYNONYMOUS_CODING	SNP	var_17_45012581	C	T	1	822
chr17	45017920	45017922	GOSR2	NON_SYNONYMOUS_CODING	SNP	var_17_45017921	G	C	1	208
chr17	46022039	46022041	PNPO	NON_SYNONYMOUS_CODING	SNP	var_17_46022040	C	T	1	822
chr18	52928742	52928744	TCF4	NON_SYNONYMOUS_CODING	SNP	var_18_52928743	G	A	1	822
chr18	53128284	53128286	TCF4	NON_SYNONYMOUS_CODING	SNP	var_18_53128285	T	C	1	1030
chr18	53252513	53252515	TCF4	NON_SYNONYMOUS_CODING	SNP	var_18_53252514	A	G	1	822
chr19	1397377	1397379	GAMT	NON_SYNONYMOUS_CODING	SNP	var_19_1397378	G	C	1	822
chr19	1397406	1397408	GAMT	NON_SYNONYMOUS_CODING	SNP	var_19_1397407	C	T	1	822
chr19	1397412	1397414	GAMT	NON_SYNONYMOUS_CODING	SNP	var_19_1397413	T	G	20	1030
chr19	1397467	1397469	GAMT	NON_SYNONYMOUS_CODING	SNP	var_19_1397468	C	G	1	820
chr19	1397487	1397489	GAMT	NON_SYNONYMOUS_CODING	SNP	var_19_1397488	A	G	1	1028
chr19	1397493	1397495	GAMT	NON_SYNONYMOUS_CODING	SNP	var_19_1397494	G	A	1	820
chr19	1399017	1399019	GAMT	NON_SYNONYMOUS_CODING	SNP	var_19_1399018	G	T	1	822
chr19	1399175	1399177	GAMT	NON_SYNONYMOUS_CODING	SNP	var_19_1399176	T	G	1	822
chr19	35524672	35524674	SCN1B	NON_SYNONYMOUS_CODING	SNP	var_19_35524673	G	A	1	208
chr19	50364595	50364597	PNKP	NON_SYNONYMOUS_CODING;SYNONYMOUS_CODING	SNP	var_19_50364596	G	C	1	208
chr19	50365311	50365313	PNKP	NON_SYNONYMOUS_CODING	SNP	var_19_50365312	G	A	1	822
chr19	50367290	50367292	PNKP	NON_SYNONYMOUS_CODING	SNP	var_19_50367291	C	A	1	822
chr19	50367469	50367471	PNKP	NON_SYNONYMOUS_CODING	SNP	var_19_50367470	C	T	1	208
chr19	50367482	50367484	PNKP	NON_SYNONYMOUS_CODING	SNP	var_19_50367483	G	T	1	822
chr19	50368465	50368467	PNKP	NON_SYNONYMOUS_CODING	SNP	var_19_50368466	C	T	4	1030
chr19	50369665	50369667	PNKP	NON_SYNONYMOUS_CODING	SNP	var_19_50369666	G	A	1	822
chr19	50370323	50370325	PNKP	NON_SYNONYMOUS_CODING	SNP	var_19_50370324	G	C	1	822
chr19	50370403	50370405	PNKP	NON_SYNONYMOUS_CODING	SNP	var_19_50370404	G	A	12	1030
chr20	61981146	61981148	CHRNA4	NON_SYNONYMOUS_CODING	SNP	var_20_61981147	G	A	1	822
chr20	61981701	61981703	CHRNA4	NON_SYNONYMOUS_CODING	SNP	var_20_61981702	C	T	1	208
chr20	61981756	61981758	CHRNA4	NON_SYNONYMOUS_CODING	SNP	var_20_61981757	G	A	1	822
chr20	61981801	61981803	CHRNA4	NON_SYNONYMOUS_CODING	SNP	var_20_61981802	T	C	1	822
chr20	62038260	62038262	KCNQ2	NON_SYNONYMOUS_CODING	SNP	var_20_62038261	G	T	1	822
chr20	62046432	62046434	KCNQ2	NON_SYNONYMOUS_CODING	SNP	var_20_62046433	C	T	6	1030
chr20	62559704	62559706	DNAJC5	NON_SYNONYMOUS_CODING	SNP	var_20_62559705	G	C	1	822
chr21	45194642	45194644	CSTB	SPLICE_SITE_ACCEPTOR	SNP	var_21_45194643	A	G	1	822
chr22	40750275	40750277	ADSL	NON_SYNONYMOUS_CODING	SNP	var_22_40750276	G	T	9	1030
chr22	40750293	40750295	ADSL	NON_SYNONYMOUS_CODING	SNP	var_22_40750294	C	G	12	1030
chr22	40757581	40757583	ADSL	NON_SYNONYMOUS_CODING	SNP	var_22_40757582	C	T	1	822
chr22	40760968	40760970	ADSL	NON_SYNONYMOUS_CODING	SNP	var_22_40760969	G	A	1	822
chrX	18593556	18593558	CDKL5	STOP_GAINED	SNP	var_X_18593557	G	T	1	822
chrX	18598049	18598051	CDKL5	NON_SYNONYMOUS_CODING	SNP	var_X_18598050	C	G	2	822
chrX	18622122	18622124	CDKL5	NON_SYNONYMOUS_CODING	SNP	var_X_18622123	T	C	1	208
chrX	18622373	18622375	CDKL5	NON_SYNONYMOUS_CODING	SNP	var_X_18622374	C	T	1	208
chrX	18646491	18646493	CDKL5	NON_SYNONYMOUS_CODING	SNP	var_X_18646492	G	C	9	822
chrX	99551309	99551311	PCDH19	NON_SYNONYMOUS_CODING	SNP	var_X_99551310	G	C	2	822
chrX	99551402	99551404	PCDH19	NON_SYNONYMOUS_CODING	SNP	var_X_99551403	G	C	3	822
chrX	99661946	99661948	PCDH19	NON_SYNONYMOUS_CODING	SNP	var_X_99661947	C	T	2	822
chrX	99662301	99662303	PCDH19	NON_SYNONYMOUS_CODING	SNP	var_X_99662302	T	C	2	822
chrX	99663423	99663425	PCDH19	NON_SYNONYMOUS_CODING	SNP	var_X_99663424	C	A	1	822
chrX	99917331	99917333	SRPX2	NON_SYNONYMOUS_CODING	SNP	var_X_99917332	G	A	2	822
chrX	99917332	99917334	SRPX2	NON_SYNONYMOUS_CODING	SNP	var_X_99917333	C	A	2	822
chrX	99921851	99921853	SRPX2	NON_SYNONYMOUS_CODING	SNP	var_X_99921852	G	A	1	822
chrX	99922288	99922290	SRPX2	NON_SYNONYMOUS_CODING	SNP	var_X_99922289	A	G	2	822
chrX	135106645	135106647	SLC9A6	SPLICE_SITE_DONOR	SNP	var_X_135106646	A	G	2	1030
chrX	135115627	135115629	SLC9A6	NON_SYNONYMOUS_CODING	SNP	var_X_135115628	G	A	3	1030
chrX	135122230	135122232	SLC9A6	SPLICE_SITE_ACCEPTOR	SNP	var_X_135122231	G	A	10	822
chrX	135122307	135122309	SLC9A6	NON_SYNONYMOUS_CODING	SNP	var_X_135122308	G	A	2	822
chrX	153295831	153295833	MECP2	STOP_GAINED	SNP	var_X_153295832	C	A	2	822
chrX	153295948	153295950	MECP2	NON_SYNONYMOUS_CODING	SNP	var_X_153295949	C	T	2	1030
chrX	153296073	153296075	MECP2	NON_SYNONYMOUS_CODING	SNP	var_X_153296074	G	A	2	208
chrX	153296077	153296079	MECP2	NON_SYNONYMOUS_CODING	SNP	var_X_153296078	T	A	1	822
chrX	153296089	153296091	MECP2	NON_SYNONYMOUS_CODING	SNP	var_X_153296090	C	T	3	822
chrX	153296116	153296118	MECP2	NON_SYNONYMOUS_CODING	SNP	var_X_153296117	G	A	2	818
chrX	153296140	153296142	MECP2	NON_SYNONYMOUS_CODING	SNP	var_X_153296141	C	T	1	812
chrX	153296152	153296154	MECP2	NON_SYNONYMOUS_CODING	SNP	var_X_153296153	G	A	1	818
chrX	153296445	153296447	MECP2	NON_SYNONYMOUS_CODING	SNP	var_X_153296446	G	C	4	822
chrX	153296696	153296698	MECP2	NON_SYNONYMOUS_CODING;SYNONYMOUS_CODING	SNP	var_X_153296697	G	A	1	822
chrX	153296840	153296842	MECP2	SYNONYMOUS_CODING;SPLICE_SITE_DONOR	SNP	var_X_153296841	G	A	1	822

## Sheet: Table 6 Oncogenes NonSyn Rare
Chr	LeftFlank	RightFlank	Gene_name	type	muttype	dbID	ref_allele	var_allele	Allele count in genotypes	Total number of alleles in called genotypes
chr1	32741633	32741635	LCK	NON_SYNONYMOUS_CODING	SNP	var_1_32741634	G	A	4	822
chr1	32742324	32742326	LCK	NON_SYNONYMOUS_CODING	SNP	var_1_32742325	T	G	7	1030
chr1	43803898	43803900	MPL	NON_SYNONYMOUS_CODING	SNP	var_1_43803899	C	T	1	822
chr1	43805144	43805146	MPL	NON_SYNONYMOUS_CODING	SNP	var_1_43805145	A	T	1	822
chr1	43812236	43812238	MPL	NON_SYNONYMOUS_CODING	SNP	var_1_43812237	G	T	1	822
chr1	43815034	43815036	MPL	NON_SYNONYMOUS_CODING;SPLICE_SITE_DONOR	SNP	var_1_43815035	C	T	5	1030
chr1	43817976	43817978	MPL	SPLICE_SITE_DONOR	SNP	var_1_43817977	G	A	1	208
chr1	59247834	59247836	JUN	NON_SYNONYMOUS_CODING	SNP	var_1_59247835	T	A	1	822
chr1	59248084	59248086	JUN	NON_SYNONYMOUS_CODING	SNP	var_1_59248085	G	C	1	820
chr1	59248579	59248581	JUN	NON_SYNONYMOUS_CODING	SNP	var_1_59248580	C	A	1	822
chr1	59248632	59248634	JUN	NON_SYNONYMOUS_CODING	SNP	var_1_59248633	C	T	1	822
chr1	59248652	59248654	JUN	NON_SYNONYMOUS_CODING	SNP	var_1_59248653	G	T	1	822
chr1	59248658	59248660	JUN	STOP_GAINED	SNP	var_1_59248659	G	T	27	1030
chr1	65303791	65303793	JAK1	SPLICE_SITE_ACCEPTOR	SNP	var_1_65303792	G	C	1	822
chr1	65306996	65306998	JAK1	NON_SYNONYMOUS_CODING	SNP	var_1_65306997	T	G	1	822
chr1	65312367	65312369	JAK1	NON_SYNONYMOUS_CODING	SNP	var_1_65312368	C	T	1	822
chr1	65348980	65348982	JAK1	NON_SYNONYMOUS_CODING	SNP	var_1_65348981	T	C	1	208
chr1	156837975	156837977	NTRK1	NON_SYNONYMOUS_CODING	SNP	var_1_156837976	T	C	1	208
chr1	156843438	156843440	NTRK1	NON_SYNONYMOUS_CODING	SNP	var_1_156843439	C	A	1	822
chr1	156843454	156843456	NTRK1	NON_SYNONYMOUS_CODING	SNP	var_1_156843455	T	G	12	1030
chr1	156843579	156843581	NTRK1	NON_SYNONYMOUS_CODING	SNP	var_1_156843580	G	C	14	1030
chr1	156843594	156843596	NTRK1	NON_SYNONYMOUS_CODING	SNP	var_1_156843595	G	A	1	822
chr1	156845430	156845432	NTRK1	NON_SYNONYMOUS_CODING	SNP	var_1_156845431	G	A	1	1030
chr1	156849800	156849802	NTRK1	NON_SYNONYMOUS_CODING	SNP	var_1_156849801	G	A	1	208
chr1	156851381	156851383	NTRK1	NON_SYNONYMOUS_CODING	SNP	var_1_156851382	G	A	5	1028
chr1	179077108	179077110	ABL2	NON_SYNONYMOUS_CODING	SNP	var_1_179077109	C	T	1	822
chr1	179077885	179077887	ABL2	NON_SYNONYMOUS_CODING	SNP	var_1_179077886	T	C	1	822
chr1	179078045	179078047	ABL2	NON_SYNONYMOUS_CODING	SNP	var_1_179078046	A	G	1	822
chr1	179078051	179078053	ABL2	NON_SYNONYMOUS_CODING	SNP	var_1_179078052	T	A	3	1030
chr1	179089412	179089414	ABL2	SPLICE_SITE_ACCEPTOR	SNP	var_1_179089413	G	C	1	822
chr1	179090931	179090933	ABL2	NON_SYNONYMOUS_CODING	SNP	var_1_179090932	T	C	2	208
chr1	179112129	179112131	ABL2	NON_SYNONYMOUS_CODING	SNP	var_1_179112130	T	G	1	822
chr1	186291721	186291723	TPR	SPLICE_SITE_ACCEPTOR	SNP	var_1_186291722	C	A	1	822
chr1	186301435	186301437	TPR	NON_SYNONYMOUS_CODING	SNP	var_1_186301436	C	T	4	1030
chr1	186303519	186303521	TPR	NON_SYNONYMOUS_CODING	SNP	var_1_186303520	T	C	4	1030
chr1	186303669	186303671	TPR	SPLICE_SITE_ACCEPTOR	SNP	var_1_186303670	T	G	1	208
chr1	186304578	186304580	TPR	NON_SYNONYMOUS_CODING	SNP	var_1_186304579	G	A	1	208
chr1	186305746	186305748	TPR	NON_SYNONYMOUS_CODING	SNP	var_1_186305747	C	A	2	822
chr1	186313128	186313130	TPR	NON_SYNONYMOUS_CODING	SNP	var_1_186313129	C	T	1	822
chr1	186313196	186313198	TPR	NON_SYNONYMOUS_CODING	SNP	var_1_186313197	C	T	1	1030
chr1	186314829	186314831	TPR	SPLICE_SITE_ACCEPTOR	SNP	var_1_186314830	T	A	4	822
chr1	186316509	186316511	TPR	NON_SYNONYMOUS_CODING	SNP	var_1_186316510	C	T	1	208
chr1	186321206	186321208	TPR	NON_SYNONYMOUS_CODING	SNP	var_1_186321207	C	A	1	822
chr1	186324809	186324811	TPR	NON_SYNONYMOUS_CODING	SNP	var_1_186324810	A	G	3	822
chr1	186324873	186324875	TPR	NON_SYNONYMOUS_CODING	SNP	var_1_186324874	C	G	1	822
chr1	186329923	186329925	TPR	NON_SYNONYMOUS_CODING	SNP	var_1_186329924	C	T	1	208
chr1	186329958	186329960	TPR	NON_SYNONYMOUS_CODING	SNP	var_1_186329959	A	G	1	1030
chr1	186330767	186330769	TPR	NON_SYNONYMOUS_CODING	SNP	var_1_186330768	T	C	2	822
chr1	186330822	186330824	TPR	NON_SYNONYMOUS_CODING	SNP	var_1_186330823	C	G	1	822
chr1	186332015	186332017	TPR	NON_SYNONYMOUS_CODING	SNP	var_1_186332016	T	C	1	822
chr1	204494609	204494611	MDM4	SPLICE_SITE_ACCEPTOR	SNP	var_1_204494610	A	T	14	822
chr1	204507382	204507384	MDM4	SYNONYMOUS_CODING;NON_SYNONYMOUS_CODING	SNP	var_1_204507383	A	G	1	822
chr1	204507440	204507442	MDM4	SPLICE_SITE_DONOR	SNP	var_1_204507441	G	A	2	822
chr1	204513660	204513662	MDM4	SPLICE_SITE_ACCEPTOR	SNP	var_1_204513661	A	T	1	822
chr1	204515924	204515926	MDM4	NON_SYNONYMOUS_CODING	SNP	var_1_204515925	G	T	1	822
chr1	204518456	204518458	MDM4	NON_SYNONYMOUS_CODING	SNP	var_1_204518457	A	C	2	822
chr1	204518498	204518500	MDM4	NON_SYNONYMOUS_CODING	SNP	var_1_204518499	C	G	2	822
chr1	205589303	205589305	ELK4	NON_SYNONYMOUS_CODING	SNP	var_1_205589304	C	T	1	822
chr2	16082508	16082510	MYCN	NON_SYNONYMOUS_CODING	SNP	var_2_16082509	A	G	1	820
chr2	16082511	16082513	MYCN	NON_SYNONYMOUS_CODING	SNP	var_2_16082512	C	G	1	820
chr2	29416697	29416699	ALK	NON_SYNONYMOUS_CODING	SNP	var_2_29416698	C	T	1	822
chr2	29432685	29432687	ALK	NON_SYNONYMOUS_CODING	SNP	var_2_29432686	T	A	1	822
chr2	29448383	29448385	ALK	NON_SYNONYMOUS_CODING	SNP	var_2_29448384	C	T	1	822
chr2	29448418	29448420	ALK	NON_SYNONYMOUS_CODING	SNP	var_2_29448419	G	A	1	822
chr2	29474025	29474027	ALK	NON_SYNONYMOUS_CODING	SNP	var_2_29474026	C	T	1	822
chr2	29519845	29519847	ALK	NON_SYNONYMOUS_CODING	SNP	var_2_29519846	C	G	1	822
chr2	29606630	29606632	ALK	NON_SYNONYMOUS_CODING	SNP	var_2_29606631	C	G	1	822
chr2	29606689	29606691	ALK	NON_SYNONYMOUS_CODING	SNP	var_2_29606690	T	A	1	208
chr2	29606695	29606697	ALK	NON_SYNONYMOUS_CODING	SNP	var_2_29606696	C	T	1	822
chr2	29917735	29917737	ALK	NON_SYNONYMOUS_CODING	SNP	var_2_29917736	C	T	1	822
chr2	29917828	29917830	ALK	NON_SYNONYMOUS_CODING	SNP	var_2_29917829	A	C	1	208
chr2	29940454	29940456	ALK	NON_SYNONYMOUS_CODING	SNP	var_2_29940455	C	G	2	208
chr2	30143324	30143326	ALK	STOP_GAINED	SNP	var_2_30143325	G	C	1	822
chr2	60687873	60687875	BCL11A	NON_SYNONYMOUS_CODING	SNP	var_2_60687874	T	C	1	822
chr2	60688329	60688331	BCL11A	NON_SYNONYMOUS_CODING	SNP	var_2_60688330	C	T	1	822
chr2	60773387	60773389	BCL11A	NON_SYNONYMOUS_CODING	SNP	var_2_60773388	G	A	1	208
chr2	60773405	60773407	BCL11A	NON_SYNONYMOUS_CODING	SNP	var_2_60773406	C	G	1	822
chr2	61121685	61121687	REL	SPLICE_SITE_DONOR	SNP	var_2_61121686	T	C	1	822
chr2	61147241	61147243	REL	NON_SYNONYMOUS_CODING	SNP	var_2_61147242	A	G	2	822
chr2	61149419	61149421	REL	NON_SYNONYMOUS_CODING	SNP	var_2_61149420	A	G	1	822
chr2	61149478	61149480	REL	NON_SYNONYMOUS_CODING	SNP	var_2_61149479	T	C	1	822
chr2	113977677	113977679	PAX8	SYNONYMOUS_CODING;NON_SYNONYMOUS_CODING	SNP	var_2_113977678	T	C	1	822
chr2	113977702	113977704	PAX8	SYNONYMOUS_CODING;NON_SYNONYMOUS_CODING	SNP	var_2_113977703	G	A	1	822
chr2	113977709	113977711	PAX8	NON_SYNONYMOUS_CODING	SNP	var_2_113977710	G	A	1	822
chr2	113977717	113977719	PAX8	SYNONYMOUS_CODING;NON_SYNONYMOUS_CODING	SNP	var_2_113977718	G	C	1	822
chr2	113984716	113984718	PAX8	NON_SYNONYMOUS_CODING	SNP	var_2_113984717	C	T	3	1030
chr2	113984770	113984772	PAX8	SYNONYMOUS_CODING;NON_SYNONYMOUS_CODING	SNP	var_2_113984771	C	T	1	822
chr2	113993048	113993050	PAX8	SYNONYMOUS_CODING;NON_SYNONYMOUS_CODING	SNP	var_2_113993049	A	C	3	816
chr2	113994190	113994192	AC016683.6;PAX8	SYNONYMOUS_CODING;SPLICE_SITE_DONOR	SNP	var_2_113994191	G	A	1	812
chr2	113999195	113999197	PAX8	NON_SYNONYMOUS_CODING	SNP	var_2_113999196	C	G	1	822
chr2	113999200	113999202	PAX8	NON_SYNONYMOUS_CODING	SNP	var_2_113999201	G	A	1	822
chr2	113999204	113999206	PAX8	NON_SYNONYMOUS_CODING	SNP	var_2_113999205	C	T	1	822
chr2	113999712	113999714	PAX8	SPLICE_SITE_ACCEPTOR	SNP	var_2_113999713	G	A	2	822
chr2	114000340	114000342	PAX8	NON_SYNONYMOUS_CODING	SNP	var_2_114000341	T	C	2	822
chr2	178095984	178095986	NFE2L2	NON_SYNONYMOUS_CODING	SNP	var_2_178095985	C	T	1	208
chr2	178096047	178096049	NFE2L2	NON_SYNONYMOUS_CODING	SNP	var_2_178096048	T	C	1	822
chr2	178096299	178096301	NFE2L2	NON_SYNONYMOUS_CODING	SNP	var_2_178096300	G	C	1	208
chr2	178096405	178096407	NFE2L2	NON_SYNONYMOUS_CODING	SNP	var_2_178096406	G	A	1	1030
chr2	178096528	178096530	NFE2L2	NON_SYNONYMOUS_CODING	SNP	var_2_178096529	C	T	5	1030
chr2	178098917	178098919	NFE2L2	NON_SYNONYMOUS_CODING	SNP	var_2_178098918	G	A	1	822
chr2	198257057	198257059	SF3B1	NON_SYNONYMOUS_CODING	SNP	var_2_198257058	T	C	1	822
chr2	198265657	198265659	SF3B1	NON_SYNONYMOUS_CODING	SNP	var_2_198265658	T	A	6	822
chr2	198285106	198285108	SF3B1	NON_SYNONYMOUS_CODING	SNP	var_2_198285107	A	G	1	822
chr2	198285790	198285792	SF3B1	NON_SYNONYMOUS_CODING	SNP	var_2_198285791	C	T	1	208
chr2	198288596	198288598	SF3B1	NON_SYNONYMOUS_CODING	SNP	var_2_198288597	A	G	1	822
chr2	209108300	209108302	IDH1	NON_SYNONYMOUS_CODING	SNP	var_2_209108301	T	C	9	1030
chr2	209113387	209113389	IDH1	SPLICE_SITE_ACCEPTOR	SNP	var_2_209113388	G	A	1	822
chr2	209116181	209116183	IDH1	NON_SYNONYMOUS_CODING	SNP	var_2_209116182	A	C	1	822
chr2	209116205	209116207	IDH1	STOP_GAINED	SNP	var_2_209116206	C	A	1	822
chr3	12421226	12421228	PPARG	NON_SYNONYMOUS_CODING	SNP	var_3_12421227	T	A	1	822
chr3	12447469	12447471	PPARG	NON_SYNONYMOUS_CODING	SNP	var_3_12447470	G	A	1	822
chr3	12626152	12626154	RAF1	NON_SYNONYMOUS_CODING	SNP	var_3_12626153	G	T	1	822
chr3	12626631	12626633	RAF1	NON_SYNONYMOUS_CODING	SNP	var_3_12626632	T	G	1	208
chr3	12627294	12627296	RAF1	NON_SYNONYMOUS_CODING	SNP	var_3_12627295	A	G	1	822
chr3	12660126	12660128	RAF1	NON_SYNONYMOUS_CODING	SNP	var_3_12660127	T	C	1	822
chr3	41267275	41267277	CTNNB1	NON_SYNONYMOUS_CODING	SNP	var_3_41267276	A	G	3	822
chr3	41277835	41277837	CTNNB1	SPLICE_SITE_ACCEPTOR	SNP	var_3_41277836	T	C	1	208
chr3	69928462	69928464	MITF	NON_SYNONYMOUS_CODING	SNP	var_3_69928463	A	C	7	752
chr3	69928508	69928510	MITF	NON_SYNONYMOUS_CODING	SNP	var_3_69928509	C	T	1	822
chr3	70014090	70014092	MITF	NON_SYNONYMOUS_CODING	SNP	var_3_70014091	G	A	4	822
chr3	70014222	70014224	MITF	NON_SYNONYMOUS_CODING	SNP	var_3_70014223	C	A	3	208
chr3	100467115	100467117	TFG	NON_SYNONYMOUS_CODING	SNP	var_3_100467116	C	T	1	208
chr3	100467219	100467221	TFG	NON_SYNONYMOUS_CODING	SNP	var_3_100467220	G	A	1	822
chr3	100467231	100467233	TFG	NON_SYNONYMOUS_CODING	SNP	var_3_100467232	C	G	2	1030
chr3	128199872	128199874	GATA2	NON_SYNONYMOUS_CODING	SNP	var_3_128199873	C	T	1	820
chr3	128202788	128202790	GATA2	NON_SYNONYMOUS_CODING	SNP	var_3_128202789	T	G	4	1030
chr3	128204959	128204961	GATA2	NON_SYNONYMOUS_CODING	SNP	var_3_128204960	G	C	12	1030
chr3	178922294	178922296	PIK3CA	NON_SYNONYMOUS_CODING	SNP	var_3_178922295	A	T	2	822
chr3	187443402	187443404	BCL6	NON_SYNONYMOUS_CODING	SNP	var_3_187443403	G	A	1	822
chr3	187446312	187446314	BCL6	NON_SYNONYMOUS_CODING	SNP	var_3_187446313	G	A	1	1030
chr3	187446334	187446336	BCL6	SPLICE_SITE_ACCEPTOR	SNP	var_3_187446335	A	G	2	822
chr3	187447001	187447003	BCL6	NON_SYNONYMOUS_CODING	SNP	var_3_187447002	C	G	1	822
chr3	187447375	187447377	BCL6	NON_SYNONYMOUS_CODING	SNP	var_3_187447376	T	C	1	208
chr3	187447695	187447697	BCL6	NON_SYNONYMOUS_CODING	SNP	var_3_187447696	T	G	16	1030
chr3	187447713	187447715	BCL6	NON_SYNONYMOUS_CODING	SNP	var_3_187447714	C	T	1	822
chr4	1801509	1801511	FGFR3	NON_SYNONYMOUS_CODING	SNP	var_4_1801510	A	C	1	822
chr4	1804638	1804640	FGFR3	SPLICE_SITE_ACCEPTOR	SNP	var_4_1804639	A	G	1	816
chr4	1806130	1806132	FGFR3	NON_SYNONYMOUS_CODING	SNP	var_4_1806131	T	C	1	1030
chr4	1806161	1806163	FGFR3	NON_SYNONYMOUS_CODING	SNP	var_4_1806162	C	T	1	822
chr4	1806227	1806229	FGFR3	NON_SYNONYMOUS_CODING	SNP	var_4_1806228	G	A	1	822
chr4	1808593	1808595	FGFR3	SYNONYMOUS_CODING;NON_SYNONYMOUS_CODING	SNP	var_4_1808594	C	A	3	1030
chr4	1808929	1808931	FGFR3	NON_SYNONYMOUS_CODING	SNP	var_4_1808930	G	A	1	1024
chr4	55131117	55131119	PDGFRA	NON_SYNONYMOUS_CODING	SNP	var_4_55131118	C	T	5	1030
chr4	55133474	55133476	PDGFRA	NON_SYNONYMOUS_CODING	SNP	var_4_55133475	T	A	1	822
chr4	55133774	55133776	PDGFRA	NON_SYNONYMOUS_CODING	SNP	var_4_55133775	C	T	1	822
chr4	55133885	55133887	PDGFRA	NON_SYNONYMOUS_CODING	SNP	var_4_55133886	G	A	2	822
chr4	55136812	55136814	PDGFRA	NON_SYNONYMOUS_CODING	SNP	var_4_55136813	T	G	1	822
chr4	55138647	55138649	PDGFRA	NON_SYNONYMOUS_CODING	SNP	var_4_55138648	T	C	1	822
chr4	55156495	55156497	FIP1L1;PDGFRA	NON_SYNONYMOUS_CODING	SNP	var_4_55156496	A	G	1	822
chr4	55569953	55569955	KIT	NON_SYNONYMOUS_CODING	SNP	var_4_55569954	C	T	1	822
chr4	55593430	55593432	KIT	NON_SYNONYMOUS_CODING	SNP	var_4_55593431	G	A	1	822
chr4	55594247	55594249	KIT	NON_SYNONYMOUS_CODING	SNP	var_4_55594248	A	T	1	208
chr6	394866	394868	IRF4	NON_SYNONYMOUS_CODING	SNP	var_6_394867	C	A	1	822
chr6	401526	401528	IRF4	NON_SYNONYMOUS_CODING	SNP	var_6_401527	C	G	1	1030
chr6	401699	401701	IRF4	NON_SYNONYMOUS_CODING	SNP	var_6_401700	C	T	1	822
chr6	407496	407498	IRF4	NON_SYNONYMOUS_CODING	SNP	var_6_407497	C	G	1	822
chr6	18237685	18237687	DEK	NON_SYNONYMOUS_CODING	SNP	var_6_18237686	T	C	1	822
chr6	37138400	37138402	PIM1	NON_SYNONYMOUS_CODING	SNP	var_6_37138401	G	T	1	820
chr6	37138408	37138410	PIM1	NON_SYNONYMOUS_CODING	SNP	var_6_37138409	C	A	1	820
chr6	37138544	37138546	PIM1	SPLICE_SITE_ACCEPTOR	SNP	var_6_37138545	C	T	1	822
chr6	37138577	37138579	PIM1	NON_SYNONYMOUS_CODING	SNP	var_6_37138578	T	A	1	822
chr6	37138751	37138753	PIM1	SPLICE_SITE_ACCEPTOR	SNP	var_6_37138752	T	C	1	822
chr6	37138763	37138765	PIM1	NON_SYNONYMOUS_CODING	SNP	var_6_37138764	T	C	1	822
chr6	37138967	37138969	PIM1	NON_SYNONYMOUS_CODING	SNP	var_6_37138968	T	G	1	822
chr6	37139029	37139031	PIM1	NON_SYNONYMOUS_CODING	SNP	var_6_37139030	G	C	3	822
chr6	37140863	37140865	PIM1	NON_SYNONYMOUS_CODING	SNP	var_6_37140864	G	A	1	822
chr6	37141707	37141709	PIM1	SPLICE_SITE_ACCEPTOR	SNP	var_6_37141708	A	G	1	822
chr6	41903815	41903817	CCND3	NON_SYNONYMOUS_CODING	SNP	var_6_41903816	G	C	1	822
chr6	41908121	41908123	CCND3	NON_SYNONYMOUS_CODING	SNP	var_6_41908122	G	A	3	1030
chr6	41908261	41908263	CCND3	NON_SYNONYMOUS_CODING	SNP	var_6_41908262	C	T	1	822
chr6	117609713	117609715	ROS1	NON_SYNONYMOUS_CODING	SNP	var_6_117609714	G	C	1	822
chr6	117609715	117609717	ROS1	NON_SYNONYMOUS_CODING	SNP	var_6_117609716	T	C	1	208
chr6	117609853	117609855	ROS1	NON_SYNONYMOUS_CODING	SNP	var_6_117609854	C	T	1	822
chr6	117609893	117609895	ROS1	STOP_GAINED	SNP	var_6_117609894	G	A	1	822
chr6	117622136	117622138	ROS1	NON_SYNONYMOUS_CODING	SNP	var_6_117622137	C	T	2	822
chr6	117622230	117622232	ROS1	NON_SYNONYMOUS_CODING	SNP	var_6_117622231	G	T	1	822
chr6	117631293	117631295	ROS1	NON_SYNONYMOUS_CODING	SNP	var_6_117631294	C	T	1	822
chr6	117631300	117631302	ROS1	NON_SYNONYMOUS_CODING	SNP	var_6_117631301	C	T	2	822
chr6	117650513	117650515	ROS1	NON_SYNONYMOUS_CODING	SNP	var_6_117650514	T	C	1	822
chr6	117650602	117650604	ROS1	NON_SYNONYMOUS_CODING	SNP	var_6_117650603	A	C	1	822
chr6	117658427	117658429	ROS1	NON_SYNONYMOUS_CODING	SNP	var_6_117658428	G	T	1	822
chr6	117662477	117662479	ROS1	SPLICE_SITE_ACCEPTOR	SNP	var_6_117662478	T	C	1	822
chr6	117662759	117662761	ROS1	NON_SYNONYMOUS_CODING	SNP	var_6_117662760	G	A	2	822
chr6	117677788	117677790	ROS1	SPLICE_SITE_DONOR	SNP	var_6_117677789	T	C	1	1030
chr6	117677874	117677876	ROS1	NON_SYNONYMOUS_CODING	SNP	var_6_117677875	T	G	1	822
chr6	117679128	117679130	ROS1	NON_SYNONYMOUS_CODING	SNP	var_6_117679129	A	G	1	208
chr6	117680993	117680995	ROS1	STOP_GAINED	SNP	var_6_117680994	A	T	1	822
chr6	117683823	117683825	ROS1	NON_SYNONYMOUS_CODING	SNP	var_6_117683824	G	A	1	208
chr6	117686780	117686782	ROS1	NON_SYNONYMOUS_CODING	SNP	var_6_117686781	A	G	1	208
chr6	117686880	117686882	ROS1	NON_SYNONYMOUS_CODING	SNP	var_6_117686881	C	A	1	822
chr6	117687370	117687372	ROS1	NON_SYNONYMOUS_CODING	SNP	var_6_117687371	G	A	1	822
chr6	117687455	117687457	ROS1	SPLICE_SITE_ACCEPTOR	SNP	var_6_117687456	G	A	17	1030
chr6	117704564	117704566	ROS1	NON_SYNONYMOUS_CODING	SNP	var_6_117704565	G	T	1	822
chr6	117704599	117704601	ROS1	NON_SYNONYMOUS_CODING	SNP	var_6_117704600	C	G	1	208
chr6	117708998	117709000	ROS1	NON_SYNONYMOUS_CODING	SNP	var_6_117708999	G	A	5	1030
chr6	117710577	117710579	ROS1	NON_SYNONYMOUS_CODING	SNP	var_6_117710578	G	A	1	208
chr6	117710592	117710594	ROS1	NON_SYNONYMOUS_CODING	SNP	var_6_117710593	C	T	1	208
chr6	117710793	117710795	ROS1	NON_SYNONYMOUS_CODING	SNP	var_6_117710794	C	T	1	208
chr6	117710838	117710840	ROS1	NON_SYNONYMOUS_CODING	SNP	var_6_117710839	A	G	1	208
chr6	117715344	117715346	ROS1	NON_SYNONYMOUS_CODING	SNP	var_6_117715345	A	G	1	208
chr6	117715380	117715382	ROS1	NON_SYNONYMOUS_CODING	SNP	var_6_117715381	A	G	4	822
chr6	117715430	117715432	ROS1	NON_SYNONYMOUS_CODING	SNP	var_6_117715431	A	G	1	822
chr6	117884447	117884449	GOPC	NON_SYNONYMOUS_CODING	SNP	var_6_117884448	A	G	2	822
chr6	117890900	117890902	DCBLD1;GOPC	SPLICE_SITE_ACCEPTOR	SNP	var_6_117890901	T	A	3	822
chr6	117923293	117923295	GOPC	NON_SYNONYMOUS_CODING	SNP	var_6_117923294	C	T	1	822
chr6	135511258	135511260	MYB	SPLICE_SITE_ACCEPTOR	SNP	var_6_135511259	C	T	1	822
chr6	135513613	135513615	MYB	NON_SYNONYMOUS_CODING	SNP	var_6_135513614	C	T	1	822
chr6	135520155	135520157	MYB	NON_SYNONYMOUS_CODING	SNP	var_6_135520156	C	A	1	822
chr6	167416711	167416713	FGFR1OP	NON_SYNONYMOUS_CODING	SNP	var_6_167416712	A	G	1	822
chr6	167417774	167417776	FGFR1OP	NON_SYNONYMOUS_CODING	SNP	var_6_167417775	G	T	1	822
chr6	167435940	167435942	FGFR1OP	NON_SYNONYMOUS_CODING	SNP	var_6_167435941	G	C	1	1030
chr6	167438337	167438339	FGFR1OP	NON_SYNONYMOUS_CODING	SNP	var_6_167438338	G	A	1	1030
chr7	2946282	2946284	CARD11	NON_SYNONYMOUS_CODING	SNP	var_7_2946283	C	T	1	208
chr7	2949801	2949803	CARD11	SPLICE_SITE_ACCEPTOR	SNP	var_7_2949802	G	A	1	822
chr7	2951810	2951812	CARD11	NON_SYNONYMOUS_CODING	SNP	var_7_2951811	C	T	1	208
chr7	2952914	2952916	CARD11	SPLICE_SITE_DONOR	SNP	var_7_2952915	G	A	4	1030
chr7	2952992	2952994	CARD11	NON_SYNONYMOUS_CODING	SNP	var_7_2952993	C	T	1	822
chr7	2954914	2954916	CARD11	NON_SYNONYMOUS_CODING	SNP	var_7_2954915	C	T	1	822
chr7	2954956	2954958	CARD11	NON_SYNONYMOUS_CODING	SNP	var_7_2954957	C	T	1	822
chr7	2959250	2959252	CARD11	SPLICE_SITE_ACCEPTOR	SNP	var_7_2959251	G	A	1	822
chr7	2962847	2962849	CARD11	NON_SYNONYMOUS_CODING	SNP	var_7_2962848	G	A	4	822
chr7	2962913	2962915	CARD11	NON_SYNONYMOUS_CODING	SNP	var_7_2962914	G	A	1	822
chr7	2969648	2969650	CARD11	NON_SYNONYMOUS_CODING	SNP	var_7_2969649	T	G	4	1030
chr7	2972185	2972187	CARD11	NON_SYNONYMOUS_CODING	SNP	var_7_2972186	C	T	1	822
chr7	55221799	55221801	EGFR	NON_SYNONYMOUS_CODING	SNP	var_7_55221800	G	A	1	822
chr7	55240748	55240750	EGFR	NON_SYNONYMOUS_CODING	SNP	var_7_55240749	G	A	1	822
chr7	55259416	55259418	EGFR	NON_SYNONYMOUS_CODING	SNP	var_7_55259417	G	T	1	822
chr7	55270359	55270361	EGFR	NON_SYNONYMOUS_CODING	SNP	var_7_55270360	T	G	1	818
chr7	55273028	55273030	EGFR	NON_SYNONYMOUS_CODING	SNP	var_7_55273029	G	A	1	822
chr7	116339641	116339643	MET	NON_SYNONYMOUS_CODING	SNP	var_7_116339642	G	T	4	1030
chr7	116339925	116339927	MET	NON_SYNONYMOUS_CODING	SNP	var_7_116339926	C	A	1	208
chr7	116340038	116340040	MET	NON_SYNONYMOUS_CODING	SNP	var_7_116340039	A	G	1	822
chr7	116340096	116340098	MET	NON_SYNONYMOUS_CODING	SNP	var_7_116340097	C	T	2	822
chr7	116340104	116340106	MET	NON_SYNONYMOUS_CODING	SNP	var_7_116340105	A	G	1	822
chr7	116340176	116340178	MET	NON_SYNONYMOUS_CODING	SNP	var_7_116340177	G	A	2	822
chr7	116409824	116409826	MET	NON_SYNONYMOUS_CODING	SNP	var_7_116409825	A	T	1	822
chr7	116411922	116411924	MET	NON_SYNONYMOUS_CODING	SNP	var_7_116411923	C	T	10	822
chr7	116411989	116411991	MET	NON_SYNONYMOUS_CODING	SNP	var_7_116411990	C	T	12	1030
chr7	116436015	116436017	MET	NON_SYNONYMOUS_CODING	SNP	var_7_116436016	A	G	1	822
chr7	128843395	128843397	SMO	NON_SYNONYMOUS_CODING	SNP	var_7_128843396	G	A	2	1030
chr7	128843410	128843412	SMO	NON_SYNONYMOUS_CODING	SNP	var_7_128843411	G	A	2	1030
chr7	128845184	128845186	SMO	NON_SYNONYMOUS_CODING	SNP	var_7_128845185	C	T	1	822
chr7	128845510	128845512	SMO	NON_SYNONYMOUS_CODING	SNP	var_7_128845511	G	A	8	1030
chr7	128846118	128846120	SMO	NON_SYNONYMOUS_CODING	SNP	var_7_128846119	A	C	9	1030
chr7	128849174	128849176	SMO	NON_SYNONYMOUS_CODING	SNP	var_7_128849175	G	C	3	1030
chr7	128850824	128850826	SMO	NON_SYNONYMOUS_CODING	SNP	var_7_128850825	G	A	1	822
chr7	128851866	128851868	SMO	NON_SYNONYMOUS_CODING	SNP	var_7_128851867	C	T	6	1030
chr7	128852104	128852106	SMO	NON_SYNONYMOUS_CODING	SNP	var_7_128852105	G	A	1	822
chr7	128852241	128852243	SMO	NON_SYNONYMOUS_CODING	SNP	var_7_128852242	C	T	1	822
chr7	140453181	140453183	BRAF	NON_SYNONYMOUS_CODING	SNP	var_7_140453182	G	A	1	822
chr7	140500212	140500214	BRAF	NON_SYNONYMOUS_CODING	SNP	var_7_140500213	G	A	1	822
chr8	38271527	38271529	FGFR1	NON_SYNONYMOUS_CODING	SNP	var_8_38271528	G	A	1	822
chr8	38271545	38271547	FGFR1	SPLICE_SITE_ACCEPTOR	SNP	var_8_38271546	G	A	1	822
chr8	38275419	38275421	FGFR1	NON_SYNONYMOUS_CODING	SNP	var_8_38275420	C	T	1	822
chr8	38275767	38275769	FGFR1	NON_SYNONYMOUS_CODING	SNP	var_8_38275768	G	A	1	822
chr8	38282063	38282065	FGFR1	SYNONYMOUS_CODING;NON_SYNONYMOUS_CODING	SNP	var_8_38282064	A	G	2	1030
chr8	38285937	38285939	FGFR1	NON_SYNONYMOUS_CODING	SNP	var_8_38285938	G	A	1	822
chr8	128750526	128750528	MYC	NON_SYNONYMOUS_CODING	SNP	var_8_128750527	T	C	3	822
chr8	128750754	128750756	MYC	NON_SYNONYMOUS_CODING	SNP	var_8_128750755	C	T	1	822
chr8	128750985	128750987	MYC	NON_SYNONYMOUS_CODING	SNP	var_8_128750986	G	A	1	822
chr8	128752869	128752871	MYC	NON_SYNONYMOUS_CODING	SNP	var_8_128752870	G	T	1	208
chr8	128752923	128752925	MYC	NON_SYNONYMOUS_CODING	SNP	var_8_128752924	C	T	1	1030
chr9	5022006	5022008	JAK2	NON_SYNONYMOUS_CODING	SNP	var_9_5022007	C	T	1	822
chr9	5029892	5029894	JAK2	NON_SYNONYMOUS_CODING	SNP	var_9_5029893	C	G	1	822
chr9	5055750	5055752	JAK2	NON_SYNONYMOUS_CODING	SNP	var_9_5055751	G	T	1	822
chr9	5066709	5066711	JAK2	NON_SYNONYMOUS_CODING	SNP	var_9_5066710	C	G	1	822
chr9	5070057	5070059	JAK2	SPLICE_SITE_DONOR	SNP	var_9_5070058	T	C	2	1030
chr9	5072560	5072562	JAK2	NON_SYNONYMOUS_CODING	SNP	var_9_5072561	G	A	1	208
chr9	5080282	5080284	JAK2	NON_SYNONYMOUS_CODING	SNP	var_9_5080283	A	T	1	208
chr9	5080634	5080636	JAK2	NON_SYNONYMOUS_CODING	SNP	var_9_5080635	C	A	1	822
chr9	5081827	5081829	JAK2	NON_SYNONYMOUS_CODING	SNP	var_9_5081828	G	C	1	208
chr9	5123019	5123021	JAK2	NON_SYNONYMOUS_CODING	SNP	var_9_5123020	C	A	1	822
chr9	5126342	5126344	JAK2	NON_SYNONYMOUS_CODING	SNP	var_9_5126343	G	A	3	822
chr9	5126714	5126716	JAK2	NON_SYNONYMOUS_CODING	SNP	var_9_5126715	A	G	1	1030
chr9	80537111	80537113	GNAQ	NON_SYNONYMOUS_CODING	SNP	var_9_80537112	T	A	11	822
chr9	110249355	110249357	KLF4	NON_SYNONYMOUS_CODING	SNP	var_9_110249356	G	C	1	822
chr9	110249423	110249425	KLF4	NON_SYNONYMOUS_CODING	SNP	var_9_110249424	C	G	1	208
chr9	110249815	110249817	KLF4	NON_SYNONYMOUS_CODING	SNP	var_9_110249816	G	A	4	1026
chr9	133730199	133730201	ABL1	NON_SYNONYMOUS_CODING	SNP	var_9_133730200	G	A	1	208
chr9	133738339	133738341	ABL1	NON_SYNONYMOUS_CODING	SNP	var_9_133738340	A	G	1	822
chr9	133748330	133748332	ABL1	NON_SYNONYMOUS_CODING	SNP	var_9_133748331	A	G	1	822
chr9	133759711	133759713	ABL1	NON_SYNONYMOUS_CODING	SNP	var_9_133759712	T	G	1	804
chr9	133759792	133759794	ABL1	NON_SYNONYMOUS_CODING	SNP	var_9_133759793	G	A	2	1030
chr9	133760105	133760107	ABL1	NON_SYNONYMOUS_CODING	SNP	var_9_133760106	C	T	12	1030
chr9	133760134	133760136	ABL1	NON_SYNONYMOUS_CODING	SNP	var_9_133760135	C	T	1	822
chr9	133760257	133760259	ABL1	NON_SYNONYMOUS_CODING	SNP	var_9_133760258	G	A	2	1030
chr9	133760617	133760619	ABL1	NON_SYNONYMOUS_CODING	SNP	var_9_133760618	G	A	1	822
chr9	134004759	134004761	NUP214	NON_SYNONYMOUS_CODING	SNP	var_9_134004760	C	T	1	822
chr9	134004819	134004821	NUP214	NON_SYNONYMOUS_CODING	SNP	var_9_134004820	T	C	1	822
chr9	134008527	134008529	NUP214;RP11-544A12.4	NON_SYNONYMOUS_CODING	SNP	var_9_134008528	G	A	1	822
chr9	134010343	134010345	NUP214	NON_SYNONYMOUS_CODING	SNP	var_9_134010344	C	G	33	1030
chr9	134016093	134016095	NUP214	NON_SYNONYMOUS_CODING	SNP	var_9_134016094	C	T	1	208
chr9	134021654	134021656	NUP214	NON_SYNONYMOUS_CODING	SNP	var_9_134021655	G	A	1	822
chr9	134026105	134026107	NUP214	NON_SYNONYMOUS_CODING	SNP	var_9_134026106	C	T	1	822
chr9	134026156	134026158	NUP214	SPLICE_SITE_DONOR	SNP	var_9_134026157	G	A	1	822
chr9	134027137	134027139	NUP214	NON_SYNONYMOUS_CODING	SNP	var_9_134027138	A	G	14	1030
chr9	134027225	134027227	NUP214	NON_SYNONYMOUS_CODING	SNP	var_9_134027226	A	T	1	822
chr9	134034765	134034767	NUP214;RP11-544A12.4	SPLICE_SITE_ACCEPTOR	SNP	var_9_134034766	A	T	1	822
chr9	134038427	134038429	NUP214;RP11-544A12.4	NON_SYNONYMOUS_CODING	SNP	var_9_134038428	A	G	3	1030
chr9	134049452	134049454	NUP214	STOP_GAINED	SNP	var_9_134049453	C	T	1	208
chr9	134073258	134073260	NUP214	NON_SYNONYMOUS_CODING	SNP	var_9_134073259	G	C	12	1030
chr9	134073339	134073341	NUP214	NON_SYNONYMOUS_CODING	SNP	var_9_134073340	A	G	1	208
chr9	134073583	134073585	NUP214	NON_SYNONYMOUS_CODING	SNP	var_9_134073584	C	A	5	1030
chr9	134073625	134073627	NUP214	NON_SYNONYMOUS_CODING	SNP	var_9_134073626	T	C	1	822
chr9	134073655	134073657	NUP214	NON_SYNONYMOUS_CODING	SNP	var_9_134073656	G	C	1	822
chr9	134073659	134073661	NUP214	NON_SYNONYMOUS_CODING	SNP	var_9_134073660	G	T	1	822
chr9	134073958	134073960	NUP214	NON_SYNONYMOUS_CODING	SNP	var_9_134073959	C	A	1	822
chr9	134074287	134074289	NUP214	NON_SYNONYMOUS_CODING	SNP	var_9_134074288	G	A	2	1030
chr9	134090725	134090727	NUP214	NON_SYNONYMOUS_CODING	SNP	var_9_134090726	G	A	2	1030
chr9	134103691	134103693	NUP214	SYNONYMOUS_CODING;NON_SYNONYMOUS_CODING	SNP	var_9_134103692	T	C	1	208
chr9	134106057	134106059	NUP214	NON_SYNONYMOUS_CODING;STOP_GAINED	SNP	var_9_134106058	C	T	1	822
chr9	134106069	134106071	NUP214	NON_SYNONYMOUS_CODING	SNP	var_9_134106070	C	T	1	822
chr10	43595966	43595968	RET	NON_SYNONYMOUS_CODING	SNP	var_10_43595967	C	T	1	822
chr10	43595998	43596000	RET	NON_SYNONYMOUS_CODING	SNP	var_10_43595999	C	A	7	1030
chr10	43596032	43596034	RET	NON_SYNONYMOUS_CODING	SNP	var_10_43596033	G	A	1	822
chr10	43607552	43607554	RET	NON_SYNONYMOUS_CODING	SNP	var_10_43607553	C	T	1	820
chr10	43607561	43607563	RET	NON_SYNONYMOUS_CODING	SNP	var_10_43607562	C	T	1	822
chr10	43608311	43608313	RET	NON_SYNONYMOUS_CODING	SNP	var_10_43608312	A	G	1	822
chr10	43609993	43609995	RET	NON_SYNONYMOUS_CODING	SNP	var_10_43609994	C	T	1	822
chr10	43613867	43613869	RET	NON_SYNONYMOUS_CODING	SNP	var_10_43613868	G	A	1	822
chr10	43613907	43613909	RET	NON_SYNONYMOUS_CODING	SNP	var_10_43613908	A	T	4	822
chr10	43615062	43615064	RET	NON_SYNONYMOUS_CODING	SNP	var_10_43615063	A	C	1	822
chr10	43622094	43622096	RET	NON_SYNONYMOUS_CODING	SNP	var_10_43622095	A	G	1	208
chr10	51579171	51579173	NCOA4	NON_SYNONYMOUS_CODING	SNP	var_10_51579172	T	G	3	208
chr10	51579176	51579178	NCOA4	NON_SYNONYMOUS_CODING	SNP	var_10_51579177	T	G	1	208
chr10	51582204	51582206	NCOA4	NON_SYNONYMOUS_CODING	SNP	var_10_51582205	C	G	1	208
chr10	51582231	51582233	NCOA4	NON_SYNONYMOUS_CODING	SNP	var_10_51582232	C	T	1	822
chr10	51582255	51582257	NCOA4	NON_SYNONYMOUS_CODING	SNP	var_10_51582256	T	C	1	822
chr10	51582910	51582912	NCOA4	NON_SYNONYMOUS_CODING	SNP	var_10_51582911	C	T	6	1030
chr10	102891389	102891391	TLX1	NON_SYNONYMOUS_CODING	SNP	var_10_102891390	G	A	10	1030
chr10	102891412	102891414	TLX1	NON_SYNONYMOUS_CODING	SNP	var_10_102891413	C	G	1	822
chr10	102896635	102896637	RP11-31L23.3;TLX1	NON_SYNONYMOUS_CODING	SNP	var_10_102896636	C	T	1	822
chr10	104156027	104156029	NFKB2	NON_SYNONYMOUS_CODING	SNP	var_10_104156028	G	A	2	1030
chr10	104160706	104160708	NFKB2	NON_SYNONYMOUS_CODING	SNP	var_10_104160707	C	T	1	1030
chr10	104160933	104160935	NFKB2	SPLICE_SITE_ACCEPTOR	SNP	var_10_104160934	C	T	4	822
chr10	104161031	104161033	NFKB2	NON_SYNONYMOUS_CODING	SNP	var_10_104161032	G	A	1	1030
chr10	123278326	123278328	FGFR2	NON_SYNONYMOUS_CODING	SNP	var_10_123278327	C	T	1	822
chr10	123310915	123310917	FGFR2	NON_SYNONYMOUS_CODING	SNP	var_10_123310916	G	A	1	822
chr10	123325157	123325159	FGFR2	NON_SYNONYMOUS_CODING	SNP	var_10_123325158	G	A	5	1030
chr10	123353314	123353316	FGFR2	NON_SYNONYMOUS_CODING	SNP	var_10_123353315	C	G	2	1030
chr11	534297	534299	HRAS	NON_SYNONYMOUS_CODING	SNP	var_11_534298	C	A	1	822
chr11	8251991	8251993	LMO1	NON_SYNONYMOUS_CODING	SNP	var_11_8251992	G	A	1	822
chr11	33886330	33886332	LMO2	NON_SYNONYMOUS_CODING	SNP	var_11_33886331	G	A	1	822
chr11	69456168	69456170	CCND1	NON_SYNONYMOUS_CODING	SNP	var_11_69456169	G	A	1	208
chr11	69462877	69462879	CCND1	NON_SYNONYMOUS_CODING	SNP	var_11_69462878	C	T	1	208
chr11	69465961	69465963	CCND1	NON_SYNONYMOUS_CODING	SNP	var_11_69465962	A	G	1	820
chr11	95712428	95712430	MAML2	NON_SYNONYMOUS_CODING	SNP	var_11_95712429	T	G	1	822
chr11	95712557	95712559	MAML2	NON_SYNONYMOUS_CODING	SNP	var_11_95712558	A	C	1	822
chr11	95713013	95713015	MAML2	NON_SYNONYMOUS_CODING	SNP	var_11_95713014	T	C	5	1030
chr11	95825494	95825496	MAML2	NON_SYNONYMOUS_CODING	SNP	var_11_95825495	G	A	1	820
chr11	95825540	95825542	MAML2	NON_SYNONYMOUS_CODING	SNP	var_11_95825541	G	A	1	822
chr11	95825939	95825941	MAML2	NON_SYNONYMOUS_CODING	SNP	var_11_95825940	C	T	1	822
chr11	95826085	95826087	MAML2	NON_SYNONYMOUS_CODING	SNP	var_11_95826086	G	A	1	822
chr11	95826151	95826153	MAML2	NON_SYNONYMOUS_CODING	SNP	var_11_95826152	C	T	1	822
chr11	95826388	95826390	MAML2	NON_SYNONYMOUS_CODING	SNP	var_11_95826389	G	A	3	1030
chr11	95826641	95826643	MAML2	NON_SYNONYMOUS_CODING	SNP	var_11_95826642	A	T	1	208
chr11	96074982	96074984	MAML2	NON_SYNONYMOUS_CODING	SNP	var_11_96074983	C	G	3	1002
chr11	118342822	118342824	MLL	NON_SYNONYMOUS_CODING	SNP	var_11_118342823	G	C	1	208
chr11	118343377	118343379	MLL	NON_SYNONYMOUS_CODING	SNP	var_11_118343378	G	A	6	822
chr11	118343903	118343905	MLL	NON_SYNONYMOUS_CODING	SNP	var_11_118343904	G	A	1	822
chr11	118344441	118344443	MLL	NON_SYNONYMOUS_CODING	SNP	var_11_118344442	G	T	1	822
chr11	118344838	118344840	MLL	NON_SYNONYMOUS_CODING	SNP	var_11_118344839	C	T	2	1030
chr11	118352768	118352770	MLL	NON_SYNONYMOUS_CODING	SNP	var_11_118352769	G	A	1	822
chr11	118362512	118362514	MLL	NON_SYNONYMOUS_CODING	SNP	var_11_118362513	T	C	1	822
chr11	118366412	118366414	MLL	SPLICE_SITE_ACCEPTOR	SNP	var_11_118366413	A	G	1	822
chr11	118368763	118368765	MLL	NON_SYNONYMOUS_CODING	SNP	var_11_118368764	G	A	1	822
chr11	118373110	118373112	MLL	SPLICE_SITE_ACCEPTOR	SNP	var_11_118373111	A	T	2	822
chr11	118373178	118373180	MLL	NON_SYNONYMOUS_CODING	SNP	var_11_118373179	G	A	2	208
chr11	118373676	118373678	MLL	NON_SYNONYMOUS_CODING	SNP	var_11_118373677	C	G	1	208
chr11	118375059	118375061	MLL	NON_SYNONYMOUS_CODING	SNP	var_11_118375060	C	A	1	822
chr11	118376006	118376008	MLL	NON_SYNONYMOUS_CODING	SNP	var_11_118376007	C	T	1	822
chr11	118376120	118376122	MLL	NON_SYNONYMOUS_CODING	SNP	var_11_118376121	A	G	1	208
chr11	118376553	118376555	MLL	NON_SYNONYMOUS_CODING	SNP	var_11_118376554	C	T	1	1030
chr11	118376796	118376798	MLL	NON_SYNONYMOUS_CODING	SNP	var_11_118376797	A	C	4	208
chr11	118376873	118376875	MLL	NON_SYNONYMOUS_CODING	SNP	var_11_118376874	A	G	1	822
chr11	118376924	118376926	MLL	NON_SYNONYMOUS_CODING	SNP	var_11_118376925	A	G	1	208
chr11	118377321	118377323	MLL	NON_SYNONYMOUS_CODING	SNP	var_11_118377322	T	G	3	1030
chr11	118377354	118377356	MLL	NON_SYNONYMOUS_CODING	SNP	var_11_118377355	G	A	1	822
chr11	118379864	118379866	MLL	NON_SYNONYMOUS_CODING	SNP	var_11_118379865	T	C	2	1030
chr11	118390385	118390387	MLL;RP11-770J1.3	NON_SYNONYMOUS_CODING	SNP	var_11_118390386	A	G	1	822
chr11	118392018	118392020	MLL;RP11-770J1.3	NON_SYNONYMOUS_CODING	SNP	var_11_118392019	C	T	1	822
chr11	118392019	118392021	MLL;RP11-770J1.3	NON_SYNONYMOUS_CODING	SNP	var_11_118392020	G	A	1	822
chr11	118625445	118625447	DDX6	NON_SYNONYMOUS_CODING	SNP	var_11_118625446	T	C	1	822
chr11	119145632	119145634	CBL	NON_SYNONYMOUS_CODING	SNP	var_11_119145633	G	A	1	822
chr11	119155763	119155765	CBL	NON_SYNONYMOUS_CODING	SNP	var_11_119155764	G	A	1	822
chr11	119155982	119155984	CBL	NON_SYNONYMOUS_CODING	SNP	var_11_119155983	C	T	1	208
chr11	119156057	119156059	CBL	NON_SYNONYMOUS_CODING	SNP	var_11_119156058	A	G	1	822
chr11	119156117	119156119	CBL	NON_SYNONYMOUS_CODING	SNP	var_11_119156118	A	G	1	822
chr11	119167650	119167652	CBL	NON_SYNONYMOUS_CODING	SNP	var_11_119167651	C	T	1	822
chr11	119168155	119168157	CBL	NON_SYNONYMOUS_CODING	SNP	var_11_119168156	C	T	1	208
chr11	119169084	119169086	CBL	NON_SYNONYMOUS_CODING	SNP	var_11_119169085	G	A	1	822
chr12	4398018	4398020	CCND2	NON_SYNONYMOUS_CODING	SNP	var_12_4398019	G	T	1	822
chr12	4398100	4398102	CCND2	NON_SYNONYMOUS_CODING	SNP	var_12_4398101	C	T	1	208
chr12	4409089	4409091	CCND2	NON_SYNONYMOUS_CODING	SNP	var_12_4409090	G	A	1	822
chr12	4409154	4409156	CCND2	NON_SYNONYMOUS_CODING	SNP	var_12_4409155	G	A	1	822
chr12	11992105	11992107	ETV6	NON_SYNONYMOUS_CODING	SNP	var_12_11992106	G	A	1	822
chr12	12006411	12006413	ETV6	NON_SYNONYMOUS_CODING	SNP	var_12_12006412	G	A	1	822
chr12	12022849	12022851	ETV6	NON_SYNONYMOUS_CODING	SNP	var_12_12022850	T	C	1	208
chr12	51207831	51207833	ATF1	NON_SYNONYMOUS_CODING	SNP	var_12_51207832	C	T	1	822
chr12	57910662	57910664	DDIT3	NON_SYNONYMOUS_CODING	SNP	var_12_57910663	G	A	1	822
chr12	57910665	57910667	DDIT3	NON_SYNONYMOUS_CODING	SNP	var_12_57910666	C	T	3	1030
chr12	57910755	57910757	DDIT3	NON_SYNONYMOUS_CODING	SNP	var_12_57910756	C	T	1	822
chr12	66308895	66308897	HMGA2	NON_SYNONYMOUS_CODING	SNP	var_12_66308896	A	G	6	1030
chr12	69207329	69207331	MDM2	SPLICE_SITE_ACCEPTOR	SNP	var_12_69207330	A	T	2	822
chr12	69233095	69233097	MDM2	NON_SYNONYMOUS_CODING	SNP	var_12_69233096	C	T	1	822
chr12	69233376	69233378	MDM2	NON_SYNONYMOUS_CODING	SNP	var_12_69233377	A	C	1	208
chr12	112888156	112888158	PTPN11	NON_SYNONYMOUS_CODING	SNP	var_12_112888157	A	G	1	208
chr12	112888260	112888262	PTPN11	NON_SYNONYMOUS_CODING	SNP	var_12_112888261	G	C	1	822
chr12	112892397	112892399	PTPN11	NON_SYNONYMOUS_CODING	SNP	var_12_112892398	C	T	1	822
chr12	112892406	112892408	PTPN11	NON_SYNONYMOUS_CODING	SNP	var_12_112892407	T	G	6	1030
chr12	112892432	112892434	PTPN11	STOP_GAINED	SNP	var_12_112892433	T	G	36	1030
chr12	112915525	112915527	PTPN11	NON_SYNONYMOUS_CODING	SNP	var_12_112915526	A	G	1	1030
chr12	112915531	112915533	PTPN11	NON_SYNONYMOUS_CODING	SNP	var_12_112915532	A	G	1	208
chr12	112924279	112924281	PTPN11	NON_SYNONYMOUS_CODING	SNP	var_12_112924280	G	C	1	822
chr12	112924314	112924316	PTPN11	NON_SYNONYMOUS_CODING	SNP	var_12_112924315	C	T	1	822
chr12	112926887	112926889	PTPN11	NON_SYNONYMOUS_CODING	SNP	var_12_112926888	G	A	1	822
chr12	112940005	112940007	PTPN11	NON_SYNONYMOUS_CODING	SNP	var_12_112940006	C	T	1	208
chr13	28537277	28537279	CDX2	NON_SYNONYMOUS_CODING	SNP	var_13_28537278	C	T	1	208
chr13	28539068	28539070	CDX2	NON_SYNONYMOUS_CODING	SNP	var_13_28539069	G	A	1	822
chr13	28542607	28542609	CDX2	NON_SYNONYMOUS_CODING	SNP	var_13_28542608	C	T	1	822
chr13	28589833	28589835	FLT3	NON_SYNONYMOUS_CODING	SNP	var_13_28589834	C	T	1	822
chr13	28592619	28592621	FLT3	NON_SYNONYMOUS_CODING	SNP	var_13_28592620	T	C	1	208
chr13	28599006	28599008	FLT3	NON_SYNONYMOUS_CODING	SNP	var_13_28599007	G	A	1	822
chr13	28599074	28599076	FLT3	NON_SYNONYMOUS_CODING	SNP	var_13_28599075	G	C	2	822
chr13	28623549	28623551	FLT3	NON_SYNONYMOUS_CODING	SNP	var_13_28623550	G	A	1	208
chr13	28623782	28623784	FLT3	NON_SYNONYMOUS_CODING	SNP	var_13_28623783	C	G	1	822
chr13	28626715	28626717	FLT3	NON_SYNONYMOUS_CODING	SNP	var_13_28626716	C	T	7	1030
chr13	28636169	28636171	FLT3	NON_SYNONYMOUS_CODING	SNP	var_13_28636170	T	C	1	822
chr14	36989305	36989307	NKX2-1	NON_SYNONYMOUS_CODING	SNP	var_14_36989306	C	T	6	1028
chr14	81422129	81422131	TSHR	NON_SYNONYMOUS_CODING	SNP	var_14_81422130	G	C	3	1030
chr14	81528522	81528524	TSHR	NON_SYNONYMOUS_CODING	SNP	var_14_81528523	C	T	1	208
chr14	81574740	81574742	TSHR	NON_SYNONYMOUS_CODING	SNP	var_14_81574741	C	G	1	822
chr14	81606213	81606215	TSHR	SPLICE_SITE_DONOR	SNP	var_14_81606214	A	G	6	1030
chr14	81609411	81609413	TSHR	NON_SYNONYMOUS_CODING	SNP	var_14_81609412	A	G	1	822
chr14	81609461	81609463	TSHR	NON_SYNONYMOUS_CODING	SNP	var_14_81609462	G	A	1	822
chr14	81610038	81610040	TSHR	STOP_GAINED	SNP	var_14_81610039	G	A	1	822
chr14	81610122	81610124	TSHR	NON_SYNONYMOUS_CODING	SNP	var_14_81610123	C	G	1	208
chr14	81610351	81610353	TSHR	NON_SYNONYMOUS_CODING	SNP	var_14_81610352	C	A	4	208
chr14	81610562	81610564	TSHR	NON_SYNONYMOUS_CODING	SNP	var_14_81610563	G	T	2	1030
chr14	81610635	81610637	TSHR	NON_SYNONYMOUS_CODING	SNP	var_14_81610636	C	G	1	822
chr14	93263900	93263902	GOLGA5	NON_SYNONYMOUS_CODING	SNP	var_14_93263901	C	T	1	208
chr14	93264182	93264184	GOLGA5	NON_SYNONYMOUS_CODING	SNP	var_14_93264183	C	G	1	208
chr14	93275713	93275715	GOLGA5	NON_SYNONYMOUS_CODING	SNP	var_14_93275714	G	A	6	1030
chr14	93275722	93275724	GOLGA5	NON_SYNONYMOUS_CODING	SNP	var_14_93275723	G	A	1	822
chr14	93277898	93277900	GOLGA5	NON_SYNONYMOUS_CODING	SNP	var_14_93277899	G	A	3	1030
chr14	93301977	93301979	GOLGA5	NON_SYNONYMOUS_CODING	SNP	var_14_93301978	C	T	1	822
chr14	96178129	96178131	RP11-164H13.1;TCL1A	NON_SYNONYMOUS_CODING	SNP	var_14_96178130	C	T	1	822
chr14	96180282	96180284	TCL1A	SPLICE_SITE_DONOR	SNP	var_14_96180283	C	G	1	822
chr14	96180284	96180286	TCL1A	NON_SYNONYMOUS_CODING	SNP	var_14_96180285	T	A	1	822
chr14	96180286	96180288	TCL1A	NON_SYNONYMOUS_CODING	SNP	var_14_96180287	G	C	1	822
chr14	96180326	96180328	TCL1A	NON_SYNONYMOUS_CODING	SNP	var_14_96180327	T	A	1	822
chr14	105246461	105246463	AKT1	NON_SYNONYMOUS_CODING	SNP	var_14_105246462	G	T	2	822
chr15	66729080	66729082	MAP2K1	SPLICE_SITE_ACCEPTOR	SNP	var_15_66729081	C	T	1	822
chr15	90627552	90627554	IDH2	NON_SYNONYMOUS_CODING	SNP	var_15_90627553	G	A	7	1030
chr15	90630703	90630705	IDH2	NON_SYNONYMOUS_CODING	SNP	var_15_90630704	C	T	2	1030
chr15	90630755	90630757	IDH2	NON_SYNONYMOUS_CODING	SNP	var_15_90630756	A	G	1	822
chr15	90631595	90631597	IDH2	NON_SYNONYMOUS_CODING	SNP	var_15_90631596	C	T	1	822
chr15	90633790	90633792	IDH2	NON_SYNONYMOUS_CODING	SNP	var_15_90633791	A	G	1	822
chr15	90634851	90634853	IDH2	NON_SYNONYMOUS_CODING	SNP	var_15_90634852	G	A	1	822
chr16	31193982	31193984	FUS;RP11-388M20.6	NON_SYNONYMOUS_CODING	SNP	var_16_31193983	A	G	1	822
chr16	31195219	31195221	FUS	NON_SYNONYMOUS_CODING	SNP	var_16_31195220	A	C	16	1030
chr16	31195525	31195527	FUS	SPLICE_SITE_ACCEPTOR	SNP	var_16_31195526	C	G	1	822
chr16	31195597	31195599	FUS	NON_SYNONYMOUS_CODING	SNP	var_16_31195598	G	A	1	822
chr16	31196294	31196296	FUS	NON_SYNONYMOUS_CODING	SNP	var_16_31196295	G	A	1	822
chr16	31196384	31196386	FUS	NON_SYNONYMOUS_CODING	SNP	var_16_31196385	G	A	2	822
chr16	31201718	31201720	FUS	NON_SYNONYMOUS_CODING	SNP	var_16_31201719	C	T	1	822
chr16	31202720	31202722	FUS	NON_SYNONYMOUS_CODING	SNP	var_16_31202721	G	A	1	822
chr16	79633542	79633544	MAF	NON_SYNONYMOUS_CODING	SNP	var_16_79633543	G	T	1	820
chr16	79633657	79633659	MAF	NON_SYNONYMOUS_CODING	SNP	var_16_79633658	G	C	1	822
chr16	79633778	79633780	MAF	NON_SYNONYMOUS_CODING	SNP	var_16_79633779	C	T	1	822
chr17	37863259	37863261	ERBB2	NON_SYNONYMOUS_CODING;START_LOST	SNP	var_17_37863260	A	G	1	822
chr17	37863272	37863274	ERBB2	NON_SYNONYMOUS_CODING	SNP	var_17_37863273	T	C	21	1030
chr17	37863308	37863310	ERBB2	NON_SYNONYMOUS_CODING	SNP	var_17_37863309	G	A	2	1030
chr17	37864693	37864695	ERBB2	NON_SYNONYMOUS_CODING	SNP	var_17_37864694	G	A	1	822
chr17	37866060	37866062	ERBB2	SPLICE_SITE_ACCEPTOR	SNP	var_17_37866061	C	G	1	822
chr17	37871546	37871548	ERBB2	NON_SYNONYMOUS_CODING	SNP	var_17_37871547	C	A	3	1030
chr17	37872144	37872146	ERBB2	NON_SYNONYMOUS_CODING	SNP	var_17_37872145	C	T	4	822
chr17	37872606	37872608	ERBB2	NON_SYNONYMOUS_CODING	SNP	var_17_37872607	C	T	2	822
chr17	37879584	37879586	ERBB2	NON_SYNONYMOUS_CODING	SNP	var_17_37879585	A	G	4	822
chr17	37881295	37881297	ERBB2	SPLICE_SITE_ACCEPTOR	SNP	var_17_37881296	T	C	1	822
chr17	37882057	37882059	ERBB2	NON_SYNONYMOUS_CODING	SNP	var_17_37882058	C	G	5	1030
chr17	37883140	37883142	ERBB2	NON_SYNONYMOUS_CODING	SNP	var_17_37883141	G	A	1	822
chr17	37883569	37883571	ERBB2	NON_SYNONYMOUS_CODING	SNP	var_17_37883570	T	C	1	208
chr17	37883762	37883764	ERBB2	NON_SYNONYMOUS_CODING	SNP	var_17_37883763	T	A	2	822
chr17	37884012	37884014	ERBB2	NON_SYNONYMOUS_CODING	SNP	var_17_37884013	C	T	1	822
chr17	37884141	37884143	ERBB2	NON_SYNONYMOUS_CODING	SNP	var_17_37884142	C	T	2	822
chr17	37884163	37884165	ERBB2	NON_SYNONYMOUS_CODING	SNP	var_17_37884164	C	G	1	822
chr17	37884175	37884177	ERBB2	NON_SYNONYMOUS_CODING	SNP	var_17_37884176	C	A	5	822
chr17	41605951	41605953	ETV4	NON_SYNONYMOUS_CODING	SNP	var_17_41605952	C	T	1	822
chr17	41606032	41606034	ETV4	NON_SYNONYMOUS_CODING	SNP	var_17_41606033	G	A	9	1030
chr17	41606043	41606045	ETV4	NON_SYNONYMOUS_CODING	SNP	var_17_41606044	G	A	2	208
chr17	41606064	41606066	ETV4	NON_SYNONYMOUS_CODING	SNP	var_17_41606065	G	A	3	1030
chr17	41606989	41606991	ETV4	NON_SYNONYMOUS_CODING	SNP	var_17_41606990	C	T	1	822
chr17	41610269	41610271	ETV4	NON_SYNONYMOUS_CODING	SNP	var_17_41610270	A	T	10	1030
chr17	41610576	41610578	ETV4	NON_SYNONYMOUS_CODING	SNP	var_17_41610577	G	T	4	1030
chr17	41610632	41610634	ETV4	NON_SYNONYMOUS_CODING	SNP	var_17_41610633	C	T	1	822
chr17	41611230	41611232	ETV4	NON_SYNONYMOUS_CODING	SNP	var_17_41611231	A	G	1	822
chr17	41611266	41611268	ETV4	NON_SYNONYMOUS_CODING	SNP	var_17_41611267	G	A	1	822
chr17	41622706	41622708	ETV4	NON_SYNONYMOUS_CODING	SNP	var_17_41622707	T	A	1	822
chr17	74732294	74732296	SRSF2	NON_SYNONYMOUS_CODING	SNP	var_17_74732295	C	G	1	822
chr17	74732324	74732326	SRSF2	NON_SYNONYMOUS_CODING	SNP	var_17_74732325	A	G	1	822
chr17	74732530	74732532	SRSF2	SYNONYMOUS_CODING;SPLICE_SITE_ACCEPTOR	SNP	var_17_74732531	G	A	2	820
chr17	74733055	74733057	SRSF2	NON_SYNONYMOUS_CODING	SNP	var_17_74733056	G	A	1	822
chr18	23619378	23619380	SS18	NON_SYNONYMOUS_CODING	SNP	var_18_23619379	T	C	1	822
chr18	23619414	23619416	SS18	NON_SYNONYMOUS_CODING	SNP	var_18_23619415	T	C	1	822
chr18	23670522	23670524	SS18	NON_SYNONYMOUS_CODING	SNP	var_18_23670523	G	C	1	820
chr18	42530502	42530504	SETBP1	NON_SYNONYMOUS_CODING	SNP	var_18_42530503	G	A	1	822
chr18	42530586	42530588	SETBP1	NON_SYNONYMOUS_CODING	SNP	var_18_42530587	G	C	1	822
chr18	42531181	42531183	SETBP1	NON_SYNONYMOUS_CODING	SNP	var_18_42531182	G	A	1	822
chr18	42531183	42531185	SETBP1	NON_SYNONYMOUS_CODING	SNP	var_18_42531184	C	T	5	1030
chr18	42531411	42531413	SETBP1	NON_SYNONYMOUS_CODING	SNP	var_18_42531412	G	C	7	208
chr18	42531571	42531573	SETBP1	NON_SYNONYMOUS_CODING	SNP	var_18_42531572	C	T	1	208
chr18	42531573	42531575	SETBP1	NON_SYNONYMOUS_CODING	SNP	var_18_42531574	G	C	1	822
chr18	42532333	42532335	SETBP1	NON_SYNONYMOUS_CODING	SNP	var_18_42532334	C	T	1	208
chr18	42532603	42532605	SETBP1	NON_SYNONYMOUS_CODING	SNP	var_18_42532604	A	G	1	822
chr18	42532870	42532872	SETBP1	NON_SYNONYMOUS_CODING	SNP	var_18_42532871	G	A	1	822
chr18	42533035	42533037	SETBP1	NON_SYNONYMOUS_CODING	SNP	var_18_42533036	A	G	1	208
chr18	42533212	42533214	SETBP1	NON_SYNONYMOUS_CODING	SNP	var_18_42533213	A	C	1	822
chr18	42643269	42643271	SETBP1	NON_SYNONYMOUS_CODING	SNP	var_18_42643270	G	T	6	1028
chr18	60985844	60985846	BCL2	NON_SYNONYMOUS_CODING	SNP	var_18_60985845	T	G	1	822
chr19	3119361	3119363	GNA11	SPLICE_SITE_DONOR	SNP	var_19_3119362	G	A	1	822
chr19	17942575	17942577	JAK3	STOP_GAINED	SNP	var_19_17942576	G	C	1	822
chr19	17943613	17943615	JAK3	NON_SYNONYMOUS_CODING	SNP	var_19_17943614	G	C	1	822
chr19	17945391	17945393	JAK3	NON_SYNONYMOUS_CODING	SNP	var_19_17945392	G	A	1	822
chr19	17949073	17949075	JAK3	NON_SYNONYMOUS_CODING	SNP	var_19_17949074	A	C	1	822
chr19	17949112	17949114	JAK3	NON_SYNONYMOUS_CODING	SNP	var_19_17949113	G	T	1	822
chr19	17953923	17953925	JAK3	NON_SYNONYMOUS_CODING	SNP	var_19_17953924	C	A	1	820
chr19	17953949	17953951	JAK3	NON_SYNONYMOUS_CODING	SNP	var_19_17953950	G	C	10	1028
chr19	17954246	17954248	JAK3	NON_SYNONYMOUS_CODING	SNP	var_19_17954247	C	T	1	822
chr19	17955203	17955205	JAK3	NON_SYNONYMOUS_CODING	SNP	var_19_17955204	G	A	3	822
chr19	40739786	40739788	AKT2	NON_SYNONYMOUS_CODING	SNP	var_19_40739787	G	A	1	822
chr19	40739825	40739827	AKT2	NON_SYNONYMOUS_CODING	SNP	var_19_40739826	G	A	1	822
chr19	40742160	40742162	AKT2	SPLICE_SITE_DONOR	SNP	var_19_40742161	C	T	3	822
chr19	40745967	40745969	AKT2	NON_SYNONYMOUS_CODING	SNP	var_19_40745968	C	T	1	822
chr19	45254486	45254488	BCL3	NON_SYNONYMOUS_CODING	SNP	var_19_45254487	C	G	1	822
chr19	45262695	45262697	BCL3	NON_SYNONYMOUS_CODING	SNP	var_19_45262696	G	A	2	1030
chr19	45262837	45262839	BCL3	NON_SYNONYMOUS_CODING	SNP	var_19_45262838	C	T	1	822
chr19	52709304	52709306	PPP2R1A	NON_SYNONYMOUS_CODING	SNP	var_19_52709305	C	T	7	822
chr19	52714648	52714650	PPP2R1A	NON_SYNONYMOUS_CODING	SNP	var_19_52714649	C	G	48	1030
chr19	52723070	52723072	PPP2R1A	NON_SYNONYMOUS_CODING	SNP	var_19_52723071	T	G	2	208
chr19	52728966	52728968	PPP2R1A	SPLICE_SITE_ACCEPTOR	SNP	var_19_52728967	C	T	1	822
chr20	57428803	57428805	GNAS	SYNONYMOUS_CODING;NON_SYNONYMOUS_CODING	SNP	var_20_57428804	A	G	7	1030
chr20	57428844	57428846	GNAS	SYNONYMOUS_CODING;NON_SYNONYMOUS_CODING	SNP	var_20_57428845	T	C	1	1030
chr20	57428947	57428949	GNAS	NON_SYNONYMOUS_CODING	SNP	var_20_57428948	G	C	1	816
chr20	57429070	57429072	GNAS	SYNONYMOUS_CODING;NON_SYNONYMOUS_CODING	SNP	var_20_57429071	G	C	1	822
chr20	57429339	57429341	GNAS	SYNONYMOUS_CODING;NON_SYNONYMOUS_CODING	SNP	var_20_57429340	C	T	1	788
chr20	57430117	57430119	GNAS	SYNONYMOUS_CODING;NON_SYNONYMOUS_CODING	SNP	var_20_57430118	C	G	10	1030
chr21	44521484	44521486	U2AF1	NON_SYNONYMOUS_CODING	SNP	var_21_44521485	C	T	1	822
chr22	23523297	23523299	BCR	NON_SYNONYMOUS_CODING	SNP	var_22_23523298	C	G	1	822
chr22	23523601	23523603	BCR	NON_SYNONYMOUS_CODING	SNP	var_22_23523602	C	T	2	1028
chr22	23523894	23523896	BCR	NON_SYNONYMOUS_CODING	SNP	var_22_23523895	G	A	1	208
chr22	23524030	23524032	BCR	NON_SYNONYMOUS_CODING	SNP	var_22_23524031	C	A	1	822
chr22	23524068	23524070	BCR	NON_SYNONYMOUS_CODING	SNP	var_22_23524069	C	T	3	1030
chr22	23524385	23524387	BCR	NON_SYNONYMOUS_CODING	SNP	var_22_23524386	C	G	1	822
chr22	23596019	23596021	BCR	NON_SYNONYMOUS_CODING	SNP	var_22_23596020	C	G	3	208
chr22	23596165	23596167	BCR	NON_SYNONYMOUS_CODING	SNP	var_22_23596166	C	T	2	1030
chr22	23603536	23603538	BCR	SPLICE_SITE_ACCEPTOR	SNP	var_22_23603537	T	A	1	822
chr22	23603637	23603639	BCR	NON_SYNONYMOUS_CODING	SNP	var_22_23603638	G	A	1	822
chr22	23613734	23613736	BCR	NON_SYNONYMOUS_CODING	SNP	var_22_23613735	G	A	1	822
chr22	23615929	23615931	BCR	NON_SYNONYMOUS_CODING	SNP	var_22_23615930	G	A	1	822
chr22	23626157	23626159	BCR	SPLICE_SITE_ACCEPTOR	SNP	var_22_23626158	C	G	2	1026
chr22	23627375	23627377	BCR	NON_SYNONYMOUS_CODING	SNP	var_22_23627376	C	G	1	822
chr22	23632521	23632523	BCR	SPLICE_SITE_ACCEPTOR	SNP	var_22_23632522	G	A	1	208
chr22	23634789	23634791	BCR	NON_SYNONYMOUS_CODING	SNP	var_22_23634790	G	A	8	1030
chr22	29674185	29674187	EWSR1	NON_SYNONYMOUS_CODING	SNP	var_22_29674186	G	C	9	1030
chr22	29683017	29683019	EWSR1	NON_SYNONYMOUS_CODING	SNP	var_22_29683018	A	G	1	822
chr22	29693914	29693916	EWSR1	NON_SYNONYMOUS_CODING	SNP	var_22_29693915	G	A	14	1030
chr22	29693944	29693946	EWSR1	SPLICE_SITE_DONOR	SNP	var_22_29693945	T	C	1	822
chr22	29695752	29695754	EWSR1	STOP_GAINED	SNP	var_22_29695753	C	T	1	822
chr22	39621806	39621808	PDGFB	NON_SYNONYMOUS_CODING	SNP	var_22_39621807	C	T	1	822
chr22	39621818	39621820	PDGFB	NON_SYNONYMOUS_CODING	SNP	var_22_39621819	G	A	7	1030
chr22	39626135	39626137	PDGFB	NON_SYNONYMOUS_CODING	SNP	var_22_39626136	G	C	4	208
chr22	39631785	39631787	PDGFB	NON_SYNONYMOUS_CODING	SNP	var_22_39631786	C	T	1	822
chrX	70357195	70357197	MED12	NON_SYNONYMOUS_CODING	SNP	var_X_70357196	C	T	5	1030

## Sheet: Table 7 TSG NonSyn Rare
Chr	LeftFlank	RightFlank	Gene_name	type	muttype	dbID	ref_allele	var_allele	Allele count in genotypes	Total number of alleles in called genotypes
chr1	17354296	17354298	SDHB	NON_SYNONYMOUS_CODING	SNP	var_1_17354297	A	G	13	1030
chr1	17355234	17355236	SDHB	SPLICE_SITE_ACCEPTOR	SNP	var_1_17355235	A	G	1	822
chr1	17371297	17371299	SDHB	NON_SYNONYMOUS_CODING	SNP	var_1_17371298	C	T	2	822
chr1	27056333	27056335	ARID1A	NON_SYNONYMOUS_CODING	SNP	var_1_27056334	G	A	1	822
chr1	27057939	27057941	ARID1A	NON_SYNONYMOUS_CODING	SNP	var_1_27057940	C	T	1	208
chr1	27087897	27087899	ARID1A	NON_SYNONYMOUS_CODING	SNP	var_1_27087898	C	G	1	208
chr1	27087916	27087918	ARID1A	NON_SYNONYMOUS_CODING	SNP	var_1_27087917	G	A	1	822
chr1	27100167	27100169	ARID1A	NON_SYNONYMOUS_CODING	SNP	var_1_27100168	A	G	1	822
chr1	27106105	27106107	ARID1A	NON_SYNONYMOUS_CODING	SNP	var_1_27106106	G	A	3	1030
chr1	27107048	27107050	ARID1A	NON_SYNONYMOUS_CODING	SNP	var_1_27107049	C	G	1	822
chr1	51436130	51436132	CDKN2C	NON_SYNONYMOUS_CODING	SNP	var_1_51436131	G	C	1	822
chr1	241661183	241661185	FH	NON_SYNONYMOUS_CODING	SNP	var_1_241661184	T	C	1	822
chr1	241665747	241665749	FH	NON_SYNONYMOUS_CODING	SNP	var_1_241665748	T	C	1	822
chr1	241669305	241669307	FH	NON_SYNONYMOUS_CODING	SNP	var_1_241669306	T	C	1	822
chr2	47630317	47630319	MSH2	SPLICE_SITE_DONOR	SNP	var_2_47630318	A	T	1	818
chr2	47630503	47630505	MSH2	NON_SYNONYMOUS_CODING	SNP	var_2_47630504	C	G	1	820
chr2	47637300	47637302	MSH2	NON_SYNONYMOUS_CODING	SNP	var_2_47637301	T	G	2	1030
chr2	47656971	47656973	MSH2	NON_SYNONYMOUS_CODING	SNP	var_2_47656972	C	T	1	208
chr2	47657073	47657075	MSH2	NON_SYNONYMOUS_CODING	SNP	var_2_47657074	C	T	1	822
chr2	47672724	47672726	MSH2	NON_SYNONYMOUS_CODING	SNP	var_2_47672725	C	T	1	822
chr2	47672730	47672732	MSH2	NON_SYNONYMOUS_CODING	SNP	var_2_47672731	A	C	1	208
chr2	47690164	47690166	MSH2	SPLICE_SITE_ACCEPTOR	SNP	var_2_47690165	T	C	1	822
chr2	47693935	47693937	MSH2	NON_SYNONYMOUS_CODING	SNP	var_2_47693936	A	C	1	208
chr2	47702190	47702192	MSH2	NON_SYNONYMOUS_CODING	SNP	var_2_47702191	A	G	2	822
chr2	47703677	47703679	MSH2	NON_SYNONYMOUS_CODING	SNP	var_2_47703678	G	C	1	822
chr2	47705565	47705567	MSH2	NON_SYNONYMOUS_CODING	SNP	var_2_47705566	C	T	1	208
chr2	47705577	47705579	MSH2	NON_SYNONYMOUS_CODING	SNP	var_2_47705578	A	C	1	208
chr2	47709996	47709998	MSH2	NON_SYNONYMOUS_CODING	SNP	var_2_47709997	C	T	1	822
chr2	47739520	47739522	MSH2	NON_SYNONYMOUS_CODING	SNP	var_2_47739521	C	G	1	822
chr2	48010434	48010436	MSH6	NON_SYNONYMOUS_CODING	SNP	var_2_48010435	C	G	1	822
chr2	48018235	48018237	MSH6	NON_SYNONYMOUS_CODING	SNP	var_2_48018236	G	T	5	1030
chr2	48025770	48025772	MSH6	NON_SYNONYMOUS_CODING	SNP	var_2_48025771	G	T	1	822
chr2	48025784	48025786	MSH6	NON_SYNONYMOUS_CODING	SNP	var_2_48025785	A	C	1	822
chr2	48025863	48025865	MSH6	NON_SYNONYMOUS_CODING	SNP	var_2_48025864	C	G	1	208
chr2	48026026	48026028	MSH6	NON_SYNONYMOUS_CODING	SNP	var_2_48026027	G	A	1	822
chr2	48026093	48026095	MSH6	NON_SYNONYMOUS_CODING	SNP	var_2_48026094	A	C	1	208
chr2	48026202	48026204	MSH6	NON_SYNONYMOUS_CODING	SNP	var_2_48026203	C	T	1	822
chr2	48026307	48026309	MSH6	NON_SYNONYMOUS_CODING	SNP	var_2_48026308	C	G	4	1030
chr2	48026629	48026631	MSH6	NON_SYNONYMOUS_CODING	SNP	var_2_48026630	C	G	2	822
chr2	48026647	48026649	MSH6	NON_SYNONYMOUS_CODING	SNP	var_2_48026648	T	C	1	1030
chr2	48027178	48027180	MSH6	NON_SYNONYMOUS_CODING	SNP	var_2_48027179	G	A	1	822
chr2	48027529	48027531	MSH6	NON_SYNONYMOUS_CODING	SNP	var_2_48027530	A	G	1	822
chr2	48028147	48028149	MSH6	NON_SYNONYMOUS_CODING	SNP	var_2_48028148	A	T	1	822
chr2	48030630	48030632	MSH6	NON_SYNONYMOUS_CODING	SNP	var_2_48030631	C	T	1	822
chr2	48030669	48030671	MSH6	NON_SYNONYMOUS_CODING	SNP	var_2_48030670	G	A	1	822
chr2	48032812	48032814	MSH6	NON_SYNONYMOUS_CODING	SNP	var_2_48032813	A	G	1	822
chr2	48033422	48033424	MSH6	NON_SYNONYMOUS_CODING	SNP	var_2_48033423	A	T	1	822
chr2	202123027	202123029	CASP8	NON_SYNONYMOUS_CODING	SNP	var_2_202123028	C	G	1	822
chr2	202123107	202123109	CASP8	SPLICE_SITE_DONOR	SNP	var_2_202123108	G	A	1	208
chr2	202134323	202134325	CASP8	NON_SYNONYMOUS_CODING	SNP	var_2_202134324	A	G	1	822
chr2	202137391	202137393	CASP8	NON_SYNONYMOUS_CODING	SNP	var_2_202137392	A	G	1	822
chr3	37035128	37035130	MLH1	NON_SYNONYMOUS_CODING	SNP	var_3_37035129	G	T	1	822
chr3	37035129	37035131	MLH1	NON_SYNONYMOUS_CODING	SNP	var_3_37035130	C	G	1	822
chr3	37048494	37048496	MLH1	NON_SYNONYMOUS_CODING	SNP	var_3_37048495	G	C	3	822
chr3	37050389	37050391	MLH1	NON_SYNONYMOUS_CODING	SNP	var_3_37050390	T	G	1	822
chr3	37059008	37059010	MLH1	NON_SYNONYMOUS_CODING	SNP	var_3_37059009	A	G	1	822
chr3	37061844	37061846	MLH1	NON_SYNONYMOUS_CODING	SNP	var_3_37061845	C	A	1	208
chr3	37067305	37067307	MLH1	NON_SYNONYMOUS_CODING	SNP	var_3_37067306	G	A	1	822
chr3	37067448	37067450	MLH1	NON_SYNONYMOUS_CODING	SNP	var_3_37067449	G	C	1	1030
chr3	37070427	37070429	MLH1	SPLICE_SITE_DONOR	SNP	var_3_37070428	G	A	1	822
chr3	37089129	37089131	MLH1	NON_SYNONYMOUS_CODING	SNP	var_3_37089130	A	G	5	1030
chr3	37089130	37089132	MLH1	NON_SYNONYMOUS_CODING	SNP	var_3_37089131	A	C	5	1030
chr3	37090073	37090075	MLH1	NON_SYNONYMOUS_CODING	SNP	var_3_37090074	A	G	1	822
chr3	37092018	37092020	MLH1	NON_SYNONYMOUS_CODING;SYNONYMOUS_CODING	SNP	var_3_37092019	G	A	3	822
chr3	37092046	37092048	MLH1	NON_SYNONYMOUS_CODING	SNP	var_3_37092047	G	A	1	1030
chr3	47087982	47087984	SETD2	NON_SYNONYMOUS_CODING	SNP	var_3_47087983	C	G	1	208
chr3	47098388	47098390	SETD2	NON_SYNONYMOUS_CODING	SNP	var_3_47098389	T	C	1	822
chr3	47098503	47098505	SETD2	NON_SYNONYMOUS_CODING	SNP	var_3_47098504	A	C	1	822
chr3	47125415	47125417	SETD2	NON_SYNONYMOUS_CODING	SNP	var_3_47125416	A	T	1	208
chr3	47127712	47127714	SETD2	NON_SYNONYMOUS_CODING	SNP	var_3_47127713	C	T	1	822
chr3	47127716	47127718	SETD2	NON_SYNONYMOUS_CODING	SNP	var_3_47127717	C	T	1	208
chr3	47161932	47161934	SETD2	NON_SYNONYMOUS_CODING	SNP	var_3_47161933	A	G	2	822
chr3	47162394	47162396	SETD2	NON_SYNONYMOUS_CODING	SNP	var_3_47162395	G	A	1	822
chr3	47162896	47162898	SETD2	NON_SYNONYMOUS_CODING	SNP	var_3_47162897	T	C	2	822
chr3	47163028	47163030	SETD2	NON_SYNONYMOUS_CODING	SNP	var_3_47163029	T	C	2	822
chr3	47163327	47163329	SETD2	NON_SYNONYMOUS_CODING	SNP	var_3_47163328	C	A	3	822
chr3	47163331	47163333	SETD2	NON_SYNONYMOUS_CODING	SNP	var_3_47163332	C	T	1	208
chr3	47163579	47163581	SETD2	NON_SYNONYMOUS_CODING	SNP	var_3_47163580	C	A	1	822
chr3	47164089	47164091	SETD2	NON_SYNONYMOUS_CODING	SNP	var_3_47164090	G	A	1	822
chr3	47164222	47164224	SETD2	NON_SYNONYMOUS_CODING	SNP	var_3_47164223	T	C	1	208
chr3	47164292	47164294	SETD2	NON_SYNONYMOUS_CODING	SNP	var_3_47164293	C	A	1	822
chr3	47164350	47164352	SETD2	NON_SYNONYMOUS_CODING	SNP	var_3_47164351	G	T	1	822
chr3	47164491	47164493	SETD2	NON_SYNONYMOUS_CODING	SNP	var_3_47164492	T	C	1	822
chr3	52443570	52443572	BAP1	NON_SYNONYMOUS_CODING	SNP	var_3_52443571	C	T	1	208
chr3	52584433	52584435	PBRM1	SPLICE_SITE_DONOR	SNP	var_3_52584434	T	C	3	208
chr3	52584586	52584588	PBRM1	NON_SYNONYMOUS_CODING	SNP	var_3_52584587	G	A	3	1030
chr3	52584797	52584799	PBRM1	NON_SYNONYMOUS_CODING	SNP	var_3_52584798	T	C	1	208
chr3	52595929	52595931	PBRM1	NON_SYNONYMOUS_CODING	SNP	var_3_52595930	T	C	1	822
chr3	52620535	52620537	PBRM1	NON_SYNONYMOUS_CODING	SNP	var_3_52620536	C	A	1	1030
chr3	52620674	52620676	PBRM1	NON_SYNONYMOUS_CODING	SNP	var_3_52620675	G	C	2	822
chr3	52623135	52623137	PBRM1	NON_SYNONYMOUS_CODING	SNP	var_3_52623136	T	C	1	822
chr3	52623181	52623183	PBRM1	NON_SYNONYMOUS_CODING	SNP	var_3_52623182	T	C	1	822
chr3	52623228	52623230	PBRM1	NON_SYNONYMOUS_CODING	SNP	var_3_52623229	G	A	1	822
chr3	52662943	52662945	PBRM1	NON_SYNONYMOUS_CODING	SNP	var_3_52662944	T	C	2	1030
chr4	106155619	106155621	TET2	NON_SYNONYMOUS_CODING	SNP	var_4_106155620	C	A	4	1030
chr4	106155842	106155844	TET2	NON_SYNONYMOUS_CODING	SNP	var_4_106155843	C	A	1	208
chr4	106156383	106156385	TET2	NON_SYNONYMOUS_CODING	SNP	var_4_106156384	G	A	2	1030
chr4	106157292	106157294	TET2	NON_SYNONYMOUS_CODING	SNP	var_4_106157293	C	G	1	822
chr4	106157697	106157699	TET2	NON_SYNONYMOUS_CODING	SNP	var_4_106157698	T	C	15	1030
chr4	106158349	106158351	TET2	NON_SYNONYMOUS_CODING	SNP	var_4_106158350	A	C	3	822
chr4	106158350	106158352	TET2	NON_SYNONYMOUS_CODING	SNP	var_4_106158351	A	C	1	822
chr4	106158546	106158548	TET2	NON_SYNONYMOUS_CODING	SNP	var_4_106158547	C	T	1	208
chr4	153273686	153273688	FBXW7	NON_SYNONYMOUS_CODING	SNP	var_4_153273687	A	T	1	822
chr4	153332917	153332919	FBXW7	NON_SYNONYMOUS_CODING	SNP	var_4_153332918	C	T	1	208
chr5	67569314	67569316	PIK3R1	SPLICE_SITE_DONOR	SNP	var_5_67569315	C	A	2	822
chr5	67586560	67586562	PIK3R1	NON_SYNONYMOUS_CODING	SNP	var_5_67586561	A	T	3	822
chr5	67586573	67586575	PIK3R1	NON_SYNONYMOUS_CODING	SNP	var_5_67586574	G	T	1	822
chr5	67588925	67588927	PIK3R1	SPLICE_SITE_ACCEPTOR	SNP	var_5_67588926	C	T	1	822
chr5	67591255	67591257	PIK3R1	NON_SYNONYMOUS_CODING	SNP	var_5_67591256	C	T	1	208
chr5	67591994	67591996	PIK3R1	NON_SYNONYMOUS_CODING;SPLICE_SITE_ACCEPTOR	SNP	var_5_67591995	C	T	6	208
chr5	112102049	112102051	APC	NON_SYNONYMOUS_CODING	SNP	var_5_112102050	A	G	1	822
chr5	112102883	112102885	APC	SPLICE_SITE_ACCEPTOR	SNP	var_5_112102884	A	T	1	822
chr5	112102959	112102961	APC	NON_SYNONYMOUS_CODING	SNP	var_5_112102960	C	T	2	822
chr5	112116561	112116563	APC	NON_SYNONYMOUS_CODING	SNP	var_5_112116562	C	G	2	822
chr5	112116603	112116605	APC	SPLICE_SITE_DONOR	SNP	var_5_112116604	A	T	1	822
chr5	112154824	112154826	APC	NON_SYNONYMOUS_CODING	SNP	var_5_112154825	G	A	1	822
chr5	112173728	112173730	APC	NON_SYNONYMOUS_CODING	SNP	var_5_112173729	A	G	1	822
chr5	112173883	112173885	APC	NON_SYNONYMOUS_CODING	SNP	var_5_112173884	C	T	1	822
chr5	112174463	112174465	APC	NON_SYNONYMOUS_CODING	SNP	var_5_112174464	A	G	2	822
chr5	112174539	112174541	APC	NON_SYNONYMOUS_CODING	SNP	var_5_112174540	T	G	1	208
chr5	112174642	112174644	APC	NON_SYNONYMOUS_CODING	SNP	var_5_112174643	A	G	1	208
chr5	112174676	112174678	APC	NON_SYNONYMOUS_CODING	SNP	var_5_112174677	T	C	4	1030
chr5	112174705	112174707	APC	NON_SYNONYMOUS_CODING	SNP	var_5_112174706	A	C	1	822
chr5	112174727	112174729	APC	NON_SYNONYMOUS_CODING	SNP	var_5_112174728	G	A	1	822
chr5	112175239	112175241	APC	NON_SYNONYMOUS_CODING	SNP	var_5_112175240	G	C	8	1030
chr5	112175362	112175364	APC	NON_SYNONYMOUS_CODING	SNP	var_5_112175363	G	A	1	208
chr5	112175391	112175393	APC	NON_SYNONYMOUS_CODING	SNP	var_5_112175392	G	C	1	822
chr5	112176055	112176057	APC	NON_SYNONYMOUS_CODING	SNP	var_5_112176056	C	G	1	208
chr5	112176188	112176190	APC	NON_SYNONYMOUS_CODING	SNP	var_5_112176189	C	A	1	822
chr5	112176430	112176432	APC	NON_SYNONYMOUS_CODING	SNP	var_5_112176431	G	A	1	822
chr5	112177091	112177093	APC	NON_SYNONYMOUS_CODING	SNP	var_5_112177092	C	T	1	822
chr5	112178111	112178113	APC	NON_SYNONYMOUS_CODING	SNP	var_5_112178112	C	T	2	1030
chr5	112178275	112178277	APC	NON_SYNONYMOUS_CODING	SNP	var_5_112178276	A	G	2	822
chr5	112178758	112178760	APC	NON_SYNONYMOUS_CODING	SNP	var_5_112178759	G	A	1	822
chr5	112178816	112178818	APC	NON_SYNONYMOUS_CODING	SNP	var_5_112178817	C	T	1	822
chr5	112178911	112178913	APC	NON_SYNONYMOUS_CODING	SNP	var_5_112178912	A	G	1	822
chr5	112179347	112179349	APC	NON_SYNONYMOUS_CODING	SNP	var_5_112179348	T	C	1	822
chr5	112179358	112179360	APC	NON_SYNONYMOUS_CODING	SNP	var_5_112179359	G	A	1	822
chr5	170814931	170814933	NPM1	SPLICE_SITE_ACCEPTOR	SNP	var_5_170814932	C	T	1	822
chr5	170837525	170837527	NPM1	SPLICE_SITE_ACCEPTOR	SNP	var_5_170837526	T	C	1	822
chr6	33287393	33287395	DAXX	NON_SYNONYMOUS_CODING	SNP	var_6_33287394	T	C	1	822
chr6	33287486	33287488	DAXX	NON_SYNONYMOUS_CODING	SNP	var_6_33287487	G	A	1	822
chr6	33287795	33287797	DAXX	NON_SYNONYMOUS_CODING	SNP	var_6_33287796	G	C	9	1030
chr6	33289066	33289068	DAXX	NON_SYNONYMOUS_CODING	SNP	var_6_33289067	G	A	1	208
chr6	33289067	33289069	DAXX	NON_SYNONYMOUS_CODING	SNP	var_6_33289068	T	C	1	208
chr6	33289207	33289209	DAXX	NON_SYNONYMOUS_CODING	SNP	var_6_33289208	C	T	1	822
chr6	33289644	33289646	DAXX	NON_SYNONYMOUS_CODING	SNP	var_6_33289645	C	T	1	822
chr6	106543492	106543494	PRDM1	NON_SYNONYMOUS_CODING	SNP	var_6_106543493	A	T	1	822
chr6	106547324	106547326	PRDM1	NON_SYNONYMOUS_CODING	SNP	var_6_106547325	A	G	1	822
chr6	106552851	106552853	PRDM1	NON_SYNONYMOUS_CODING	SNP	var_6_106552852	C	T	1	822
chr6	106553005	106553007	PRDM1	NON_SYNONYMOUS_CODING	SNP	var_6_106553006	T	G	1	822
chr6	106553194	106553196	PRDM1	NON_SYNONYMOUS_CODING	SNP	var_6_106553195	G	A	1	822
chr6	106553382	106553384	PRDM1	NON_SYNONYMOUS_CODING	SNP	var_6_106553383	C	T	3	1030
chr6	106553431	106553433	PRDM1	NON_SYNONYMOUS_CODING	SNP	var_6_106553432	T	C	1	822
chr6	106553511	106553513	PRDM1	NON_SYNONYMOUS_CODING	SNP	var_6_106553512	C	G	1	822
chr6	106554930	106554932	PRDM1	NON_SYNONYMOUS_CODING	SNP	var_6_106554931	G	A	1	822
chr6	106555296	106555298	PRDM1	NON_SYNONYMOUS_CODING	SNP	var_6_106555297	G	A	1	822
chr6	138195990	138195992	TNFAIP3	NON_SYNONYMOUS_CODING	SNP	var_6_138195991	A	G	2	1030
chr6	138196028	138196030	TNFAIP3	NON_SYNONYMOUS_CODING	SNP	var_6_138196029	G	A	1	822
chr6	138196071	138196073	TNFAIP3	NON_SYNONYMOUS_CODING	SNP	var_6_138196072	C	A	1	822
chr6	138196846	138196848	TNFAIP3	NON_SYNONYMOUS_CODING	SNP	var_6_138196847	A	G	1	822
chr6	138199813	138199815	TNFAIP3	NON_SYNONYMOUS_CODING	SNP	var_6_138199814	G	A	1	822
chr6	138200215	138200217	TNFAIP3	NON_SYNONYMOUS_CODING	SNP	var_6_138200216	C	T	1	822
chr6	138201239	138201241	TNFAIP3	NON_SYNONYMOUS_CODING	SNP	var_6_138201240	A	C	2	822
chr6	138202313	138202315	TNFAIP3	NON_SYNONYMOUS_CODING	SNP	var_6_138202314	G	A	1	208
chr7	50367349	50367351	IKZF1	NON_SYNONYMOUS_CODING	SNP	var_7_50367350	G	A	1	808
chr7	50444467	50444469	IKZF1	NON_SYNONYMOUS_CODING	SNP	var_7_50444468	T	C	1	822
chr7	151845128	151845130	MLL3	NON_SYNONYMOUS_CODING	SNP	var_7_151845129	A	G	1	822
chr7	151848537	151848539	MLL3	NON_SYNONYMOUS_CODING	SNP	var_7_151848538	G	C	6	1030
chr7	151851531	151851533	MLL3	SPLICE_SITE_ACCEPTOR	SNP	var_7_151851532	T	A	1	822
chr7	151855955	151855957	MLL3	NON_SYNONYMOUS_CODING	SNP	var_7_151855956	A	C	1	208
chr7	151856089	151856091	MLL3	NON_SYNONYMOUS_CODING	SNP	var_7_151856090	C	G	1	822
chr7	151859494	151859496	MLL3	NON_SYNONYMOUS_CODING	SNP	var_7_151859495	C	G	1	822
chr7	151859898	151859900	MLL3	NON_SYNONYMOUS_CODING	SNP	var_7_151859899	G	A	5	1030
chr7	151860229	151860231	MLL3	NON_SYNONYMOUS_CODING	SNP	var_7_151860230	G	C	2	1030
chr7	151860559	151860561	MLL3	NON_SYNONYMOUS_CODING	SNP	var_7_151860560	C	T	1	822
chr7	151864450	151864452	MLL3	NON_SYNONYMOUS_CODING	SNP	var_7_151864451	C	T	1	822
chr7	151874035	151874037	MLL3	NON_SYNONYMOUS_CODING	SNP	var_7_151874036	T	A	1	822
chr7	151874049	151874051	MLL3	NON_SYNONYMOUS_CODING	SNP	var_7_151874050	T	G	1	208
chr7	151874131	151874133	MLL3	NON_SYNONYMOUS_CODING	SNP	var_7_151874132	T	A	1	208
chr7	151874580	151874582	MLL3	NON_SYNONYMOUS_CODING	SNP	var_7_151874581	G	C	4	1030
chr7	151874750	151874752	MLL3	NON_SYNONYMOUS_CODING	SNP	var_7_151874751	C	T	1	822
chr7	151877959	151877961	MLL3	NON_SYNONYMOUS_CODING	SNP	var_7_151877960	C	T	1	822
chr7	151878561	151878563	MLL3	NON_SYNONYMOUS_CODING	SNP	var_7_151878562	T	C	1	822
chr7	151879357	151879359	MLL3	NON_SYNONYMOUS_CODING	SNP	var_7_151879358	G	C	4	1030
chr7	151884348	151884350	MLL3	NON_SYNONYMOUS_CODING	SNP	var_7_151884349	G	C	1	822
chr7	152027782	152027784	MLL3	NON_SYNONYMOUS_CODING	SNP	var_7_152027783	C	T	1	822
chr8	30916057	30916059	WRN	NON_SYNONYMOUS_CODING	SNP	var_8_30916058	A	G	4	822
chr8	30916781	30916783	WRN	SPLICE_SITE_DONOR	SNP	var_8_30916782	G	A	1	822
chr8	30921953	30921955	WRN	SPLICE_SITE_DONOR	SNP	var_8_30921954	G	C	5	822
chr8	30933805	30933807	WRN	SPLICE_SITE_DONOR	SNP	var_8_30933806	T	C	1	822
chr8	30938512	30938514	WRN	NON_SYNONYMOUS_CODING	SNP	var_8_30938513	A	G	5	1030
chr8	30938549	30938551	WRN	NON_SYNONYMOUS_CODING	SNP	var_8_30938550	A	G	1	822
chr8	30938647	30938649	WRN	STOP_GAINED	SNP	var_8_30938648	C	T	1	822
chr8	30938691	30938693	WRN	NON_SYNONYMOUS_CODING	SNP	var_8_30938692	G	T	8	822
chr8	30945298	30945300	WRN	NON_SYNONYMOUS_CODING	SNP	var_8_30945299	A	T	1	822
chr8	30948044	30948046	WRN	NON_SYNONYMOUS_CODING	SNP	var_8_30948045	A	G	6	1030
chr8	30954280	30954282	WRN	SPLICE_SITE_ACCEPTOR	SNP	var_8_30954281	C	T	3	822
chr8	30954293	30954295	WRN	NON_SYNONYMOUS_CODING	SNP	var_8_30954294	C	T	2	1030
chr8	30969155	30969157	WRN	NON_SYNONYMOUS_CODING	SNP	var_8_30969156	C	T	1	822
chr8	30998960	30998962	WRN	NON_SYNONYMOUS_CODING	SNP	var_8_30998961	G	A	8	822
chr8	30999077	30999079	WRN	NON_SYNONYMOUS_CODING	SNP	var_8_30999078	T	C	1	822
chr8	31000158	31000160	WRN	NON_SYNONYMOUS_CODING	SNP	var_8_31000159	C	T	1	208
chr8	31012236	31012238	WRN	NON_SYNONYMOUS_CODING	SNP	var_8_31012237	C	G	3	1030
chr8	31014938	31014940	WRN	NON_SYNONYMOUS_CODING	SNP	var_8_31014939	C	A	3	1030
chr8	31024681	31024683	RP11-363L24.3;WRN	NON_SYNONYMOUS_CODING	SNP	var_8_31024682	C	T	2	822
chr8	31030534	31030536	WRN	STOP_GAINED	SNP	var_8_31030535	C	T	2	822
chr8	118831979	118831981	EXT1	NON_SYNONYMOUS_CODING	SNP	var_8_118831980	C	A	1	208
chr8	118834760	118834762	EXT1	NON_SYNONYMOUS_CODING	SNP	var_8_118834761	C	T	1	208
chr8	118842496	118842498	EXT1	NON_SYNONYMOUS_CODING	SNP	var_8_118842497	A	G	1	822
chr8	119122677	119122679	EXT1	NON_SYNONYMOUS_CODING	SNP	var_8_119122678	T	C	1	208
chr9	21974755	21974757	CDKN2A	NON_SYNONYMOUS_CODING	SNP	var_9_21974756	C	T	1	820
chr9	135772013	135772015	TSC1	NON_SYNONYMOUS_CODING;SYNONYMOUS_CODING	SNP	var_9_135772014	C	T	1	822
chr9	135772057	135772059	TSC1	NON_SYNONYMOUS_CODING	SNP	var_9_135772058	G	A	1	822
chr9	135772645	135772647	TSC1	NON_SYNONYMOUS_CODING	SNP	var_9_135772646	C	T	1	822
chr9	135772652	135772654	TSC1	NON_SYNONYMOUS_CODING	SNP	var_9_135772653	A	T	1	822
chr9	135772998	135773000	TSC1	SPLICE_SITE_ACCEPTOR	SNP	var_9_135772999	T	A	8	1030
chr9	135778097	135778099	TSC1	NON_SYNONYMOUS_CODING	SNP	var_9_135778098	T	C	1	822
chr9	135779051	135779053	TSC1	NON_SYNONYMOUS_CODING	SNP	var_9_135779052	G	A	2	1030
chr9	135782111	135782113	TSC1	SPLICE_SITE_DONOR	SNP	var_9_135782112	C	T	1	1030
chr9	135782213	135782215	TSC1	NON_SYNONYMOUS_CODING	SNP	var_9_135782214	G	A	1	822
chr9	135786012	135786014	TSC1	NON_SYNONYMOUS_CODING	SNP	var_9_135786013	G	A	1	822
chr9	135786042	135786044	TSC1	NON_SYNONYMOUS_CODING	SNP	var_9_135786043	G	A	1	822
chr9	135786057	135786059	TSC1	NON_SYNONYMOUS_CODING	SNP	var_9_135786058	A	C	1	822
chr9	135786450	135786452	TSC1	NON_SYNONYMOUS_CODING	SNP	var_9_135786451	G	T	4	1030
chr9	135786862	135786864	TSC1	NON_SYNONYMOUS_CODING	SNP	var_9_135786863	G	A	1	822
chr9	135786867	135786869	TSC1	NON_SYNONYMOUS_CODING	SNP	var_9_135786868	G	A	1	208
chr9	135800990	135800992	TSC1	NON_SYNONYMOUS_CODING	SNP	var_9_135800991	A	C	1	822
chr9	135801086	135801088	TSC1	NON_SYNONYMOUS_CODING	SNP	var_9_135801087	C	T	1	208
chr9	139390692	139390694	NOTCH1	NON_SYNONYMOUS_CODING	SNP	var_9_139390693	G	C	1	822
chr9	139390940	139390942	NOTCH1	NON_SYNONYMOUS_CODING	SNP	var_9_139390941	G	A	1	820
chr9	139391060	139391062	NOTCH1	NON_SYNONYMOUS_CODING	SNP	var_9_139391061	G	A	1	822
chr9	139391505	139391507	NOTCH1	NON_SYNONYMOUS_CODING	SNP	var_9_139391506	C	T	1	822
chr9	139391807	139391809	NOTCH1	NON_SYNONYMOUS_CODING	SNP	var_9_139391808	G	A	1	208
chr9	139391930	139391932	NOTCH1	NON_SYNONYMOUS_CODING	SNP	var_9_139391931	C	T	1	208
chr9	139396331	139396333	NOTCH1	NON_SYNONYMOUS_CODING	SNP	var_9_139396332	C	T	1	822
chr9	139400109	139400111	NOTCH1	NON_SYNONYMOUS_CODING	SNP	var_9_139400110	C	T	1	822
chr9	139400244	139400246	NOTCH1	NON_SYNONYMOUS_CODING	SNP	var_9_139400245	C	T	1	818
chr9	139401188	139401190	NOTCH1	NON_SYNONYMOUS_CODING	SNP	var_9_139401189	C	T	1	820
chr9	139403476	139403478	NOTCH1	NON_SYNONYMOUS_CODING	SNP	var_9_139403477	T	G	12	1010
chr9	139405110	139405112	NOTCH1	NON_SYNONYMOUS_CODING	SNP	var_9_139405111	G	A	1	820
chr9	139405648	139405650	NOTCH1	NON_SYNONYMOUS_CODING	SNP	var_9_139405649	C	T	10	1030
chr9	139407590	139407592	NOTCH1	SPLICE_SITE_ACCEPTOR	SNP	var_9_139407591	A	G	1	822
chr9	139409060	139409062	NOTCH1	NON_SYNONYMOUS_CODING	SNP	var_9_139409061	C	T	1	822
chr9	139409088	139409090	NOTCH1	NON_SYNONYMOUS_CODING	SNP	var_9_139409089	C	T	1	822
chr9	139409774	139409776	NOTCH1	NON_SYNONYMOUS_CODING	SNP	var_9_139409775	C	T	2	822
chr9	139413920	139413922	NOTCH1	NON_SYNONYMOUS_CODING	SNP	var_9_139413921	T	G	3	208
chr9	139418203	139418205	NOTCH1	NON_SYNONYMOUS_CODING	SNP	var_9_139418204	G	A	1	1028
chr9	139418260	139418262	NOTCH1	NON_SYNONYMOUS_CODING	SNP	var_9_139418261	T	C	4	1030
chr10	8100488	8100490	GATA3	NON_SYNONYMOUS_CODING	SNP	var_10_8100489	C	T	1	820
chr10	8100505	8100507	GATA3	NON_SYNONYMOUS_CODING	SNP	var_10_8100506	C	G	1	820
chr10	8115788	8115790	GATA3	NON_SYNONYMOUS_CODING	SNP	var_10_8115789	C	T	1	822
chr10	8115814	8115816	GATA3	NON_SYNONYMOUS_CODING	SNP	var_10_8115815	G	T	1	822
chr10	88659599	88659601	BMPR1A	NON_SYNONYMOUS_CODING	SNP	var_10_88659600	A	G	1	822
chr10	88672037	88672039	BMPR1A	NON_SYNONYMOUS_CODING	SNP	var_10_88672038	G	A	1	208
chr10	88676927	88676929	BMPR1A	NON_SYNONYMOUS_CODING	SNP	var_10_88676928	G	A	1	208
chr10	88676993	88676995	BMPR1A	NON_SYNONYMOUS_CODING	SNP	var_10_88676994	T	G	9	1030
chr10	89624291	89624293	PTEN	NON_SYNONYMOUS_CODING	SNP	var_10_89624292	C	G	1	822
chr10	89685267	89685269	PTEN	SPLICE_SITE_ACCEPTOR	SNP	var_10_89685268	A	T	3	816
chr10	89717672	89717674	PTEN	NON_SYNONYMOUS_CODING	SNP	var_10_89717673	G	T	1	822
chr10	104264077	104264079	SUFU	NON_SYNONYMOUS_CODING	SNP	var_10_104264078	A	G	1	822
chr10	104356978	104356980	SUFU	NON_SYNONYMOUS_CODING	SNP	var_10_104356979	G	A	1	208
chr10	104359296	104359298	SUFU	NON_SYNONYMOUS_CODING	SNP	var_10_104359297	G	T	8	1030
chr10	104375085	104375087	SUFU	NON_SYNONYMOUS_CODING	SNP	var_10_104375086	C	T	1	208
chr11	32421502	32421504	WT1	NON_SYNONYMOUS_CODING	SNP	var_11_32421503	T	A	1	208
chr11	32421503	32421505	WT1	NON_SYNONYMOUS_CODING	SNP	var_11_32421504	C	G	1	822
chr11	32421522	32421524	WT1	NON_SYNONYMOUS_CODING	SNP	var_11_32421523	G	T	1	822
chr11	32450066	32450068	WT1	NON_SYNONYMOUS_CODING	SNP	var_11_32450067	G	A	1	822
chr11	32450165	32450167	WT1	SPLICE_SITE_ACCEPTOR	SNP	var_11_32450166	C	T	1	822
chr11	32450170	32450172	WT1	SPLICE_SITE_ACCEPTOR	SNP	var_11_32450171	G	T	1	822
chr11	44129269	44129271	EXT2	NON_SYNONYMOUS_CODING	SNP	var_11_44129270	C	T	1	208
chr11	44129521	44129523	EXT2	NON_SYNONYMOUS_CODING	SNP	var_11_44129522	T	G	1	822
chr11	44129781	44129783	EXT2	NON_SYNONYMOUS_CODING	SNP	var_11_44129782	A	C	1	822
chr11	44135817	44135819	EXT2	NON_SYNONYMOUS_CODING	SNP	var_11_44135818	C	T	1	208
chr11	44146481	44146483	EXT2	NON_SYNONYMOUS_CODING	SNP	var_11_44146482	T	A	1	822
chr11	44151601	44151603	EXT2	NON_SYNONYMOUS_CODING	SNP	var_11_44151602	G	A	1	822
chr11	44193164	44193166	EXT2	NON_SYNONYMOUS_CODING	SNP	var_11_44193165	G	A	3	1030
chr11	44228434	44228436	EXT2	NON_SYNONYMOUS_CODING	SNP	var_11_44228435	G	A	1	822
chr11	44255773	44255775	EXT2	NON_SYNONYMOUS_CODING	SNP	var_11_44255774	C	T	1	822
chr11	44265787	44265789	EXT2	NON_SYNONYMOUS_CODING	SNP	var_11_44265788	A	T	1	822
chr11	64574513	64574515	MEN1	NON_SYNONYMOUS_CODING	SNP	var_11_64574514	C	T	1	822
chr11	64575032	64575034	MEN1	NON_SYNONYMOUS_CODING	SNP	var_11_64575033	C	G	1	822
chr11	64577282	64577284	MEN1	NON_SYNONYMOUS_CODING	SNP	var_11_64577283	G	A	1	822
chr11	108098575	108098577	ATM	NON_SYNONYMOUS_CODING	SNP	var_11_108098576	C	G	15	1030
chr11	108106465	108106467	ATM	NON_SYNONYMOUS_CODING	SNP	var_11_108106466	G	A	1	822
chr11	108106546	108106548	ATM	NON_SYNONYMOUS_CODING	SNP	var_11_108106547	A	C	1	822
chr11	108114694	108114696	ATM	NON_SYNONYMOUS_CODING	SNP	var_11_108114695	A	T	2	820
chr11	108114726	108114728	ATM	NON_SYNONYMOUS_CODING	SNP	var_11_108114727	G	C	2	822
chr11	108115600	108115602	ATM	NON_SYNONYMOUS_CODING	SNP	var_11_108115601	G	A	2	822
chr11	108117786	108117788	ATM	NON_SYNONYMOUS_CODING	SNP	var_11_108117787	C	T	2	822
chr11	108119653	108119655	ATM	SPLICE_SITE_ACCEPTOR	SNP	var_11_108119654	T	G	4	1030
chr11	108119822	108119824	ATM	NON_SYNONYMOUS_CODING	SNP	var_11_108119823	T	C	3	822
chr11	108121554	108121556	ATM	NON_SYNONYMOUS_CODING	SNP	var_11_108121555	G	A	1	822
chr11	108122658	108122660	ATM	NON_SYNONYMOUS_CODING	SNP	var_11_108122659	G	T	1	1030
chr11	108122681	108122683	ATM	NON_SYNONYMOUS_CODING	SNP	var_11_108122682	A	G	1	822
chr11	108124662	108124664	ATM	NON_SYNONYMOUS_CODING	SNP	var_11_108124663	A	G	1	208
chr11	108124760	108124762	ATM	NON_SYNONYMOUS_CODING	SNP	var_11_108124761	T	C	14	1030
chr11	108129753	108129755	ATM	NON_SYNONYMOUS_CODING	SNP	var_11_108129754	G	T	1	822
chr11	108138002	108138004	ATM	NON_SYNONYMOUS_CODING	SNP	var_11_108138003	T	C	13	1030
chr11	108141987	108141989	ATM	NON_SYNONYMOUS_CODING	SNP	var_11_108141988	T	C	1	822
chr11	108142069	108142071	ATM	NON_SYNONYMOUS_CODING	SNP	var_11_108142070	A	G	2	1030
chr11	108143444	108143446	ATM	SPLICE_SITE_ACCEPTOR	SNP	var_11_108143445	G	A	1	822
chr11	108151725	108151727	ATM	NON_SYNONYMOUS_CODING	SNP	var_11_108151726	A	G	1	208
chr11	108151791	108151793	ATM	NON_SYNONYMOUS_CODING	SNP	var_11_108151792	T	C	1	822
chr11	108153430	108153432	ATM	SPLICE_SITE_ACCEPTOR	SNP	var_11_108153431	G	A	1	208
chr11	108155131	108155133	ATM	NON_SYNONYMOUS_CODING	SNP	var_11_108155132	G	A	3	1030
chr11	108158392	108158394	ATM	NON_SYNONYMOUS_CODING	SNP	var_11_108158393	C	A	1	1030
chr11	108158419	108158421	ATM	NON_SYNONYMOUS_CODING	SNP	var_11_108158420	A	G	1	822
chr11	108160415	108160417	ATM	NON_SYNONYMOUS_CODING	SNP	var_11_108160416	T	C	1	822
chr11	108160466	108160468	ATM	NON_SYNONYMOUS_CODING	SNP	var_11_108160467	G	A	1	822
chr11	108160479	108160481	ATM	NON_SYNONYMOUS_CODING	SNP	var_11_108160480	T	G	1	822
chr11	108160515	108160517	ATM	NON_SYNONYMOUS_CODING	SNP	var_11_108160516	A	G	1	822
chr11	108164136	108164138	ATM	NON_SYNONYMOUS_CODING	SNP	var_11_108164137	T	C	1	822
chr11	108165788	108165790	ATM	SPLICE_SITE_DONOR	SNP	var_11_108165789	G	A	1	822
chr11	108170505	108170507	ATM	NON_SYNONYMOUS_CODING	SNP	var_11_108170506	A	C	2	1030
chr11	108170523	108170525	ATM	NON_SYNONYMOUS_CODING	SNP	var_11_108170524	A	G	1	208
chr11	108175462	108175464	ATM	NON_SYNONYMOUS_CODING	SNP	var_11_108175463	A	T	9	1030
chr11	108178701	108178703	ATM	NON_SYNONYMOUS_CODING	SNP	var_11_108178702	G	C	1	822
chr11	108180944	108180946	ATM	NON_SYNONYMOUS_CODING	SNP	var_11_108180945	G	C	1	208
chr11	108181013	108181015	ATM	NON_SYNONYMOUS_CODING	SNP	var_11_108181014	A	G	2	822
chr11	108186609	108186611	ATM	NON_SYNONYMOUS_CODING	SNP	var_11_108186610	G	A	5	1030
chr11	108186630	108186632	ATM	NON_SYNONYMOUS_CODING	SNP	var_11_108186631	A	G	1	822
chr11	108188117	108188119	ATM	NON_SYNONYMOUS_CODING	SNP	var_11_108188118	C	T	1	822
chr11	108188135	108188137	ATM	NON_SYNONYMOUS_CODING	SNP	var_11_108188136	G	A	2	822
chr11	108192067	108192069	ATM	NON_SYNONYMOUS_CODING	SNP	var_11_108192068	T	A	1	822
chr11	108196836	108196838	ATM	NON_SYNONYMOUS_CODING	SNP	var_11_108196837	G	C	1	822
chr11	108196853	108196855	ATM	NON_SYNONYMOUS_CODING	SNP	var_11_108196854	C	G	7	1030
chr11	108196895	108196897	ATM	NON_SYNONYMOUS_CODING	SNP	var_11_108196896	C	T	1	1030
chr11	108196950	108196952	ATM	NON_SYNONYMOUS_CODING	SNP	var_11_108196951	C	T	1	822
chr11	108202272	108202274	ATM	NON_SYNONYMOUS_CODING	SNP	var_11_108202273	G	A	1	822
chr11	108202753	108202755	ATM	NON_SYNONYMOUS_CODING	SNP	var_11_108202754	A	G	1	822
chr11	108236050	108236052	ATM	SPLICE_SITE_ACCEPTOR	SNP	var_11_108236051	G	C	1	822
chr11	111957664	111957666	SDHD	NON_SYNONYMOUS_CODING	SNP	var_11_111957665	G	A	7	1030
chr11	111958676	111958678	SDHD	NON_SYNONYMOUS_CODING	SNP	var_11_111958677	A	G	7	1030
chr11	111959732	111959734	SDHD	SYNONYMOUS_CODING;SPLICE_SITE_DONOR	SNP	var_11_111959733	C	T	1	208
chr12	46211518	46211520	ARID2	NON_SYNONYMOUS_CODING	SNP	var_12_46211519	T	A	1	822
chr12	46233252	46233254	ARID2	NON_SYNONYMOUS_CODING	SNP	var_12_46233253	C	G	1	822
chr12	46243364	46243366	ARID2	NON_SYNONYMOUS_CODING	SNP	var_12_46243365	C	T	5	1030
chr12	46243405	46243407	ARID2	NON_SYNONYMOUS_CODING	SNP	var_12_46243406	A	G	1	822
chr12	46244151	46244153	ARID2	NON_SYNONYMOUS_CODING	SNP	var_12_46244152	C	T	1	822
chr12	46244381	46244383	ARID2	NON_SYNONYMOUS_CODING	SNP	var_12_46244382	C	T	1	822
chr12	46245629	46245631	ARID2	NON_SYNONYMOUS_CODING	SNP	var_12_46245630	A	C	1	208
chr12	46245972	46245974	ARID2	NON_SYNONYMOUS_CODING	SNP	var_12_46245973	C	T	1	822
chr12	46246128	46246130	ARID2	NON_SYNONYMOUS_CODING	SNP	var_12_46246129	A	G	1	822
chr12	46246301	46246303	ARID2	NON_SYNONYMOUS_CODING	SNP	var_12_46246302	A	G	1	822
chr12	46246367	46246369	ARID2	NON_SYNONYMOUS_CODING	SNP	var_12_46246368	G	A	1	822
chr12	46246490	46246492	ARID2	NON_SYNONYMOUS_CODING	SNP	var_12_46246491	G	A	1	208
chr12	46246610	46246612	ARID2	NON_SYNONYMOUS_CODING	SNP	var_12_46246611	G	A	3	822
chr12	46254579	46254581	ARID2	SPLICE_SITE_ACCEPTOR	SNP	var_12_46254580	A	G	1	208
chr12	46287412	46287414	ARID2	NON_SYNONYMOUS_CODING	SNP	var_12_46287413	G	A	1	822
chr12	49418726	49418728	MLL2	NON_SYNONYMOUS_CODING	SNP	var_12_49418727	C	A	1	822
chr12	49420062	49420064	MLL2	NON_SYNONYMOUS_CODING	SNP	var_12_49420063	C	T	1	822
chr12	49420743	49420745	MLL2	NON_SYNONYMOUS_CODING	SNP	var_12_49420744	C	T	1	208
chr12	49421682	49421684	MLL2	NON_SYNONYMOUS_CODING	SNP	var_12_49421683	C	T	1	822
chr12	49422891	49422893	MLL2	NON_SYNONYMOUS_CODING	SNP	var_12_49422892	G	A	1	820
chr12	49424418	49424420	MLL2	NON_SYNONYMOUS_CODING	SNP	var_12_49424419	T	C	1	818
chr12	49425574	49425576	MLL2	NON_SYNONYMOUS_CODING	SNP	var_12_49425575	C	T	6	1028
chr12	49425598	49425600	MLL2	NON_SYNONYMOUS_CODING	SNP	var_12_49425599	A	G	2	818
chr12	49427308	49427310	MLL2	NON_SYNONYMOUS_CODING	SNP	var_12_49427309	G	A	1	816
chr12	49427313	49427315	MLL2	NON_SYNONYMOUS_CODING	SNP	var_12_49427314	T	G	1	818
chr12	49427494	49427496	MLL2	NON_SYNONYMOUS_CODING	SNP	var_12_49427495	G	C	1	822
chr12	49427521	49427523	MLL2	NON_SYNONYMOUS_CODING	SNP	var_12_49427522	G	A	1	208
chr12	49428230	49428232	MLL2	NON_SYNONYMOUS_CODING	SNP	var_12_49428231	G	A	1	820
chr12	49430946	49430948	MLL2	NON_SYNONYMOUS_CODING	SNP	var_12_49430947	T	C	12	1030
chr12	49432197	49432199	MLL2	NON_SYNONYMOUS_CODING	SNP	var_12_49432198	G	C	1	822
chr12	49433290	49433292	MLL2	NON_SYNONYMOUS_CODING	SNP	var_12_49433291	C	G	1	822
chr12	49433648	49433650	MLL2	NON_SYNONYMOUS_CODING	SNP	var_12_49433649	C	T	1	822
chr12	49433765	49433767	MLL2	NON_SYNONYMOUS_CODING	SNP	var_12_49433766	G	A	1	820
chr12	49433882	49433884	MLL2	NON_SYNONYMOUS_CODING	SNP	var_12_49433883	G	A	11	1030
chr12	49433949	49433951	MLL2	NON_SYNONYMOUS_CODING	SNP	var_12_49433950	G	A	1	822
chr12	49434075	49434077	MLL2	NON_SYNONYMOUS_CODING	SNP	var_12_49434076	C	G	1	818
chr12	49434416	49434418	MLL2	NON_SYNONYMOUS_CODING	SNP	var_12_49434417	G	A	1	822
chr12	49434521	49434523	MLL2	NON_SYNONYMOUS_CODING	SNP	var_12_49434522	C	T	1	816
chr12	49434554	49434556	MLL2	NON_SYNONYMOUS_CODING	SNP	var_12_49434555	G	A	2	1030
chr12	49434741	49434743	MLL2	NON_SYNONYMOUS_CODING	SNP	var_12_49434742	G	A	3	1030
chr12	49441820	49441822	MLL2	NON_SYNONYMOUS_CODING	SNP	var_12_49441821	C	A	2	822
chr12	49443481	49443483	MLL2	NON_SYNONYMOUS_CODING	SNP	var_12_49443482	G	A	1	822
chr12	49443633	49443635	MLL2	NON_SYNONYMOUS_CODING	SNP	var_12_49443634	G	A	3	1030
chr12	49443798	49443800	MLL2	NON_SYNONYMOUS_CODING	SNP	var_12_49443799	G	A	1	822
chr12	49444378	49444380	MLL2	NON_SYNONYMOUS_CODING	SNP	var_12_49444379	G	T	1	822
chr12	49444688	49444690	MLL2	NON_SYNONYMOUS_CODING	SNP	var_12_49444689	G	A	1	822
chr12	49444836	49444838	MLL2	NON_SYNONYMOUS_CODING	SNP	var_12_49444837	G	A	1	822
chr12	49445333	49445335	MLL2	NON_SYNONYMOUS_CODING	SNP	var_12_49445334	G	A	1	822
chr12	49445355	49445357	MLL2	NON_SYNONYMOUS_CODING	SNP	var_12_49445356	C	A	1	822
chr12	49445391	49445393	MLL2	NON_SYNONYMOUS_CODING	SNP	var_12_49445392	G	T	4	1030
chr12	49445426	49445428	MLL2	NON_SYNONYMOUS_CODING	SNP	var_12_49445427	G	A	1	822
chr12	49445525	49445527	MLL2	NON_SYNONYMOUS_CODING	SNP	var_12_49445526	G	T	2	1030
chr12	49446414	49446416	MLL2	NON_SYNONYMOUS_CODING	SNP	var_12_49446415	T	G	1	822
chr12	49447049	49447051	MLL2	STOP_GAINED	SNP	var_12_49447050	G	T	1	822
chr12	49447095	49447097	MLL2	NON_SYNONYMOUS_CODING	SNP	var_12_49447096	C	G	1	822
chr12	49448405	49448407	MLL2	NON_SYNONYMOUS_CODING	SNP	var_12_49448406	C	T	1	822
chr13	32893266	32893268	BRCA2	NON_SYNONYMOUS_CODING	SNP	var_13_32893267	C	T	1	822
chr13	32893312	32893314	BRCA2	NON_SYNONYMOUS_CODING	SNP	var_13_32893313	A	C	1	208
chr13	32893368	32893370	BRCA2	NON_SYNONYMOUS_CODING	SNP	var_13_32893369	G	C	2	822
chr13	32893431	32893433	BRCA2	NON_SYNONYMOUS_CODING	SNP	var_13_32893432	A	G	1	822
chr13	32899218	32899220	BRCA2	NON_SYNONYMOUS_CODING	SNP	var_13_32899219	A	G	1	208
chr13	32900386	32900388	BRCA2	NON_SYNONYMOUS_CODING	SNP	var_13_32900387	G	T	1	822
chr13	32906501	32906503	BRCA2	NON_SYNONYMOUS_CODING	SNP	var_13_32906502	A	G	1	822
chr13	32906765	32906767	BRCA2	NON_SYNONYMOUS_CODING	SNP	var_13_32906766	C	T	1	822
chr13	32907074	32907076	BRCA2	NON_SYNONYMOUS_CODING	SNP	var_13_32907075	C	A	1	822
chr13	32907128	32907130	BRCA2	NON_SYNONYMOUS_CODING	SNP	var_13_32907129	T	C	1	822
chr13	32907400	32907402	BRCA2	NON_SYNONYMOUS_CODING	SNP	var_13_32907401	G	C	1	208
chr13	32907406	32907408	BRCA2	NON_SYNONYMOUS_CODING	SNP	var_13_32907407	A	G	2	1030
chr13	32910455	32910457	BRCA2	NON_SYNONYMOUS_CODING	SNP	var_13_32910456	C	G	1	822
chr13	32911174	32911176	BRCA2	NON_SYNONYMOUS_CODING	SNP	var_13_32911175	G	A	1	822
chr13	32911294	32911296	BRCA2	NON_SYNONYMOUS_CODING	SNP	var_13_32911295	G	A	1	822
chr13	32912006	32912008	BRCA2	NON_SYNONYMOUS_CODING	SNP	var_13_32912007	C	T	1	208
chr13	32912678	32912680	BRCA2	NON_SYNONYMOUS_CODING	SNP	var_13_32912679	A	G	1	208
chr13	32912749	32912751	BRCA2	NON_SYNONYMOUS_CODING	SNP	var_13_32912750	G	T	5	1030
chr13	32913076	32913078	BRCA2	NON_SYNONYMOUS_CODING	SNP	var_13_32913077	G	A	1	822
chr13	32913319	32913321	BRCA2	NON_SYNONYMOUS_CODING	SNP	var_13_32913320	G	A	1	822
chr13	32913658	32913660	BRCA2	NON_SYNONYMOUS_CODING	SNP	var_13_32913659	A	G	1	822
chr13	32913803	32913805	BRCA2	NON_SYNONYMOUS_CODING	SNP	var_13_32913804	G	A	1	822
chr13	32913970	32913972	BRCA2	NON_SYNONYMOUS_CODING	SNP	var_13_32913971	A	G	1	822
chr13	32914243	32914245	BRCA2	NON_SYNONYMOUS_CODING	SNP	var_13_32914244	C	T	1	822
chr13	32914814	32914816	BRCA2	NON_SYNONYMOUS_CODING	SNP	var_13_32914815	G	A	3	1030
chr13	32929022	32929024	BRCA2	NON_SYNONYMOUS_CODING	SNP	var_13_32929023	C	G	1	208
chr13	32929046	32929048	BRCA2	NON_SYNONYMOUS_CODING	SNP	var_13_32929047	G	C	2	1030
chr13	32929305	32929307	BRCA2	NON_SYNONYMOUS_CODING	SNP	var_13_32929306	G	A	1	208
chr13	32937487	32937489	BRCA2	NON_SYNONYMOUS_CODING	SNP	var_13_32937488	G	T	5	1030
chr13	32937520	32937522	BRCA2	NON_SYNONYMOUS_CODING	SNP	var_13_32937521	G	A	1	1030
chr13	32944532	32944534	BRCA2	SPLICE_SITE_ACCEPTOR	SNP	var_13_32944533	G	A	1	208
chr13	32945171	32945173	BRCA2	NON_SYNONYMOUS_CODING	SNP	var_13_32945172	A	C	4	1030
chr13	32953548	32953550	BRCA2	NON_SYNONYMOUS_CODING	SNP	var_13_32953549	G	T	1	822
chr13	32953603	32953605	BRCA2	NON_SYNONYMOUS_CODING	SNP	var_13_32953604	G	A	1	822
chr13	32969026	32969028	BRCA2	NON_SYNONYMOUS_CODING	SNP	var_13_32969027	G	C	1	208
chr13	32971113	32971115	BRCA2	NON_SYNONYMOUS_CODING	SNP	var_13_32971114	C	A	1	208
chr13	32972625	32972627	BRCA2	STOP_GAINED	SNP	var_13_32972626	A	T	11	1030
chr13	48936992	48936994	RB1	NON_SYNONYMOUS_CODING	SNP	var_13_48936993	G	A	1	822
chr13	48953727	48953729	RB1	SPLICE_SITE_ACCEPTOR	SNP	var_13_48953728	A	T	3	822
chr13	49033828	49033830	RB1	NON_SYNONYMOUS_CODING	SNP	var_13_49033829	C	T	2	822
chr13	49033835	49033837	RB1	NON_SYNONYMOUS_CODING	SNP	var_13_49033836	C	A	9	986
chr13	49039374	49039376	RB1	NON_SYNONYMOUS_CODING	SNP	var_13_49039375	G	A	1	822
chr13	49054177	49054179	RB1	NON_SYNONYMOUS_CODING	SNP	var_13_49054178	A	G	1	822
chr15	91290632	91290634	BLM	NON_SYNONYMOUS_CODING	SNP	var_15_91290633	T	C	4	822
chr15	91290664	91290666	BLM	NON_SYNONYMOUS_CODING	SNP	var_15_91290665	C	T	3	822
chr15	91292688	91292690	BLM	NON_SYNONYMOUS_CODING	SNP	var_15_91292689	A	T	1	822
chr15	91292874	91292876	BLM	NON_SYNONYMOUS_CODING	SNP	var_15_91292875	C	T	1	822
chr15	91292900	91292902	BLM	NON_SYNONYMOUS_CODING	SNP	var_15_91292901	G	T	1	822
chr15	91293143	91293145	BLM	NON_SYNONYMOUS_CODING	SNP	var_15_91293144	G	A	1	822
chr15	91293219	91293221	BLM	NON_SYNONYMOUS_CODING	SNP	var_15_91293220	G	A	1	822
chr15	91295036	91295038	BLM	NON_SYNONYMOUS_CODING	SNP	var_15_91295037	A	T	1	208
chr15	91298048	91298050	BLM	NON_SYNONYMOUS_CODING	SNP	var_15_91298049	A	G	2	1030
chr15	91298167	91298169	BLM	NON_SYNONYMOUS_CODING	SNP	var_15_91298168	G	A	1	822
chr15	91304181	91304183	BLM	NON_SYNONYMOUS_CODING	SNP	var_15_91304182	A	G	1	822
chr15	91308569	91308571	BLM	NON_SYNONYMOUS_CODING	SNP	var_15_91308570	C	T	2	1030
chr15	91312683	91312685	BLM	NON_SYNONYMOUS_CODING	SNP	var_15_91312684	G	A	1	208
chr15	91312734	91312736	BLM	NON_SYNONYMOUS_CODING	SNP	var_15_91312735	C	T	1	822
chr15	91326133	91326135	BLM	NON_SYNONYMOUS_CODING	SNP	var_15_91326134	G	C	1	822
chr15	91326157	91326159	BLM	NON_SYNONYMOUS_CODING	SNP	var_15_91326158	T	C	1	822
chr15	91328227	91328229	BLM	NON_SYNONYMOUS_CODING	SNP	var_15_91328228	G	C	1	822
chr15	91334068	91334070	BLM	NON_SYNONYMOUS_CODING	SNP	var_15_91334069	T	C	1	822
chr15	91337417	91337419	BLM	NON_SYNONYMOUS_CODING	SNP	var_15_91337418	A	G	2	1030
chr15	91337504	91337506	BLM	NON_SYNONYMOUS_CODING	SNP	var_15_91337505	C	A	1	208
chr15	91346818	91346820	BLM	NON_SYNONYMOUS_CODING	SNP	var_15_91346819	G	A	1	822
chr15	91347462	91347464	BLM	NON_SYNONYMOUS_CODING	SNP	var_15_91347463	T	A	2	822
chr15	91354639	91354641	BLM	SPLICE_SITE_DONOR	SNP	var_15_91354640	T	G	3	1030
chr15	91358474	91358476	BLM	NON_SYNONYMOUS_CODING	SNP	var_15_91358475	G	A	1	822
chr16	338147	338149	AXIN1	NON_SYNONYMOUS_CODING	SNP	var_16_338148	T	C	1	822
chr16	338188	338190	AXIN1	NON_SYNONYMOUS_CODING	SNP	var_16_338189	C	T	10	1030
chr16	343483	343485	AXIN1	SPLICE_SITE_DONOR	SNP	var_16_343484	G	A	4	1030
chr16	347956	347958	AXIN1	NON_SYNONYMOUS_CODING	SNP	var_16_347957	C	T	3	1030
chr16	348020	348022	AXIN1	NON_SYNONYMOUS_CODING	SNP	var_16_348021	G	C	4	1028
chr16	354352	354354	AXIN1	NON_SYNONYMOUS_CODING	SNP	var_16_354353	G	A	1	820
chr16	354412	354414	AXIN1	NON_SYNONYMOUS_CODING	SNP	var_16_354413	C	T	1	208
chr16	354413	354415	AXIN1	NON_SYNONYMOUS_CODING	SNP	var_16_354414	G	A	1	822
chr16	396192	396194	AXIN1	NON_SYNONYMOUS_CODING	SNP	var_16_396193	G	A	2	1030
chr16	396310	396312	AXIN1	NON_SYNONYMOUS_CODING	SNP	var_16_396311	G	A	1	822
chr16	396552	396554	AXIN1	NON_SYNONYMOUS_CODING	SNP	var_16_396553	C	T	1	822
chr16	2098635	2098637	TSC2	NON_SYNONYMOUS_CODING	SNP	var_16_2098636	A	G	1	208
chr16	2104392	2104394	TSC2	NON_SYNONYMOUS_CODING	SNP	var_16_2104393	G	A	1	822
chr16	2110760	2110762	TSC2	NON_SYNONYMOUS_CODING	SNP	var_16_2110761	G	C	1	822
chr16	2111935	2111937	TSC2	NON_SYNONYMOUS_CODING	SNP	var_16_2111936	G	A	1	822
chr16	2112531	2112533	TSC2	NON_SYNONYMOUS_CODING	SNP	var_16_2112532	C	T	1	822
chr16	2112543	2112545	TSC2	NON_SYNONYMOUS_CODING	SNP	var_16_2112544	A	T	1	822
chr16	2120486	2120488	TSC2	NON_SYNONYMOUS_CODING	SNP	var_16_2120487	G	A	6	822
chr16	2121582	2121584	TSC2	NON_SYNONYMOUS_CODING	SNP	var_16_2121583	G	A	1	822
chr16	2122298	2122300	TSC2	NON_SYNONYMOUS_CODING	SNP	var_16_2122299	T	C	1	822
chr16	2125794	2125796	TSC2	SPLICE_SITE_ACCEPTOR	SNP	var_16_2125795	C	T	1	822
chr16	2125874	2125876	TSC2	NON_SYNONYMOUS_CODING	SNP	var_16_2125875	C	T	1	822
chr16	2127594	2127596	TSC2	SPLICE_SITE_ACCEPTOR	SNP	var_16_2127595	A	G	2	822
chr16	2127647	2127649	TSC2	NON_SYNONYMOUS_CODING	SNP	var_16_2127648	G	A	1	822
chr16	2129284	2129286	TSC2	NON_SYNONYMOUS_CODING	SNP	var_16_2129285	T	C	1	822
chr16	2130197	2130199	TSC2	NON_SYNONYMOUS_CODING	SNP	var_16_2130198	G	A	1	1030
chr16	2130324	2130326	TSC2	NON_SYNONYMOUS_CODING	SNP	var_16_2130325	A	G	1	822
chr16	2132448	2132450	TSC2	NON_SYNONYMOUS_CODING	SNP	var_16_2132449	C	T	1	822
chr16	2133700	2133702	TSC2	NON_SYNONYMOUS_CODING	SNP	var_16_2133701	G	A	2	1030
chr16	2134441	2134443	TSC2	NON_SYNONYMOUS_CODING	SNP	var_16_2134442	G	A	1	822
chr16	2134507	2134509	TSC2	NON_SYNONYMOUS_CODING	SNP	var_16_2134508	G	T	3	816
chr16	2136383	2136385	TSC2	SPLICE_SITE_DONOR	SNP	var_16_2136384	C	T	1	822
chr16	2138095	2138097	TSC2	NON_SYNONYMOUS_CODING	SNP	var_16_2138096	C	T	1	822
chr16	2138509	2138511	TSC2	STOP_GAINED	SNP	var_16_2138510	A	T	1	822
chr16	2138545	2138547	TSC2	NON_SYNONYMOUS_CODING	SNP	var_16_2138546	G	A	2	822
chr16	2138569	2138571	TSC2	NON_SYNONYMOUS_CODING	SNP	var_16_2138570	C	T	3	1030
chr16	3778386	3778388	CREBBP	NON_SYNONYMOUS_CODING	SNP	var_16_3778387	T	G	1	822
chr16	3778423	3778425	CREBBP	NON_SYNONYMOUS_CODING	SNP	var_16_3778424	T	G	1	822
chr16	3778685	3778687	CREBBP	NON_SYNONYMOUS_CODING	SNP	var_16_3778686	A	G	1	822
chr16	3778751	3778753	CREBBP	NON_SYNONYMOUS_CODING	SNP	var_16_3778752	G	C	4	208
chr16	3817812	3817814	CREBBP	NON_SYNONYMOUS_CODING	SNP	var_16_3817813	G	A	3	1030
chr16	3819293	3819295	CREBBP	NON_SYNONYMOUS_CODING	SNP	var_16_3819294	C	T	9	1030
chr16	3819343	3819345	CREBBP	NON_SYNONYMOUS_CODING	SNP	var_16_3819344	G	A	1	822
chr16	3820722	3820724	CREBBP	NON_SYNONYMOUS_CODING	SNP	var_16_3820723	T	C	3	1030
chr16	3820772	3820774	CREBBP	NON_SYNONYMOUS_CODING	SNP	var_16_3820773	G	A	1	1030
chr16	3831229	3831231	CREBBP	NON_SYNONYMOUS_CODING	SNP	var_16_3831230	G	T	16	1030
chr16	3832729	3832731	CREBBP	NON_SYNONYMOUS_CODING	SNP	var_16_3832730	C	T	1	208
chr16	3832858	3832860	CREBBP	NON_SYNONYMOUS_CODING	SNP	var_16_3832859	C	T	1	822
chr16	3860779	3860781	CREBBP	NON_SYNONYMOUS_CODING	SNP	var_16_3860780	T	C	2	822
chr16	3900712	3900714	CREBBP	NON_SYNONYMOUS_CODING	SNP	var_16_3900713	G	C	1	822
chr16	3900802	3900804	CREBBP	NON_SYNONYMOUS_CODING	SNP	var_16_3900803	C	A	1	822
chr16	11348705	11348707	SOCS1	NON_SYNONYMOUS_CODING	SNP	var_16_11348706	C	G	6	1030
chr16	11348976	11348978	SOCS1	NON_SYNONYMOUS_CODING	SNP	var_16_11348977	G	A	1	822
chr16	23619238	23619240	PALB2	NON_SYNONYMOUS_CODING	SNP	var_16_23619239	G	A	1	822
chr16	23632729	23632731	PALB2	NON_SYNONYMOUS_CODING	SNP	var_16_23632730	C	T	1	822
chr16	23635359	23635361	CTD-2196E14.3;PALB2	NON_SYNONYMOUS_CODING	SNP	var_16_23635360	G	C	1	208
chr16	23635369	23635371	CTD-2196E14.3;PALB2	NON_SYNONYMOUS_CODING	SNP	var_16_23635370	C	T	6	1030
chr16	23635399	23635401	CTD-2196E14.3;PALB2	NON_SYNONYMOUS_CODING	SNP	var_16_23635400	T	C	1	822
chr16	23637714	23637716	PALB2	NON_SYNONYMOUS_CODING	SNP	var_16_23637715	G	A	5	1030
chr16	23641022	23641024	PALB2	NON_SYNONYMOUS_CODING	SNP	var_16_23641023	A	T	1	822
chr16	23641217	23641219	PALB2	STOP_GAINED	SNP	var_16_23641218	G	A	1	822
chr16	23641775	23641777	PALB2	NON_SYNONYMOUS_CODING	SNP	var_16_23641776	G	A	1	822
chr16	23647210	23647212	PALB2	NON_SYNONYMOUS_CODING	SNP	var_16_23647211	T	C	1	822
chr16	23647568	23647570	PALB2	NON_SYNONYMOUS_CODING	SNP	var_16_23647569	G	A	1	208
chr16	23647630	23647632	PALB2	NON_SYNONYMOUS_CODING	SNP	var_16_23647631	T	A	1	822
chr16	23647634	23647636	PALB2	NON_SYNONYMOUS_CODING	SNP	var_16_23647635	C	T	1	822
chr16	23649397	23649399	PALB2	NON_SYNONYMOUS_CODING	SNP	var_16_23649398	C	T	1	208
chr16	50813788	50813790	CYLD	NON_SYNONYMOUS_CODING	SNP	var_16_50813789	C	T	1	822
chr16	50813796	50813798	CYLD	NON_SYNONYMOUS_CODING	SNP	var_16_50813797	G	A	1	1030
chr16	68845645	68845647	CDH1	NON_SYNONYMOUS_CODING	SNP	var_16_68845646	G	A	2	822
chr16	68855965	68855967	CDH1	NON_SYNONYMOUS_CODING	SNP	var_16_68855966	G	A	4	1030
chr16	68857462	68857464	CDH1	NON_SYNONYMOUS_CODING	SNP	var_16_68857463	C	A	1	822
chr16	68863673	68863675	CDH1	NON_SYNONYMOUS_CODING	SNP	var_16_68863674	G	A	1	822
chr16	68867186	68867188	CDH1	SPLICE_SITE_ACCEPTOR	SNP	var_16_68867187	C	G	6	822
chr16	68867264	68867266	CDH1	NON_SYNONYMOUS_CODING	SNP	var_16_68867265	A	G	1	208
chr17	29496948	29496950	NF1	NON_SYNONYMOUS_CODING	SNP	var_17_29496949	G	T	1	822
chr17	29496956	29496958	NF1	NON_SYNONYMOUS_CODING	SNP	var_17_29496957	T	A	4	1030
chr17	29653196	29653198	NF1	NON_SYNONYMOUS_CODING	SNP	var_17_29653197	C	G	1	822
chr17	29664858	29664860	NF1	NON_SYNONYMOUS_CODING;SYNONYMOUS_CODING	SNP	var_17_29664859	C	T	1	822
chr17	29667529	29667531	NF1	NON_SYNONYMOUS_CODING	SNP	var_17_29667530	C	T	1	208
chr17	29667606	29667608	NF1	NON_SYNONYMOUS_CODING;SPLICE_SITE_DONOR	SNP	var_17_29667607	G	A	1	822
chr17	29676135	29676137	NF1	SPLICE_SITE_ACCEPTOR	SNP	var_17_29676136	A	T	3	822
chr17	29679411	29679413	NF1	NON_SYNONYMOUS_CODING	SNP	var_17_29679412	C	T	3	1030
chr17	29684372	29684374	NF1	NON_SYNONYMOUS_CODING	SNP	var_17_29684373	A	C	1	822
chr17	29685526	29685528	NF1	NON_SYNONYMOUS_CODING	SNP	var_17_29685527	C	G	1	822
chr17	29685631	29685633	NF1	NON_SYNONYMOUS_CODING	SNP	var_17_29685632	A	T	1	822
chr17	29701151	29701153	NF1	SYNONYMOUS_CODING;SPLICE_SITE_DONOR	SNP	var_17_29701152	T	C	2	1030
chr17	41209074	41209076	BRCA1	NON_SYNONYMOUS_CODING	SNP	var_17_41209075	G	T	1	822
chr17	41223048	41223050	BRCA1	NON_SYNONYMOUS_CODING	SNP	var_17_41223049	T	C	1	208
chr17	41226487	41226489	BRCA1	NON_SYNONYMOUS_CODING	SNP	var_17_41226488	C	A	3	822
chr17	41243508	41243510	BRCA1	NON_SYNONYMOUS_CODING	SNP	var_17_41243509	T	C	5	1030
chr17	41243541	41243543	BRCA1	NON_SYNONYMOUS_CODING	SNP	var_17_41243542	T	A	1	822
chr17	41243834	41243836	BRCA1	NON_SYNONYMOUS_CODING	SNP	var_17_41243835	G	A	1	822
chr17	41244251	41244253	BRCA1	NON_SYNONYMOUS_CODING	SNP	var_17_41244252	G	A	1	822
chr17	41245025	41245027	BRCA1	NON_SYNONYMOUS_CODING	SNP	var_17_41245026	C	T	1	822
chr17	41245026	41245028	BRCA1	NON_SYNONYMOUS_CODING	SNP	var_17_41245027	G	A	2	1030
chr17	41245232	41245234	BRCA1	NON_SYNONYMOUS_CODING	SNP	var_17_41245233	A	G	1	822
chr17	41251881	41251883	BRCA1	NON_SYNONYMOUS_CODING	SNP	var_17_41251882	T	G	1	1030
chr17	41251899	41251901	BRCA1	SPLICE_SITE_ACCEPTOR	SNP	var_17_41251900	A	C	1	822
chr17	41256199	41256201	BRCA1	NON_SYNONYMOUS_CODING	SNP	var_17_41256200	C	T	1	822
chr17	56434875	56434877	RNF43	NON_SYNONYMOUS_CODING	SNP	var_17_56434876	C	G	1	822
chr17	56435160	56435162	RNF43	NON_SYNONYMOUS_CODING	SNP	var_17_56435161	C	G	1	822
chr17	56435241	56435243	RNF43	NON_SYNONYMOUS_CODING	SNP	var_17_56435242	A	G	1	208
chr17	56435311	56435313	RNF43	NON_SYNONYMOUS_CODING	SNP	var_17_56435312	G	A	3	1030
chr17	56435431	56435433	RNF43	NON_SYNONYMOUS_CODING	SNP	var_17_56435432	G	A	1	822
chr17	56435551	56435553	RNF43	NON_SYNONYMOUS_CODING	SNP	var_17_56435552	G	A	2	1030
chr17	56436126	56436128	RNF43	NON_SYNONYMOUS_CODING	SNP	var_17_56436127	C	T	3	1028
chr17	56439936	56439938	RNF43	NON_SYNONYMOUS_CODING	SNP	var_17_56439937	G	A	1	822
chr17	56448327	56448329	RNF43	NON_SYNONYMOUS_CODING	SNP	var_17_56448328	C	T	1	822
chr17	56492795	56492797	RNF43	NON_SYNONYMOUS_CODING	SNP	var_17_56492796	A	T	1	822
chr19	1206933	1206935	STK11	STOP_GAINED	SNP	var_19_1206934	C	T	1	800
chr19	1219410	1219412	STK11	NON_SYNONYMOUS_CODING	SNP	var_19_1219411	G	A	1	802
chr19	1226528	1226530	STK11	NON_SYNONYMOUS_CODING;SYNONYMOUS_CODING	SNP	var_19_1226529	A	G	1	804
chr19	11096015	11096017	SMARCA4	NON_SYNONYMOUS_CODING	SNP	var_19_11096016	G	C	1	822
chr19	11099986	11099988	SMARCA4	SPLICE_SITE_ACCEPTOR	SNP	var_19_11099987	T	C	1	822
chr19	11100072	11100074	SMARCA4	NON_SYNONYMOUS_CODING	SNP	var_19_11100073	C	T	1	822
chr19	11107165	11107167	SMARCA4	SPLICE_SITE_ACCEPTOR	SNP	var_19_11107166	C	T	1	208
chr19	11123621	11123623	SMARCA4	SPLICE_SITE_ACCEPTOR	SNP	var_19_11123622	C	A	3	1030
chr19	42791018	42791020	CIC	NON_SYNONYMOUS_CODING	SNP	var_19_42791019	C	T	1	822
chr19	42792093	42792095	CIC	NON_SYNONYMOUS_CODING	SNP	var_19_42792094	A	G	1	818
chr19	42793471	42793473	CIC	NON_SYNONYMOUS_CODING	SNP	var_19_42793472	G	A	1	820
chr19	42794526	42794528	CIC	NON_SYNONYMOUS_CODING	SNP	var_19_42794527	C	T	1	1030
chr19	42794696	42794698	CIC	NON_SYNONYMOUS_CODING	SNP	var_19_42794697	A	G	1	822
chr19	42794865	42794867	CIC	NON_SYNONYMOUS_CODING	SNP	var_19_42794866	C	T	1	820
chr19	42795143	42795145	CIC	NON_SYNONYMOUS_CODING	SNP	var_19_42795144	C	T	1	822
chr19	42795176	42795178	CIC	NON_SYNONYMOUS_CODING	SNP	var_19_42795177	G	A	1	822
chr19	42795185	42795187	CIC	NON_SYNONYMOUS_CODING	SNP	var_19_42795186	G	C	2	1030
chr19	42799130	42799132	CIC	NON_SYNONYMOUS_CODING	SNP	var_19_42799131	C	T	1	822
chr20	31017718	31017720	ASXL1	NON_SYNONYMOUS_CODING	SNP	var_20_31017719	A	C	1	822
chr20	31017845	31017847	ASXL1	NON_SYNONYMOUS_CODING	SNP	var_20_31017846	G	C	12	1030
chr20	31019210	31019212	ASXL1	NON_SYNONYMOUS_CODING	SNP	var_20_31019211	A	C	1	208
chr20	31021654	31021656	ASXL1	NON_SYNONYMOUS_CODING	SNP	var_20_31021655	A	G	1	1030
chr20	31021661	31021663	ASXL1	NON_SYNONYMOUS_CODING	SNP	var_20_31021662	G	A	1	822
chr20	31022624	31022626	ASXL1	NON_SYNONYMOUS_CODING	SNP	var_20_31022625	G	A	3	1030
chr20	31023159	31023161	ASXL1	NON_SYNONYMOUS_CODING	SNP	var_20_31023160	A	G	1	822
chr20	31023471	31023473	ASXL1	NON_SYNONYMOUS_CODING	SNP	var_20_31023472	A	G	2	822
chr20	31023731	31023733	ASXL1	NON_SYNONYMOUS_CODING	SNP	var_20_31023732	C	T	1	822
chr20	31023820	31023822	ASXL1	NON_SYNONYMOUS_CODING	SNP	var_20_31023821	G	T	5	1030
chr20	31024259	31024261	ASXL1	NON_SYNONYMOUS_CODING	SNP	var_20_31024260	A	G	1	208
chr20	31024379	31024381	ASXL1	NON_SYNONYMOUS_CODING	SNP	var_20_31024380	C	T	1	822
chr20	31024687	31024689	ASXL1	NON_SYNONYMOUS_CODING	SNP	var_20_31024688	T	A	1	822
chr20	31024697	31024699	ASXL1	NON_SYNONYMOUS_CODING	SNP	var_20_31024698	C	G	1	822
chr20	31024703	31024705	ASXL1	NON_SYNONYMOUS_CODING	SNP	var_20_31024704	G	A	4	1030
chr21	36252940	36252942	RUNX1	NON_SYNONYMOUS_CODING	SNP	var_21_36252941	A	C	1	822
chr21	36421140	36421142	RUNX1	NON_SYNONYMOUS_CODING	SNP	var_21_36421141	C	T	1	822
chr22	24134017	24134019	SMARCB1	NON_SYNONYMOUS_CODING	SNP	var_22_24134018	G	A	1	822
chr22	24143291	24143293	SMARCB1	NON_SYNONYMOUS_CODING	SNP	var_22_24143292	C	G	1	822
chr22	29092916	29092918	CHEK2	NON_SYNONYMOUS_CODING	SNP	var_22_29092917	G	A	1	208
chr22	29107937	29107939	CHEK2	NON_SYNONYMOUS_CODING	SNP	var_22_29107938	T	A	1	822
chr22	29120914	29120916	CHEK2	SPLICE_SITE_ACCEPTOR	SNP	var_22_29120915	T	A	4	1030
chr22	29121086	29121088	CHEK2	NON_SYNONYMOUS_CODING	SNP	var_22_29121087	A	G	2	1030
chr22	29121325	29121327	CHEK2	NON_SYNONYMOUS_CODING	SNP	var_22_29121326	T	C	1	822
chr22	30035184	30035186	NF2	NON_SYNONYMOUS_CODING	SNP	var_22_30035185	A	G	1	822
chr22	30067889	30067891	NF2	NON_SYNONYMOUS_CODING	SNP	var_22_30067890	A	G	1	822
chr22	30069366	30069368	NF2	NON_SYNONYMOUS_CODING	SNP	var_22_30069367	G	A	1	822
chr22	30074277	30074279	NF2	NON_SYNONYMOUS_CODING	SNP	var_22_30074278	A	G	1	822
chr22	41489060	41489062	EP300	NON_SYNONYMOUS_CODING	SNP	var_22_41489061	T	A	1	822
chr22	41513411	41513413	EP300	NON_SYNONYMOUS_CODING	SNP	var_22_41513412	A	G	2	822
chr22	41513726	41513728	EP300	NON_SYNONYMOUS_CODING	SNP	var_22_41513727	G	A	8	1030
chr22	41522002	41522004	EP300	NON_SYNONYMOUS_CODING	SNP	var_22_41522003	A	G	2	1030
chr22	41527460	41527462	EP300	NON_SYNONYMOUS_CODING	SNP	var_22_41527461	C	A	1	822
chr22	41527594	41527596	EP300	NON_SYNONYMOUS_CODING	SNP	var_22_41527595	C	G	1	822
chr22	41533716	41533718	EP300	NON_SYNONYMOUS_CODING	SNP	var_22_41533717	A	C	1	208
chr22	41537177	41537179	EP300	NON_SYNONYMOUS_CODING	SNP	var_22_41537178	A	G	1	822
chr22	41542779	41542781	EP300	NON_SYNONYMOUS_CODING	SNP	var_22_41542780	T	G	4	1030
chr22	41545789	41545791	EP300	NON_SYNONYMOUS_CODING	SNP	var_22_41545790	C	T	1	822
chr22	41546157	41546159	EP300	NON_SYNONYMOUS_CODING	SNP	var_22_41546158	C	A	5	1030
chr22	41547932	41547934	EP300	NON_SYNONYMOUS_CODING	SNP	var_22_41547933	C	G	1	822
chr22	41548230	41548232	EP300	NON_SYNONYMOUS_CODING	SNP	var_22_41548231	A	G	1	822
chr22	41560078	41560080	EP300	NON_SYNONYMOUS_CODING	SNP	var_22_41560079	G	A	1	822
chr22	41565546	41565548	EP300;RP1-85F18.6	NON_SYNONYMOUS_CODING	SNP	var_22_41565547	C	T	1	822
chr22	41566555	41566557	EP300	NON_SYNONYMOUS_CODING	SNP	var_22_41566556	G	A	1	208
chr22	41573049	41573051	EP300	NON_SYNONYMOUS_CODING	SNP	var_22_41573050	T	G	6	1030
chr22	41573105	41573107	EP300	NON_SYNONYMOUS_CODING	SNP	var_22_41573106	G	T	1	822
chr22	41574393	41574395	EP300	NON_SYNONYMOUS_CODING	SNP	var_22_41574394	A	G	1	822
chr22	41574437	41574439	EP300	NON_SYNONYMOUS_CODING	SNP	var_22_41574438	G	C	1	822
chr22	41574906	41574908	EP300	NON_SYNONYMOUS_CODING	SNP	var_22_41574907	G	A	1	822
chrX	39911533	39911535	BCOR	NON_SYNONYMOUS_CODING	SNP	var_X_39911534	C	T	2	822
chrX	39914663	39914665	BCOR	NON_SYNONYMOUS_CODING	SNP	var_X_39914664	G	C	2	208
chrX	39922157	39922159	BCOR	NON_SYNONYMOUS_CODING	SNP	var_X_39922158	T	G	2	822
chrX	39930237	39930239	BCOR	NON_SYNONYMOUS_CODING	SNP	var_X_39930238	C	T	2	822
chrX	39932469	39932471	BCOR	NON_SYNONYMOUS_CODING	SNP	var_X_39932470	C	T	2	822
chrX	39932590	39932592	BCOR	NON_SYNONYMOUS_CODING	SNP	var_X_39932591	G	A	2	820
chrX	44894193	44894195	KDM6A	NON_SYNONYMOUS_CODING	SNP	var_X_44894194	G	A	1	822
chrX	44920640	44920642	KDM6A	NON_SYNONYMOUS_CODING	SNP	var_X_44920641	T	C	2	822
chrX	44921995	44921997	KDM6A	SPLICE_SITE_DONOR	SNP	var_X_44921996	G	A	6	1030
chrX	44935936	44935938	KDM6A	SPLICE_SITE_ACCEPTOR	SNP	var_X_44935937	T	C	14	1030
chrX	44945151	44945153	KDM6A	NON_SYNONYMOUS_CODING	SNP	var_X_44945152	T	C	2	822
chrX	44949140	44949142	KDM6A	NON_SYNONYMOUS_CODING	SNP	var_X_44949141	C	G	2	1030
chrX	53222194	53222196	KDM5C	NON_SYNONYMOUS_CODING	SNP	var_X_53222195	C	T	3	1030
chrX	76777844	76777846	ATRX	NON_SYNONYMOUS_CODING	SNP	var_X_76777845	T	C	2	822
chrX	76845344	76845346	ATRX	NON_SYNONYMOUS_CODING	SNP	var_X_76845345	C	T	1	822
chrX	76889202	76889204	ATRX	SPLICE_SITE_ACCEPTOR	SNP	var_X_76889203	A	G	1	822
chrX	76912053	76912055	ATRX	NON_SYNONYMOUS_CODING	SNP	var_X_76912054	T	C	2	822
chrX	76918866	76918868	ATRX	SPLICE_SITE_DONOR	SNP	var_X_76918867	T	G	1	208
chrX	76937123	76937125	ATRX	NON_SYNONYMOUS_CODING	SNP	var_X_76937124	T	C	2	208
chrX	76937206	76937208	ATRX	NON_SYNONYMOUS_CODING	SNP	var_X_76937207	C	G	2	822
chrX	76937536	76937538	ATRX	NON_SYNONYMOUS_CODING	SNP	var_X_76937537	C	T	2	208
chrX	76937977	76937979	ATRX	NON_SYNONYMOUS_CODING	SNP	var_X_76937978	G	T	2	822
chrX	76938097	76938099	ATRX	NON_SYNONYMOUS_CODING	SNP	var_X_76938098	C	T	1	822
chrX	76938152	76938154	ATRX	NON_SYNONYMOUS_CODING	SNP	var_X_76938153	G	C	7	1030
chrX	76938879	76938881	ATRX	NON_SYNONYMOUS_CODING	SNP	var_X_76938880	T	C	4	822
chrX	76939148	76939150	ATRX	NON_SYNONYMOUS_CODING	SNP	var_X_76939149	C	G	1	822
chrX	123159771	123159773	STAG2	SPLICE_SITE_DONOR	SNP	var_X_123159772	T	C	1	208
chrX	123181310	123181312	STAG2	NON_SYNONYMOUS_CODING	SNP	var_X_123181311	C	G	2	208
chrX	123184967	123184969	STAG2	SPLICE_SITE_ACCEPTOR	SNP	var_X_123184968	T	A	1	822
chrX	123195617	123195619	STAG2	SPLICE_SITE_ACCEPTOR	SNP	var_X_123195618	T	A	7	1030
chrX	123195619	123195621	STAG2	SPLICE_SITE_ACCEPTOR	SNP	var_X_123195620	G	T	5	1030
chrX	123200021	123200023	STAG2	SPLICE_SITE_ACCEPTOR	SNP	var_X_123200022	C	T	1	822
chrX	123227892	123227894	STAG2	NON_SYNONYMOUS_CODING	SNP	var_X_123227893	G	T	1	822
chrX	132826403	132826405	GPC3	NON_SYNONYMOUS_CODING	SNP	var_X_132826404	C	T	6	1030
chrX	132826456	132826458	GPC3	NON_SYNONYMOUS_CODING	SNP	var_X_132826457	C	A	1	822
chrX	132887651	132887653	GPC3	NON_SYNONYMOUS_CODING	SNP	var_X_132887652	T	C	2	208
chrX	133547588	133547590	PHF6	NON_SYNONYMOUS_CODING	SNP	var_X_133547589	C	T	1	822

## Sheet: Table 8 DCM NonSyn Rare
Chr	LeftFlank	RightFlank	Gene_name	type	muttype	dbID	ref_allele	var_allele	Allele count in genotypes	Total number of alleles in called genotypes
chr1	78392195	78392197	NEXN	NON_SYNONYMOUS_CODING	SNP	var_1_78392196	G	A	1	822
chr1	78392221	78392223	NEXN	NON_SYNONYMOUS_CODING	SNP	var_1_78392222	G	A	1	1030
chr1	78392224	78392226	NEXN	NON_SYNONYMOUS_CODING	SNP	var_1_78392225	G	A	1	822
chr1	78392291	78392293	NEXN	NON_SYNONYMOUS_CODING	SNP	var_1_78392292	T	C	1	208
chr1	78392568	78392570	NEXN	NON_SYNONYMOUS_CODING	SNP	var_1_78392569	C	T	1	822
chr1	78395130	78395132	NEXN	NON_SYNONYMOUS_CODING	SNP	var_1_78395131	A	C	1	1030
chr1	78401670	78401672	NEXN	NON_SYNONYMOUS_CODING	SNP	var_1_78401671	C	G	1	822
chr1	78401690	78401692	NEXN	NON_SYNONYMOUS_CODING	SNP	var_1_78401691	C	T	1	822
chr1	78407801	78407803	NEXN	NON_SYNONYMOUS_CODING	SNP	var_1_78407802	C	T	1	822
chr1	116275560	116275562	CASQ2	NON_SYNONYMOUS_CODING	SNP	var_1_116275561	G	C	2	1030
chr1	116311082	116311084	CASQ2	NON_SYNONYMOUS_CODING	SNP	var_1_116311083	G	A	1	822
chr1	156106074	156106076	LMNA	NON_SYNONYMOUS_CODING	SNP	var_1_156106075	C	G	1	822
chr1	156106108	156106110	LMNA	NON_SYNONYMOUS_CODING	SNP	var_1_156106109	T	C	1	822
chr1	156106817	156106819	LMNA	NON_SYNONYMOUS_CODING	SNP	var_1_156106818	C	T	1	822
chr1	156106981	156106983	LMNA	NON_SYNONYMOUS_CODING	SNP	var_1_156106982	G	A	2	816
chr1	156108509	156108511	LMNA	NON_SYNONYMOUS_CODING	SNP	var_1_156108510	C	T	2	822
chr1	201331039	201331041	TNNT2	SPLICE_SITE_DONOR	SNP	var_1_201331040	C	A	1	822
chr1	201337339	201337341	TNNT2	NON_SYNONYMOUS_CODING	SNP	var_1_201337340	G	A	2	1030
chr1	236894606	236894608	ACTN2	NON_SYNONYMOUS_CODING	SNP	var_1_236894607	T	A	1	822
chr1	236906297	236906299	ACTN2	NON_SYNONYMOUS_CODING	SNP	var_1_236906298	G	A	1	822
chr1	236917336	236917338	ACTN2	NON_SYNONYMOUS_CODING	SNP	var_1_236917337	G	A	2	1030
chr1	236917339	236917341	ACTN2	NON_SYNONYMOUS_CODING	SNP	var_1_236917340	C	A	1	208
chr1	236917358	236917360	ACTN2	NON_SYNONYMOUS_CODING	SNP	var_1_236917359	C	T	1	822
chr1	236918490	236918492	ACTN2	NON_SYNONYMOUS_CODING	SNP	var_1_236918491	C	T	2	1030
chr1	236920791	236920793	ACTN2	NON_SYNONYMOUS_CODING	SNP	var_1_236920792	C	A	1	822
chr1	236923093	236923095	ACTN2	SPLICE_SITE_DONOR	SNP	var_1_236923094	G	A	1	208
chr1	236925788	236925790	ACTN2	NON_SYNONYMOUS_CODING	SNP	var_1_236925789	G	A	1	822
chr1	236925892	236925894	ACTN2	NON_SYNONYMOUS_CODING	SNP	var_1_236925893	G	A	1	822
chr1	236925911	236925913	ACTN2	NON_SYNONYMOUS_CODING	SNP	var_1_236925912	A	G	1	822
chr1	237550652	237550654	RYR2	NON_SYNONYMOUS_CODING	SNP	var_1_237550653	A	G	1	822
chr1	237586423	237586425	RYR2	NON_SYNONYMOUS_CODING	SNP	var_1_237586424	C	T	1	822
chr1	237586492	237586494	RYR2	NON_SYNONYMOUS_CODING	SNP	var_1_237586493	T	C	1	822
chr1	237617783	237617785	RYR2	STOP_GAINED	SNP	var_1_237617784	C	A	2	208
chr1	237666736	237666738	RYR2	NON_SYNONYMOUS_CODING	SNP	var_1_237666737	G	A	1	822
chr1	237711861	237711863	RYR2	NON_SYNONYMOUS_CODING	SNP	var_1_237711862	G	A	2	822
chr1	237729971	237729973	RYR2	NON_SYNONYMOUS_CODING	SNP	var_1_237729972	C	T	2	1030
chr1	237730052	237730054	RYR2	NON_SYNONYMOUS_CODING	SNP	var_1_237730053	C	G	1	822
chr1	237730058	237730060	RYR2	NON_SYNONYMOUS_CODING	SNP	var_1_237730059	C	T	16	1030
chr1	237754200	237754202	RYR2	NON_SYNONYMOUS_CODING	SNP	var_1_237754201	G	C	1	822
chr1	237755118	237755120	RYR2	NON_SYNONYMOUS_CODING	SNP	var_1_237755119	G	A	1	822
chr1	237774124	237774126	RYR2	NON_SYNONYMOUS_CODING	SNP	var_1_237774125	C	T	1	822
chr1	237777721	237777723	RYR2	NON_SYNONYMOUS_CODING	SNP	var_1_237777722	C	G	1	208
chr1	237778018	237778020	RYR2	NON_SYNONYMOUS_CODING	SNP	var_1_237778019	T	C	1	822
chr1	237787080	237787082	RYR2	NON_SYNONYMOUS_CODING	SNP	var_1_237787081	A	G	1	822
chr1	237791276	237791278	RYR2	NON_SYNONYMOUS_CODING	SNP	var_1_237791277	G	A	3	1030
chr1	237801665	237801667	RYR2	NON_SYNONYMOUS_CODING	SNP	var_1_237801666	T	G	1	822
chr1	237801675	237801677	RYR2	NON_SYNONYMOUS_CODING	SNP	var_1_237801676	G	C	1	822
chr1	237880493	237880495	RYR2	SPLICE_SITE_ACCEPTOR	SNP	var_1_237880494	A	G	5	822
chr1	237890464	237890466	RYR2	NON_SYNONYMOUS_CODING	SNP	var_1_237890465	T	C	1	822
chr1	237936909	237936911	RYR2	NON_SYNONYMOUS_CODING	SNP	var_1_237936910	G	T	1	822
chr1	237947288	237947290	RYR2	NON_SYNONYMOUS_CODING	SNP	var_1_237947289	G	A	1	822
chr1	237947930	237947932	RYR2	NON_SYNONYMOUS_CODING	SNP	var_1_237947931	C	T	1	208
chr1	237972323	237972325	RYR2	NON_SYNONYMOUS_CODING	SNP	var_1_237972324	G	A	1	822
chr2	179391991	179391993	TTN;TTN-AS1	NON_SYNONYMOUS_CODING	SNP	var_2_179391992	A	G	1	822
chr2	179392276	179392278	TTN	NON_SYNONYMOUS_CODING	SNP	var_2_179392277	A	G	2	822
chr2	179393690	179393692	TTN;TTN-AS1	NON_SYNONYMOUS_CODING	SNP	var_2_179393691	G	A	10	1030
chr2	179393897	179393899	TTN;TTN-AS1	NON_SYNONYMOUS_CODING	SNP	var_2_179393898	T	A	1	1028
chr2	179394775	179394777	TTN	NON_SYNONYMOUS_CODING	SNP	var_2_179394776	T	C	1	822
chr2	179395421	179395423	TTN	NON_SYNONYMOUS_CODING	SNP	var_2_179395422	A	G	1	822
chr2	179395584	179395586	TTN;TTN-AS1	NON_SYNONYMOUS_CODING	SNP	var_2_179395585	C	T	1	822
chr2	179395829	179395831	TTN	NON_SYNONYMOUS_CODING	SNP	var_2_179395830	G	A	1	208
chr2	179396213	179396215	TTN;TTN-AS1	NON_SYNONYMOUS_CODING	SNP	var_2_179396214	C	T	1	822
chr2	179396781	179396783	TTN	NON_SYNONYMOUS_CODING	SNP	var_2_179396782	C	G	11	1030
chr2	179396916	179396918	TTN	NON_SYNONYMOUS_CODING	SNP	var_2_179396917	C	T	1	822
chr2	179396927	179396929	TTN	NON_SYNONYMOUS_CODING	SNP	var_2_179396928	C	T	1	822
chr2	179397090	179397092	TTN	NON_SYNONYMOUS_CODING	SNP	var_2_179397091	C	G	9	1030
chr2	179397653	179397655	TTN	NON_SYNONYMOUS_CODING	SNP	var_2_179397654	A	G	2	822
chr2	179398049	179398051	TTN	NON_SYNONYMOUS_CODING	SNP	var_2_179398050	G	A	4	822
chr2	179398194	179398196	TTN	NON_SYNONYMOUS_CODING	SNP	var_2_179398195	C	G	1	208
chr2	179398590	179398592	TTN	NON_SYNONYMOUS_CODING	SNP	var_2_179398591	T	C	2	822
chr2	179398746	179398748	TTN	NON_SYNONYMOUS_CODING	SNP	var_2_179398747	T	C	2	1030
chr2	179398817	179398819	TTN	NON_SYNONYMOUS_CODING	SNP	var_2_179398818	C	T	2	1030
chr2	179398821	179398823	TTN	NON_SYNONYMOUS_CODING	SNP	var_2_179398822	C	T	1	822
chr2	179399450	179399452	TTN	NON_SYNONYMOUS_CODING	SNP	var_2_179399451	C	T	2	1030
chr2	179399534	179399536	TTN	NON_SYNONYMOUS_CODING	SNP	var_2_179399535	C	G	1	208
chr2	179399575	179399577	TTN	NON_SYNONYMOUS_CODING	SNP	var_2_179399576	C	G	10	1030
chr2	179399603	179399605	TTN	NON_SYNONYMOUS_CODING	SNP	var_2_179399604	T	C	1	822
chr2	179399676	179399678	TTN	NON_SYNONYMOUS_CODING	SNP	var_2_179399677	C	T	9	1030
chr2	179399704	179399706	TTN	NON_SYNONYMOUS_CODING	SNP	var_2_179399705	A	T	1	822
chr2	179400129	179400131	TTN	NON_SYNONYMOUS_CODING	SNP	var_2_179400130	G	A	7	1030
chr2	179401026	179401028	TTN	NON_SYNONYMOUS_CODING	SNP	var_2_179401027	C	G	1	822
chr2	179401041	179401043	TTN	NON_SYNONYMOUS_CODING	SNP	var_2_179401042	A	C	1	822
chr2	179401156	179401158	TTN;TTN-AS1	NON_SYNONYMOUS_CODING	SNP	var_2_179401157	C	A	1	822
chr2	179401889	179401891	TTN;TTN-AS1	NON_SYNONYMOUS_CODING	SNP	var_2_179401890	C	T	1	822
chr2	179401913	179401915	TTN;TTN-AS1	NON_SYNONYMOUS_CODING	SNP	var_2_179401914	C	T	1	822
chr2	179401934	179401936	TTN;TTN-AS1	NON_SYNONYMOUS_CODING	SNP	var_2_179401935	C	T	2	822
chr2	179402103	179402105	TTN;TTN-AS1	NON_SYNONYMOUS_CODING	SNP	var_2_179402104	C	T	1	822
chr2	179403768	179403770	TTN;TTN-AS1	NON_SYNONYMOUS_CODING	SNP	var_2_179403769	C	G	2	822
chr2	179403855	179403857	TTN;TTN-AS1	NON_SYNONYMOUS_CODING	SNP	var_2_179403856	G	A	1	822
chr2	179403935	179403937	TTN;TTN-AS1	NON_SYNONYMOUS_CODING	SNP	var_2_179403936	A	G	1	822
chr2	179403939	179403941	TTN;TTN-AS1	NON_SYNONYMOUS_CODING	SNP	var_2_179403940	C	T	1	822
chr2	179403945	179403947	TTN;TTN-AS1	NON_SYNONYMOUS_CODING	SNP	var_2_179403946	C	T	1	822
chr2	179404140	179404142	TTN;TTN-AS1	NON_SYNONYMOUS_CODING	SNP	var_2_179404141	G	T	1	208
chr2	179404186	179404188	TTN;TTN-AS1	NON_SYNONYMOUS_CODING	SNP	var_2_179404187	G	A	1	822
chr2	179404401	179404403	TTN;TTN-AS1	NON_SYNONYMOUS_CODING	SNP	var_2_179404402	T	C	7	1030
chr2	179404497	179404499	TTN;TTN-AS1	NON_SYNONYMOUS_CODING	SNP	var_2_179404498	G	C	4	1030
chr2	179404549	179404551	TTN;TTN-AS1	NON_SYNONYMOUS_CODING	SNP	var_2_179404550	G	A	6	822
chr2	179404817	179404819	TTN	NON_SYNONYMOUS_CODING	SNP	var_2_179404818	G	C	1	822
chr2	179404841	179404843	TTN;TTN-AS1	NON_SYNONYMOUS_CODING	SNP	var_2_179404842	C	G	1	822
chr2	179405033	179405035	TTN	NON_SYNONYMOUS_CODING	SNP	var_2_179405034	G	A	1	822
chr2	179406043	179406045	TTN	NON_SYNONYMOUS_CODING	SNP	var_2_179406044	C	T	4	1020
chr2	179406160	179406162	TTN	NON_SYNONYMOUS_CODING	SNP	var_2_179406161	C	T	2	822
chr2	179406265	179406267	TTN	NON_SYNONYMOUS_CODING	SNP	var_2_179406266	C	T	2	822
chr2	179407065	179407067	TTN;TTN-AS1	NON_SYNONYMOUS_CODING	SNP	var_2_179407066	G	A	1	822
chr2	179407481	179407483	TTN	NON_SYNONYMOUS_CODING	SNP	var_2_179407482	G	A	1	822
chr2	179407582	179407584	TTN;TTN-AS1	NON_SYNONYMOUS_CODING	SNP	var_2_179407583	C	T	1	822
chr2	179407822	179407824	TTN	NON_SYNONYMOUS_CODING	SNP	var_2_179407823	T	G	2	208
chr2	179408635	179408637	TTN	NON_SYNONYMOUS_CODING	SNP	var_2_179408636	C	G	2	1030
chr2	179408698	179408700	TTN	NON_SYNONYMOUS_CODING	SNP	var_2_179408699	G	A	1	822
chr2	179410183	179410185	TTN	NON_SYNONYMOUS_CODING	SNP	var_2_179410184	C	T	1	822
chr2	179410220	179410222	TTN	NON_SYNONYMOUS_CODING	SNP	var_2_179410221	G	T	1	822
chr2	179410296	179410298	TTN	NON_SYNONYMOUS_CODING	SNP	var_2_179410297	C	G	1	822
chr2	179410665	179410667	TTN	NON_SYNONYMOUS_CODING	SNP	var_2_179410666	G	A	2	1030
chr2	179410720	179410722	TTN	NON_SYNONYMOUS_CODING	SNP	var_2_179410721	G	A	1	1030
chr2	179411177	179411179	TTN	NON_SYNONYMOUS_CODING	SNP	var_2_179411178	A	G	1	822
chr2	179411206	179411208	TTN	NON_SYNONYMOUS_CODING	SNP	var_2_179411207	A	T	5	1030
chr2	179411358	179411360	TTN	NON_SYNONYMOUS_CODING	SNP	var_2_179411359	G	C	1	822
chr2	179411903	179411905	TTN	NON_SYNONYMOUS_CODING	SNP	var_2_179411904	G	A	1	208
chr2	179412306	179412308	TTN	NON_SYNONYMOUS_CODING	SNP	var_2_179412307	C	T	1	822
chr2	179412336	179412338	TTN	NON_SYNONYMOUS_CODING	SNP	var_2_179412337	G	A	1	208
chr2	179412589	179412591	TTN	NON_SYNONYMOUS_CODING	SNP	var_2_179412590	T	C	1	822
chr2	179412964	179412966	TTN	NON_SYNONYMOUS_CODING	SNP	var_2_179412965	C	T	1	208
chr2	179413090	179413092	TTN	NON_SYNONYMOUS_CODING	SNP	var_2_179413091	A	C	1	822
chr2	179413138	179413140	TTN	NON_SYNONYMOUS_CODING	SNP	var_2_179413139	G	A	1	822
chr2	179413221	179413223	TTN	NON_SYNONYMOUS_CODING	SNP	var_2_179413222	C	A	1	822
chr2	179413546	179413548	TTN	NON_SYNONYMOUS_CODING	SNP	var_2_179413547	C	T	1	822
chr2	179413636	179413638	TTN	NON_SYNONYMOUS_CODING	SNP	var_2_179413637	C	T	1	208
chr2	179413653	179413655	TTN	NON_SYNONYMOUS_CODING	SNP	var_2_179413654	T	C	1	208
chr2	179413668	179413670	TTN	NON_SYNONYMOUS_CODING	SNP	var_2_179413669	C	T	2	822
chr2	179414176	179414178	TTN	NON_SYNONYMOUS_CODING	SNP	var_2_179414177	G	A	1	822
chr2	179414799	179414801	TTN	NON_SYNONYMOUS_CODING	SNP	var_2_179414800	C	T	2	1030
chr2	179414991	179414993	TTN	NON_SYNONYMOUS_CODING	SNP	var_2_179414992	T	C	4	1030
chr2	179415782	179415784	TTN	NON_SYNONYMOUS_CODING	SNP	var_2_179415783	T	C	1	822
chr2	179416453	179416455	TTN	NON_SYNONYMOUS_CODING	SNP	var_2_179416454	T	G	1	822
chr2	179416800	179416802	TTN	NON_SYNONYMOUS_CODING	SNP	var_2_179416801	A	C	2	1030
chr2	179416928	179416930	TTN	NON_SYNONYMOUS_CODING	SNP	var_2_179416929	C	T	1	822
chr2	179417000	179417002	TTN	NON_SYNONYMOUS_CODING	SNP	var_2_179417001	G	T	1	822
chr2	179417090	179417092	TTN	NON_SYNONYMOUS_CODING	SNP	var_2_179417091	C	T	2	1030
chr2	179417918	179417920	TTN	NON_SYNONYMOUS_CODING	SNP	var_2_179417919	G	C	1	822
chr2	179418305	179418307	TTN	NON_SYNONYMOUS_CODING	SNP	var_2_179418306	C	T	3	1030
chr2	179418417	179418419	TTN	NON_SYNONYMOUS_CODING	SNP	var_2_179418418	C	T	1	822
chr2	179419196	179419198	TTN	NON_SYNONYMOUS_CODING	SNP	var_2_179419197	A	G	1	822
chr2	179419286	179419288	TTN	NON_SYNONYMOUS_CODING	SNP	var_2_179419287	G	C	1	822
chr2	179419388	179419390	TTN	NON_SYNONYMOUS_CODING	SNP	var_2_179419389	C	T	1	822
chr2	179419726	179419728	TTN	NON_SYNONYMOUS_CODING	SNP	var_2_179419727	C	T	1	822
chr2	179419791	179419793	TTN	NON_SYNONYMOUS_CODING	SNP	var_2_179419792	G	A	8	1030
chr2	179421697	179421699	TTN	NON_SYNONYMOUS_CODING	SNP	var_2_179421698	A	G	1	208
chr2	179422180	179422182	TTN	NON_SYNONYMOUS_CODING	SNP	var_2_179422181	C	T	2	1030
chr2	179422517	179422519	TTN	NON_SYNONYMOUS_CODING	SNP	var_2_179422518	A	T	1	822
chr2	179422631	179422633	TTN	NON_SYNONYMOUS_CODING	SNP	var_2_179422632	A	G	1	822
chr2	179422668	179422670	TTN	NON_SYNONYMOUS_CODING	SNP	var_2_179422669	G	T	5	822
chr2	179425020	179425022	TTN	NON_SYNONYMOUS_CODING	SNP	var_2_179425021	G	A	1	208
chr2	179425737	179425739	TTN	NON_SYNONYMOUS_CODING	SNP	var_2_179425738	A	T	1	822
chr2	179425935	179425937	TTN	NON_SYNONYMOUS_CODING	SNP	var_2_179425936	T	G	1	208
chr2	179426202	179426204	TTN	NON_SYNONYMOUS_CODING	SNP	var_2_179426203	A	C	1	822
chr2	179426218	179426220	TTN	NON_SYNONYMOUS_CODING	SNP	var_2_179426219	T	C	1	208
chr2	179426572	179426574	TTN	NON_SYNONYMOUS_CODING	SNP	var_2_179426573	C	T	1	822
chr2	179426595	179426597	TTN	NON_SYNONYMOUS_CODING	SNP	var_2_179426596	C	T	1	1030
chr2	179426710	179426712	TTN	NON_SYNONYMOUS_CODING	SNP	var_2_179426711	T	C	1	822
chr2	179427240	179427242	TTN	NON_SYNONYMOUS_CODING	SNP	var_2_179427241	A	G	1	822
chr2	179427483	179427485	TTN	NON_SYNONYMOUS_CODING	SNP	var_2_179427484	A	G	1	822
chr2	179427543	179427545	TTN	NON_SYNONYMOUS_CODING	SNP	var_2_179427544	T	A	1	822
chr2	179427687	179427689	TTN	NON_SYNONYMOUS_CODING	SNP	var_2_179427688	A	C	2	822
chr2	179427795	179427797	TTN	NON_SYNONYMOUS_CODING	SNP	var_2_179427796	C	T	1	822
chr2	179428048	179428050	TTN	NON_SYNONYMOUS_CODING	SNP	var_2_179428049	C	T	1	822
chr2	179428167	179428169	TTN	NON_SYNONYMOUS_CODING	SNP	var_2_179428168	G	A	1	822
chr2	179428298	179428300	TTN	NON_SYNONYMOUS_CODING	SNP	var_2_179428299	G	T	2	1030
chr2	179428369	179428371	TTN	NON_SYNONYMOUS_CODING	SNP	var_2_179428370	C	T	1	208
chr2	179428434	179428436	TTN	NON_SYNONYMOUS_CODING	SNP	var_2_179428435	G	T	1	822
chr2	179428456	179428458	TTN	NON_SYNONYMOUS_CODING	SNP	var_2_179428457	T	G	1	1030
chr2	179428777	179428779	TTN	NON_SYNONYMOUS_CODING	SNP	var_2_179428778	G	C	1	208
chr2	179429386	179429388	TTN	NON_SYNONYMOUS_CODING	SNP	var_2_179429387	G	C	1	822
chr2	179429611	179429613	TTN	NON_SYNONYMOUS_CODING	SNP	var_2_179429612	A	G	1	822
chr2	179430157	179430159	TTN	NON_SYNONYMOUS_CODING	SNP	var_2_179430158	T	C	2	1030
chr2	179431191	179431193	TTN	NON_SYNONYMOUS_CODING	SNP	var_2_179431192	T	A	1	822
chr2	179431539	179431541	TTN	NON_SYNONYMOUS_CODING	SNP	var_2_179431540	C	T	1	822
chr2	179431878	179431880	TTN	NON_SYNONYMOUS_CODING	SNP	var_2_179431879	C	T	1	208
chr2	179431895	179431897	TTN	NON_SYNONYMOUS_CODING	SNP	var_2_179431896	G	T	1	822
chr2	179431966	179431968	TTN	NON_SYNONYMOUS_CODING	SNP	var_2_179431967	C	T	1	208
chr2	179432493	179432495	TTN	NON_SYNONYMOUS_CODING	SNP	var_2_179432494	C	G	1	822
chr2	179433142	179433144	TTN	NON_SYNONYMOUS_CODING	SNP	var_2_179433143	C	T	2	1030
chr2	179433204	179433206	TTN	NON_SYNONYMOUS_CODING	SNP	var_2_179433205	A	G	1	208
chr2	179433604	179433606	TTN	NON_SYNONYMOUS_CODING	SNP	var_2_179433605	T	C	1	822
chr2	179433609	179433611	TTN	NON_SYNONYMOUS_CODING	SNP	var_2_179433610	C	T	1	822
chr2	179433642	179433644	TTN	NON_SYNONYMOUS_CODING	SNP	var_2_179433643	G	C	1	1030
chr2	179433655	179433657	TTN	NON_SYNONYMOUS_CODING	SNP	var_2_179433656	C	T	1	822
chr2	179434119	179434121	TTN	NON_SYNONYMOUS_CODING	SNP	var_2_179434120	G	T	1	822
chr2	179434690	179434692	TTN	NON_SYNONYMOUS_CODING	SNP	var_2_179434691	G	A	1	822
chr2	179434807	179434809	TTN	NON_SYNONYMOUS_CODING	SNP	var_2_179434808	A	G	1	822
chr2	179434944	179434946	TTN	NON_SYNONYMOUS_CODING	SNP	var_2_179434945	G	A	2	1030
chr2	179434975	179434977	TTN	NON_SYNONYMOUS_CODING	SNP	var_2_179434976	G	T	1	822
chr2	179435805	179435807	TTN	NON_SYNONYMOUS_CODING	SNP	var_2_179435806	A	G	1	822
chr2	179436480	179436482	TTN	NON_SYNONYMOUS_CODING	SNP	var_2_179436481	G	A	1	208
chr2	179436553	179436555	TTN	NON_SYNONYMOUS_CODING	SNP	var_2_179436554	T	C	1	822
chr2	179437033	179437035	TTN	NON_SYNONYMOUS_CODING	SNP	var_2_179437034	C	G	2	822
chr2	179437254	179437256	TTN	NON_SYNONYMOUS_CODING	SNP	var_2_179437255	G	T	2	1030
chr2	179437480	179437482	TTN	NON_SYNONYMOUS_CODING	SNP	var_2_179437481	C	T	1	822
chr2	179437524	179437526	TTN	NON_SYNONYMOUS_CODING	SNP	var_2_179437525	G	A	1	822
chr2	179437927	179437929	TTN	NON_SYNONYMOUS_CODING	SNP	var_2_179437928	T	C	2	1030
chr2	179438092	179438094	TTN	NON_SYNONYMOUS_CODING	SNP	var_2_179438093	T	C	1	822
chr2	179438676	179438678	TTN	NON_SYNONYMOUS_CODING	SNP	var_2_179438677	A	G	2	1030
chr2	179438712	179438714	TTN	NON_SYNONYMOUS_CODING	SNP	var_2_179438713	A	G	1	822
chr2	179438819	179438821	TTN	NON_SYNONYMOUS_CODING	SNP	var_2_179438820	C	G	1	822
chr2	179439153	179439155	TTN	NON_SYNONYMOUS_CODING	SNP	var_2_179439154	A	G	6	1030
chr2	179439684	179439686	TTN	NON_SYNONYMOUS_CODING	SNP	var_2_179439685	T	A	1	822
chr2	179439822	179439824	TTN	NON_SYNONYMOUS_CODING	SNP	var_2_179439823	C	T	2	822
chr2	179439951	179439953	TTN	NON_SYNONYMOUS_CODING	SNP	var_2_179439952	C	T	1	822
chr2	179440296	179440298	TTN	NON_SYNONYMOUS_CODING	SNP	var_2_179440297	G	C	1	208
chr2	179440615	179440617	TTN	NON_SYNONYMOUS_CODING	SNP	var_2_179440616	T	G	1	822
chr2	179441037	179441039	TTN	NON_SYNONYMOUS_CODING	SNP	var_2_179441038	C	T	1	208
chr2	179441118	179441120	TTN	NON_SYNONYMOUS_CODING	SNP	var_2_179441119	G	A	1	208
chr2	179441147	179441149	TTN	SPLICE_SITE_ACCEPTOR	SNP	var_2_179441148	G	C	7	822
chr2	179441294	179441296	TTN	NON_SYNONYMOUS_CODING	SNP	var_2_179441295	T	C	7	1030
chr2	179441437	179441439	TTN	NON_SYNONYMOUS_CODING	SNP	var_2_179441438	C	A	1	822
chr2	179441931	179441933	TTN	NON_SYNONYMOUS_CODING	SNP	var_2_179441932	G	A	5	1030
chr2	179442039	179442041	TTN	NON_SYNONYMOUS_CODING	SNP	var_2_179442040	T	C	1	822
chr2	179442328	179442330	TTN	NON_SYNONYMOUS_CODING	SNP	var_2_179442329	C	T	1	822
chr2	179442783	179442785	TTN	NON_SYNONYMOUS_CODING	SNP	var_2_179442784	C	G	2	1030
chr2	179443659	179443661	TTN	NON_SYNONYMOUS_CODING	SNP	var_2_179443660	C	G	1	822
chr2	179444317	179444319	TTN	NON_SYNONYMOUS_CODING	SNP	var_2_179444318	C	T	1	208
chr2	179444478	179444480	TTN	NON_SYNONYMOUS_CODING	SNP	var_2_179444479	C	T	1	822
chr2	179444579	179444581	TTN	SPLICE_SITE_ACCEPTOR	SNP	var_2_179444580	A	G	1	822
chr2	179444691	179444693	TTN	NON_SYNONYMOUS_CODING	SNP	var_2_179444692	T	C	1	208
chr2	179444914	179444916	TTN	NON_SYNONYMOUS_CODING	SNP	var_2_179444915	A	G	5	1030
chr2	179446291	179446293	TTN	NON_SYNONYMOUS_CODING	SNP	var_2_179446292	C	T	1	822
chr2	179446321	179446323	TTN	NON_SYNONYMOUS_CODING	SNP	var_2_179446322	C	T	1	822
chr2	179446405	179446407	TTN	NON_SYNONYMOUS_CODING	SNP	var_2_179446406	G	A	1	822
chr2	179447037	179447039	TTN	NON_SYNONYMOUS_CODING	SNP	var_2_179447038	C	A	1	822
chr2	179448449	179448451	TTN;TTN-AS1	NON_SYNONYMOUS_CODING	SNP	var_2_179448450	G	A	1	1030
chr2	179449578	179449580	TTN;TTN-AS1	NON_SYNONYMOUS_CODING	SNP	var_2_179449579	C	T	2	1030
chr2	179451453	179451455	TTN;TTN-AS1	NON_SYNONYMOUS_CODING	SNP	var_2_179451454	G	A	1	822
chr2	179452069	179452071	TTN	NON_SYNONYMOUS_CODING	SNP	var_2_179452070	G	A	1	822
chr2	179452140	179452142	TTN	NON_SYNONYMOUS_CODING	SNP	var_2_179452141	G	C	1	822
chr2	179452148	179452150	TTN	SPLICE_SITE_ACCEPTOR	SNP	var_2_179452149	A	T	1	822
chr2	179452458	179452460	TTN	NON_SYNONYMOUS_CODING	SNP	var_2_179452459	G	A	1	822
chr2	179452497	179452499	TTN	NON_SYNONYMOUS_CODING	SNP	var_2_179452498	T	C	1	208
chr2	179452694	179452696	TTN	NON_SYNONYMOUS_CODING	SNP	var_2_179452695	C	T	1	822
chr2	179453425	179453427	TTN	NON_SYNONYMOUS_CODING	SNP	var_2_179453426	C	T	1	822
chr2	179453512	179453514	TTN	NON_SYNONYMOUS_CODING	SNP	var_2_179453513	A	T	1	822
chr2	179453879	179453881	TTN	NON_SYNONYMOUS_CODING	SNP	var_2_179453880	T	C	3	822
chr2	179453944	179453946	TTN	NON_SYNONYMOUS_CODING	SNP	var_2_179453945	C	T	1	822
chr2	179454134	179454136	TTN	NON_SYNONYMOUS_CODING	SNP	var_2_179454135	G	C	1	822
chr2	179454395	179454397	TTN	NON_SYNONYMOUS_CODING	SNP	var_2_179454396	A	G	1	208
chr2	179454529	179454531	TTN	NON_SYNONYMOUS_CODING	SNP	var_2_179454530	C	T	4	1030
chr2	179455096	179455098	TTN	NON_SYNONYMOUS_CODING	SNP	var_2_179455097	A	T	1	822
chr2	179455351	179455353	TTN	NON_SYNONYMOUS_CODING	SNP	var_2_179455352	C	T	6	1030
chr2	179455630	179455632	TTN	NON_SYNONYMOUS_CODING	SNP	var_2_179455631	G	A	1	1030
chr2	179456400	179456402	TTN	NON_SYNONYMOUS_CODING	SNP	var_2_179456401	G	A	2	822
chr2	179456540	179456542	TTN	NON_SYNONYMOUS_CODING	SNP	var_2_179456541	T	C	1	822
chr2	179457597	179457599	TTN	NON_SYNONYMOUS_CODING	SNP	var_2_179457598	C	T	1	822
chr2	179458536	179458538	TTN	NON_SYNONYMOUS_CODING	SNP	var_2_179458537	A	G	1	822
chr2	179458768	179458770	TTN	NON_SYNONYMOUS_CODING	SNP	var_2_179458769	G	A	1	822
chr2	179458893	179458895	TTN	NON_SYNONYMOUS_CODING	SNP	var_2_179458894	C	T	1	822
chr2	179462330	179462332	TTN;TTN-AS1	NON_SYNONYMOUS_CODING	SNP	var_2_179462331	C	G	1	822
chr2	179462684	179462686	TTN	NON_SYNONYMOUS_CODING	SNP	var_2_179462685	A	G	1	822
chr2	179464456	179464458	TTN;TTN-AS1	NON_SYNONYMOUS_CODING	SNP	var_2_179464457	T	C	1	822
chr2	179465705	179465707	TTN	NON_SYNONYMOUS_CODING	SNP	var_2_179465706	A	T	1	822
chr2	179466170	179466172	TTN	NON_SYNONYMOUS_CODING	SNP	var_2_179466171	T	C	2	1030
chr2	179466442	179466444	TTN	NON_SYNONYMOUS_CODING	SNP	var_2_179466443	G	C	2	1030
chr2	179466476	179466478	TTN	NON_SYNONYMOUS_CODING	SNP	var_2_179466477	G	A	1	822
chr2	179466784	179466786	TTN	NON_SYNONYMOUS_CODING	SNP	var_2_179466785	G	A	1	822
chr2	179466792	179466794	TTN	NON_SYNONYMOUS_CODING	SNP	var_2_179466793	A	C	1	208
chr2	179468673	179468675	TTN	NON_SYNONYMOUS_CODING	SNP	var_2_179468674	A	G	1	822
chr2	179468832	179468834	TTN	NON_SYNONYMOUS_CODING	SNP	var_2_179468833	C	T	1	208
chr2	179468959	179468961	TTN	STOP_GAINED	SNP	var_2_179468960	C	A	1	822
chr2	179469736	179469738	TTN;TTN-AS1	NON_SYNONYMOUS_CODING	SNP	var_2_179469737	C	T	1	822
chr2	179469763	179469765	TTN;TTN-AS1	NON_SYNONYMOUS_CODING	SNP	var_2_179469764	G	A	1	822
chr2	179469794	179469796	TTN;TTN-AS1	NON_SYNONYMOUS_CODING	SNP	var_2_179469795	G	A	1	822
chr2	179470236	179470238	TTN	NON_SYNONYMOUS_CODING	SNP	var_2_179470237	C	T	1	822
chr2	179472318	179472320	TTN	NON_SYNONYMOUS_CODING	SNP	var_2_179472319	C	T	5	1030
chr2	179472660	179472662	TTN	NON_SYNONYMOUS_CODING	SNP	var_2_179472661	C	T	1	822
chr2	179472661	179472663	TTN	NON_SYNONYMOUS_CODING	SNP	var_2_179472662	G	A	2	1030
chr2	179473073	179473075	TTN	NON_SYNONYMOUS_CODING	SNP	var_2_179473074	G	C	1	822
chr2	179473430	179473432	TTN	NON_SYNONYMOUS_CODING	SNP	var_2_179473431	A	G	1	822
chr2	179473598	179473600	TTN	NON_SYNONYMOUS_CODING	SNP	var_2_179473599	T	A	1	1030
chr2	179474005	179474007	TTN	NON_SYNONYMOUS_CODING	SNP	var_2_179474006	T	C	1	822
chr2	179474227	179474229	TTN	NON_SYNONYMOUS_CODING	SNP	var_2_179474228	C	A	2	1030
chr2	179476241	179476243	TTN	NON_SYNONYMOUS_CODING	SNP	var_2_179476242	C	T	1	822
chr2	179476820	179476822	TTN	NON_SYNONYMOUS_CODING	SNP	var_2_179476821	C	T	1	822
chr2	179477528	179477530	TTN	NON_SYNONYMOUS_CODING	SNP	var_2_179477529	C	G	2	1030
chr2	179478594	179478596	TTN	NON_SYNONYMOUS_CODING	SNP	var_2_179478595	C	T	1	208
chr2	179479284	179479286	TTN;TTN-AS1	NON_SYNONYMOUS_CODING	SNP	var_2_179479285	A	G	1	822
chr2	179479287	179479289	TTN;TTN-AS1	NON_SYNONYMOUS_CODING	SNP	var_2_179479288	A	G	2	822
chr2	179479606	179479608	TTN	NON_SYNONYMOUS_CODING	SNP	var_2_179479607	G	A	6	1028
chr2	179480040	179480042	TTN	NON_SYNONYMOUS_CODING	SNP	var_2_179480041	C	T	1	822
chr2	179480047	179480049	TTN;TTN-AS1	SYNONYMOUS_CODING;SPLICE_SITE_ACCEPTOR	SNP	var_2_179480048	A	G	1	822
chr2	179481673	179481675	TTN	NON_SYNONYMOUS_CODING	SNP	var_2_179481674	G	A	1	822
chr2	179482088	179482090	TTN	NON_SYNONYMOUS_CODING	SNP	var_2_179482089	C	T	7	1030
chr2	179482094	179482096	TTN	NON_SYNONYMOUS_CODING	SNP	var_2_179482095	C	G	1	822
chr2	179482532	179482534	TTN	NON_SYNONYMOUS_CODING	SNP	var_2_179482533	G	T	2	1030
chr2	179482561	179482563	TTN	NON_SYNONYMOUS_CODING	SNP	var_2_179482562	A	G	1	822
chr2	179482762	179482764	TTN	NON_SYNONYMOUS_CODING	SNP	var_2_179482763	C	T	5	1030
chr2	179482936	179482938	TTN	NON_SYNONYMOUS_CODING	SNP	var_2_179482937	C	T	2	1030
chr2	179482993	179482995	TTN	NON_SYNONYMOUS_CODING	SNP	var_2_179482994	G	A	2	822
chr2	179484517	179484519	TTN;TTN-AS1	NON_SYNONYMOUS_CODING	SNP	var_2_179484518	T	G	1	822
chr2	179485237	179485239	TTN	NON_SYNONYMOUS_CODING	SNP	var_2_179485238	T	A	1	822
chr2	179485936	179485938	TTN	NON_SYNONYMOUS_CODING	SNP	var_2_179485937	C	T	1	822
chr2	179486036	179486038	TTN	NON_SYNONYMOUS_CODING	SNP	var_2_179486037	C	A	11	1030
chr2	179486222	179486224	TTN	NON_SYNONYMOUS_CODING	SNP	var_2_179486223	C	T	10	1030
chr2	179486351	179486353	TTN	NON_SYNONYMOUS_CODING	SNP	var_2_179486352	C	T	1	822
chr2	179486375	179486377	TTN	NON_SYNONYMOUS_CODING	SNP	var_2_179486376	C	T	2	1030
chr2	179494967	179494969	TTN	NON_SYNONYMOUS_CODING	SNP	var_2_179494968	G	A	1	822
chr2	179495648	179495650	TTN	NON_SYNONYMOUS_CODING	SNP	var_2_179495649	C	T	1	822
chr2	179497254	179497256	TTN	NON_SYNONYMOUS_CODING	SNP	var_2_179497255	T	C	1	822
chr2	179498663	179498665	TTN	NON_SYNONYMOUS_CODING	SNP	var_2_179498664	G	A	1	208
chr2	179499885	179499887	TTN	SPLICE_SITE_DONOR	SNP	var_2_179499886	A	G	1	822
chr2	179500238	179500240	TTN	NON_SYNONYMOUS_CODING	SNP	var_2_179500239	T	C	1	820
chr2	179500776	179500778	TTN	NON_SYNONYMOUS_CODING	SNP	var_2_179500777	C	T	2	1030
chr2	179501388	179501390	TTN;TTN-AS1	NON_SYNONYMOUS_CODING	SNP	var_2_179501389	T	A	1	822
chr2	179515471	179515473	TTN	SPLICE_SITE_DONOR	SNP	var_2_179515472	G	A	6	1030
chr2	179517035	179517037	TTN	NON_SYNONYMOUS_CODING	SNP	var_2_179517036	C	A	1	822
chr2	179517196	179517198	TTN	NON_SYNONYMOUS_CODING	SNP	var_2_179517197	T	G	1	822
chr2	179517220	179517222	TTN	NON_SYNONYMOUS_CODING	SNP	var_2_179517221	C	G	2	822
chr2	179517222	179517224	TTN	NON_SYNONYMOUS_CODING	SNP	var_2_179517223	G	A	2	822
chr2	179517223	179517225	TTN	NON_SYNONYMOUS_CODING	SNP	var_2_179517224	C	A	1	822
chr2	179517604	179517606	TTN	NON_SYNONYMOUS_CODING	SNP	var_2_179517605	G	A	8	1030
chr2	179517612	179517614	TTN	NON_SYNONYMOUS_CODING	SNP	var_2_179517613	A	G	2	822
chr2	179517619	179517621	TTN	NON_SYNONYMOUS_CODING	SNP	var_2_179517620	T	C	2	822
chr2	179517631	179517633	TTN	NON_SYNONYMOUS_CODING	SNP	var_2_179517632	G	A	3	822
chr2	179517642	179517644	TTN	NON_SYNONYMOUS_CODING	SNP	var_2_179517643	A	T	2	822
chr2	179528016	179528018	TTN	NON_SYNONYMOUS_CODING	SNP	var_2_179528017	T	C	3	1016
chr2	179528164	179528166	TTN	NON_SYNONYMOUS_CODING	SNP	var_2_179528165	G	A	1	208
chr2	179528183	179528185	TTN	NON_SYNONYMOUS_CODING	SNP	var_2_179528184	T	C	2	822
chr2	179528195	179528197	TTN	NON_SYNONYMOUS_CODING	SNP	var_2_179528196	G	C	2	822
chr2	179528203	179528205	TTN	NON_SYNONYMOUS_CODING	SNP	var_2_179528204	A	G	1	822
chr2	179528376	179528378	TTN	NON_SYNONYMOUS_CODING	SNP	var_2_179528377	T	A	2	822
chr2	179528424	179528426	TTN	NON_SYNONYMOUS_CODING	SNP	var_2_179528425	G	C	1	208
chr2	179528633	179528635	TTN	SPLICE_SITE_ACCEPTOR	SNP	var_2_179528634	A	T	1	822
chr2	179528758	179528760	TTN	NON_SYNONYMOUS_CODING	SNP	var_2_179528759	T	C	9	1030
chr2	179528765	179528767	TTN	NON_SYNONYMOUS_CODING	SNP	var_2_179528766	T	C	1	822
chr2	179528792	179528794	TTN	NON_SYNONYMOUS_CODING	SNP	var_2_179528793	T	C	1	822
chr2	179528797	179528799	TTN	NON_SYNONYMOUS_CODING	SNP	var_2_179528798	G	C	1	822
chr2	179528804	179528806	TTN	NON_SYNONYMOUS_CODING	SNP	var_2_179528805	T	C	1	822
chr2	179528813	179528815	TTN	NON_SYNONYMOUS_CODING	SNP	var_2_179528814	G	A	1	822
chr2	179528821	179528823	TTN	NON_SYNONYMOUS_CODING	SNP	var_2_179528822	T	G	1	822
chr2	179529212	179529214	TTN	NON_SYNONYMOUS_CODING	SNP	var_2_179529213	T	C	1	208
chr2	179529652	179529654	TTN	NON_SYNONYMOUS_CODING	SNP	var_2_179529653	G	C	1	820
chr2	179534146	179534148	TTN	NON_SYNONYMOUS_CODING	SNP	var_2_179534147	T	G	1	800
chr2	179534152	179534154	TTN	NON_SYNONYMOUS_CODING	SNP	var_2_179534153	C	A	1	802
chr2	179534979	179534981	TTN	NON_SYNONYMOUS_CODING	SNP	var_2_179534980	C	T	1	822
chr2	179537199	179537201	TTN	NON_SYNONYMOUS_CODING	SNP	var_2_179537200	C	T	5	1030
chr2	179539124	179539126	TTN	NON_SYNONYMOUS_CODING	SNP	var_2_179539125	G	C	1	822
chr2	179539811	179539813	TTN	NON_SYNONYMOUS_CODING	SNP	var_2_179539812	T	G	2	1030
chr2	179544692	179544694	TTN	NON_SYNONYMOUS_CODING	SNP	var_2_179544693	C	T	1	208
chr2	179545802	179545804	TTN	SPLICE_SITE_DONOR	SNP	var_2_179545803	T	C	1	822
chr2	179547464	179547466	TTN	NON_SYNONYMOUS_CODING	SNP	var_2_179547465	C	T	1	822
chr2	179547546	179547548	TTN	NON_SYNONYMOUS_CODING	SNP	var_2_179547547	C	G	1	822
chr2	179549406	179549408	TTN	NON_SYNONYMOUS_CODING	SNP	var_2_179549407	G	A	7	1030
chr2	179549655	179549657	TTN	NON_SYNONYMOUS_CODING	SNP	var_2_179549656	T	G	1	820
chr2	179549706	179549708	TTN	NON_SYNONYMOUS_CODING	SNP	var_2_179549707	G	A	1	820
chr2	179550286	179550288	TTN	NON_SYNONYMOUS_CODING	SNP	var_2_179550287	G	C	2	1030
chr2	179554623	179554625	TTN	SPLICE_SITE_ACCEPTOR	SNP	var_2_179554624	C	T	2	822
chr2	179558689	179558691	TTN	NON_SYNONYMOUS_CODING	SNP	var_2_179558690	A	G	1	1030
chr2	179566920	179566922	TTN	NON_SYNONYMOUS_CODING	SNP	var_2_179566921	G	A	3	822
chr2	179567224	179567226	TTN	NON_SYNONYMOUS_CODING	SNP	var_2_179567225	C	T	1	822
chr2	179567339	179567341	TTN	NON_SYNONYMOUS_CODING	SNP	var_2_179567340	G	A	6	822
chr2	179569097	179569099	TTN	NON_SYNONYMOUS_CODING	SNP	var_2_179569098	A	G	1	208
chr2	179569301	179569303	TTN	NON_SYNONYMOUS_CODING	SNP	var_2_179569302	T	A	1	822
chr2	179569344	179569346	TTN	NON_SYNONYMOUS_CODING	SNP	var_2_179569345	C	G	1	822
chr2	179569481	179569483	TTN	NON_SYNONYMOUS_CODING	SNP	var_2_179569482	A	G	1	822
chr2	179571370	179571372	TTN	NON_SYNONYMOUS_CODING	SNP	var_2_179571371	G	A	1	208
chr2	179574312	179574314	TTN	NON_SYNONYMOUS_CODING	SNP	var_2_179574313	G	A	1	822
chr2	179574580	179574582	TTN	NON_SYNONYMOUS_CODING	SNP	var_2_179574581	G	A	1	822
chr2	179576828	179576830	TTN	NON_SYNONYMOUS_CODING	SNP	var_2_179576829	G	A	1	822
chr2	179577221	179577223	TTN	NON_SYNONYMOUS_CODING	SNP	var_2_179577222	C	A	1	208
chr2	179577558	179577560	TTN	NON_SYNONYMOUS_CODING	SNP	var_2_179577559	A	G	1	208
chr2	179577911	179577913	TTN	NON_SYNONYMOUS_CODING	SNP	var_2_179577912	T	A	1	822
chr2	179578712	179578714	TTN;TTN-AS1	NON_SYNONYMOUS_CODING	SNP	var_2_179578713	T	C	1	822
chr2	179578856	179578858	TTN;TTN-AS1	NON_SYNONYMOUS_CODING	SNP	var_2_179578857	G	A	1	822
chr2	179578890	179578892	TTN;TTN-AS1	NON_SYNONYMOUS_CODING	SNP	var_2_179578891	T	C	2	1030
chr2	179579975	179579977	TTN	NON_SYNONYMOUS_CODING	SNP	var_2_179579976	C	T	1	822
chr2	179580492	179580494	TTN	NON_SYNONYMOUS_CODING	SNP	var_2_179580493	T	C	1	822
chr2	179581890	179581892	TTN	NON_SYNONYMOUS_CODING	SNP	var_2_179581891	C	T	1	208
chr2	179581970	179581972	TTN	NON_SYNONYMOUS_CODING	SNP	var_2_179581971	C	T	2	1030
chr2	179582759	179582761	TTN	NON_SYNONYMOUS_CODING	SNP	var_2_179582760	T	C	3	822
chr2	179582768	179582770	TTN	NON_SYNONYMOUS_CODING	SNP	var_2_179582769	C	A	1	822
chr2	179582912	179582914	TTN	NON_SYNONYMOUS_CODING	SNP	var_2_179582913	C	T	5	1030
chr2	179584151	179584153	TTN	NON_SYNONYMOUS_CODING	SNP	var_2_179584152	G	A	1	208
chr2	179584543	179584545	TTN	NON_SYNONYMOUS_CODING	SNP	var_2_179584544	A	G	1	822
chr2	179585186	179585188	TTN	NON_SYNONYMOUS_CODING	SNP	var_2_179585187	C	T	1	822
chr2	179585256	179585258	TTN	NON_SYNONYMOUS_CODING	SNP	var_2_179585257	G	C	2	1030
chr2	179585311	179585313	TTN	NON_SYNONYMOUS_CODING	SNP	var_2_179585312	G	A	10	1030
chr2	179586755	179586757	TTN	NON_SYNONYMOUS_CODING	SNP	var_2_179586756	C	T	5	1030
chr2	179586814	179586816	TTN	NON_SYNONYMOUS_CODING	SNP	var_2_179586815	A	T	1	822
chr2	179587074	179587076	TTN	NON_SYNONYMOUS_CODING	SNP	var_2_179587075	T	G	1	822
chr2	179587081	179587083	TTN	NON_SYNONYMOUS_CODING	SNP	var_2_179587082	T	C	1	822
chr2	179588426	179588428	RP11-171I2.1;TTN	SPLICE_SITE_ACCEPTOR	SNP	var_2_179588427	T	C	2	822
chr2	179588621	179588623	RP11-171I2.1;TTN	NON_SYNONYMOUS_CODING	SNP	var_2_179588622	C	T	2	822
chr2	179588812	179588814	RP11-171I2.1;TTN	NON_SYNONYMOUS_CODING	SNP	var_2_179588813	C	T	2	1030
chr2	179589210	179589212	RP11-171I2.1;TTN	NON_SYNONYMOUS_CODING	SNP	var_2_179589211	G	A	1	822
chr2	179590132	179590134	RP11-171I2.1;TTN	NON_SYNONYMOUS_CODING	SNP	var_2_179590133	C	G	1	1030
chr2	179590138	179590140	RP11-171I2.1;TTN	NON_SYNONYMOUS_CODING	SNP	var_2_179590139	T	C	1	822
chr2	179590707	179590709	RP11-171I2.1;TTN	NON_SYNONYMOUS_CODING	SNP	var_2_179590708	C	T	2	1030
chr2	179591916	179591918	TTN	NON_SYNONYMOUS_CODING	SNP	var_2_179591917	T	C	2	1030
chr2	179593502	179593504	TTN	NON_SYNONYMOUS_CODING	SNP	var_2_179593503	G	T	1	1030
chr2	179593773	179593775	TTN	NON_SYNONYMOUS_CODING	SNP	var_2_179593774	T	G	1	822
chr2	179594058	179594060	TTN	NON_SYNONYMOUS_CODING	SNP	var_2_179594059	T	C	2	1030
chr2	179594106	179594108	TTN	NON_SYNONYMOUS_CODING	SNP	var_2_179594107	G	C	5	1030
chr2	179594137	179594139	TTN	NON_SYNONYMOUS_CODING	SNP	var_2_179594138	C	T	1	208
chr2	179594219	179594221	TTN	NON_SYNONYMOUS_CODING	SNP	var_2_179594220	T	G	1	208
chr2	179594429	179594431	TTN	NON_SYNONYMOUS_CODING	SNP	var_2_179594430	C	T	1	208
chr2	179595371	179595373	TTN	NON_SYNONYMOUS_CODING	SNP	var_2_179595372	T	C	16	1030
chr2	179595388	179595390	TTN	NON_SYNONYMOUS_CODING	SNP	var_2_179595389	T	A	4	1030
chr2	179595426	179595428	TTN	NON_SYNONYMOUS_CODING	SNP	var_2_179595427	A	C	14	1030
chr2	179596229	179596231	TTN	NON_SYNONYMOUS_CODING	SNP	var_2_179596230	C	A	1	208
chr2	179596268	179596270	TTN	NON_SYNONYMOUS_CODING	SNP	var_2_179596269	G	A	2	822
chr2	179596553	179596555	TTN	NON_SYNONYMOUS_CODING	SNP	var_2_179596554	T	C	13	1030
chr2	179597599	179597601	TTN	NON_SYNONYMOUS_CODING	SNP	var_2_179597600	C	T	9	1030
chr2	179597745	179597747	TTN;TTN-AS1	NON_SYNONYMOUS_CODING	SNP	var_2_179597746	A	G	1	822
chr2	179597746	179597748	TTN;TTN-AS1	NON_SYNONYMOUS_CODING	SNP	var_2_179597747	T	A	1	822
chr2	179597811	179597813	TTN	NON_SYNONYMOUS_CODING	SNP	var_2_179597812	C	T	1	822
chr2	179597842	179597844	TTN	NON_SYNONYMOUS_CODING	SNP	var_2_179597843	C	G	1	822
chr2	179598033	179598035	TTN	NON_SYNONYMOUS_CODING	SNP	var_2_179598034	C	T	1	822
chr2	179598399	179598401	TTN;TTN-AS1	NON_SYNONYMOUS_CODING	SNP	var_2_179598400	G	A	1	822
chr2	179599666	179599668	TTN	NON_SYNONYMOUS_CODING	SNP	var_2_179599667	G	C	9	1030
chr2	179600302	179600304	TTN	NON_SYNONYMOUS_CODING	SNP	var_2_179600303	G	C	7	1030
chr2	179600474	179600476	TTN;TTN-AS1	NON_SYNONYMOUS_CODING	SNP	var_2_179600475	C	T	6	1030
chr2	179600654	179600656	TTN	NON_SYNONYMOUS_CODING	SNP	var_2_179600655	T	G	2	1030
chr2	179603983	179603985	TTN	NON_SYNONYMOUS_CODING	SNP	var_2_179603984	T	C	2	1030
chr2	179604100	179604102	TTN	NON_SYNONYMOUS_CODING	SNP	var_2_179604101	C	T	2	1030
chr2	179605211	179605213	TTN	NON_SYNONYMOUS_CODING	SNP	var_2_179605212	C	T	2	1030
chr2	179605726	179605728	TTN	NON_SYNONYMOUS_CODING	SNP	var_2_179605727	G	A	1	822
chr2	179605814	179605816	TTN	NON_SYNONYMOUS_CODING	SNP	var_2_179605815	G	A	1	822
chr2	179605990	179605992	TTN	NON_SYNONYMOUS_CODING	SNP	var_2_179605991	G	A	10	1030
chr2	179606479	179606481	TTN	STOP_GAINED	SNP	var_2_179606480	G	T	1	822
chr2	179610798	179610800	TTN	NON_SYNONYMOUS_CODING	SNP	var_2_179610799	A	G	1	822
chr2	179610844	179610846	TTN	NON_SYNONYMOUS_CODING	SNP	var_2_179610845	C	T	2	822
chr2	179610966	179610968	TTN	NON_SYNONYMOUS_CODING	SNP	var_2_179610967	C	T	5	1030
chr2	179611702	179611704	TTN	NON_SYNONYMOUS_CODING	SNP	var_2_179611703	C	T	1	208
chr2	179611824	179611826	TTN	NON_SYNONYMOUS_CODING	SNP	var_2_179611825	T	C	1	822
chr2	179611933	179611935	TTN	NON_SYNONYMOUS_CODING	SNP	var_2_179611934	G	A	2	822
chr2	179612530	179612532	TTN	NON_SYNONYMOUS_CODING	SNP	var_2_179612531	G	T	1	822
chr2	179612634	179612636	TTN	NON_SYNONYMOUS_CODING	SNP	var_2_179612635	C	T	2	1030
chr2	179612799	179612801	TTN	NON_SYNONYMOUS_CODING	SNP	var_2_179612800	A	G	1	822
chr2	179613048	179613050	TTN	NON_SYNONYMOUS_CODING	SNP	var_2_179613049	A	G	2	1030
chr2	179613111	179613113	TTN	NON_SYNONYMOUS_CODING	SNP	var_2_179613112	G	A	1	208
chr2	179613178	179613180	TTN	NON_SYNONYMOUS_CODING	SNP	var_2_179613179	G	A	3	1030
chr2	179613190	179613192	TTN	NON_SYNONYMOUS_CODING	SNP	var_2_179613191	T	C	7	1030
chr2	179613493	179613495	TTN	NON_SYNONYMOUS_CODING	SNP	var_2_179613494	C	T	1	822
chr2	179613997	179613999	TTN	NON_SYNONYMOUS_CODING	SNP	var_2_179613998	C	A	1	822
chr2	179614153	179614155	TTN	NON_SYNONYMOUS_CODING	SNP	var_2_179614154	G	A	1	822
chr2	179614410	179614412	TTN	NON_SYNONYMOUS_CODING	SNP	var_2_179614411	G	A	1	822
chr2	179614624	179614626	TTN	NON_SYNONYMOUS_CODING	SNP	var_2_179614625	C	T	2	822
chr2	179614677	179614679	TTN	NON_SYNONYMOUS_CODING	SNP	var_2_179614678	A	C	1	208
chr2	179614839	179614841	TTN	NON_SYNONYMOUS_CODING	SNP	var_2_179614840	G	A	1	822
chr2	179615145	179615147	TTN	NON_SYNONYMOUS_CODING	SNP	var_2_179615146	G	A	1	822
chr2	179615526	179615528	TTN	NON_SYNONYMOUS_CODING	SNP	var_2_179615527	G	A	1	822
chr2	179615843	179615845	TTN	NON_SYNONYMOUS_CODING	SNP	var_2_179615844	C	G	1	822
chr2	179616051	179616053	TTN	NON_SYNONYMOUS_CODING	SNP	var_2_179616052	C	G	1	1030
chr2	179616214	179616216	TTN	NON_SYNONYMOUS_CODING	SNP	var_2_179616215	T	A	1	822
chr2	179616432	179616434	TTN	NON_SYNONYMOUS_CODING	SNP	var_2_179616433	A	G	1	822
chr2	179616477	179616479	TTN	NON_SYNONYMOUS_CODING	SNP	var_2_179616478	C	T	1	822
chr2	179616480	179616482	TTN	NON_SYNONYMOUS_CODING	SNP	var_2_179616481	C	T	2	1030
chr2	179617853	179617855	TTN	NON_SYNONYMOUS_CODING	SNP	var_2_179617854	T	C	1	820
chr2	179622367	179622369	TTN	NON_SYNONYMOUS_CODING	SNP	var_2_179622368	C	G	1	208
chr2	179622431	179622433	TTN	NON_SYNONYMOUS_CODING	SNP	var_2_179622432	A	C	1	208
chr2	179623771	179623773	TTN;TTN-AS1	SYNONYMOUS_CODING;SPLICE_SITE_DONOR	SNP	var_2_179623772	G	A	12	1030
chr2	179629471	179629473	TTN	NON_SYNONYMOUS_CODING	SNP	var_2_179629472	C	T	1	822
chr2	179629472	179629474	TTN	NON_SYNONYMOUS_CODING	SNP	var_2_179629473	G	T	1	822
chr2	179631103	179631105	TTN	SPLICE_SITE_DONOR	SNP	var_2_179631104	A	G	1	822
chr2	179631239	179631241	TTN	NON_SYNONYMOUS_CODING	SNP	var_2_179631240	G	C	1	208
chr2	179632593	179632595	TTN	NON_SYNONYMOUS_CODING	SNP	var_2_179632594	C	T	1	208
chr2	179632597	179632599	TTN	NON_SYNONYMOUS_CODING	SNP	var_2_179632598	C	T	6	822
chr2	179632622	179632624	TTN	NON_SYNONYMOUS_CODING	SNP	var_2_179632623	G	T	1	822
chr2	179632825	179632827	TTN	NON_SYNONYMOUS_CODING	SNP	var_2_179632826	G	C	2	208
chr2	179634519	179634521	TTN	NON_SYNONYMOUS_CODING	SNP	var_2_179634520	C	T	1	208
chr2	179634581	179634583	TTN	NON_SYNONYMOUS_CODING	SNP	var_2_179634582	T	C	1	208
chr2	179638738	179638740	TTN	NON_SYNONYMOUS_CODING	SNP	var_2_179638739	C	T	1	208
chr2	179640231	179640233	TTN	NON_SYNONYMOUS_CODING	SNP	var_2_179640232	C	T	1	822
chr2	179640237	179640239	TTN	NON_SYNONYMOUS_CODING	SNP	var_2_179640238	A	G	1	822
chr2	179640597	179640599	TTN	NON_SYNONYMOUS_CODING	SNP	var_2_179640598	C	T	1	822
chr2	179641294	179641296	TTN	NON_SYNONYMOUS_CODING	SNP	var_2_179641295	C	A	1	822
chr2	179641392	179641394	TTN	NON_SYNONYMOUS_CODING	SNP	var_2_179641393	G	A	1	822
chr2	179641542	179641544	TTN	NON_SYNONYMOUS_CODING	SNP	var_2_179641543	C	T	1	208
chr2	179642588	179642590	RP11-88L24.4;TTN	NON_SYNONYMOUS_CODING	SNP	var_2_179642589	C	G	10	1030
chr2	179642589	179642591	RP11-88L24.4;TTN	NON_SYNONYMOUS_CODING	SNP	var_2_179642590	G	A	1	208
chr2	179642612	179642614	RP11-88L24.4;TTN	NON_SYNONYMOUS_CODING	SNP	var_2_179642613	G	C	1	822
chr2	179642636	179642638	RP11-88L24.4;TTN	NON_SYNONYMOUS_CODING	SNP	var_2_179642637	G	A	1	822
chr2	179642678	179642680	RP11-88L24.4;TTN	NON_SYNONYMOUS_CODING	SNP	var_2_179642679	C	G	1	822
chr2	179643600	179643602	TTN	NON_SYNONYMOUS_CODING	SNP	var_2_179643601	C	G	1	208
chr2	179643707	179643709	TTN	NON_SYNONYMOUS_CODING	SNP	var_2_179643708	G	T	1	822
chr2	179643774	179643776	TTN	NON_SYNONYMOUS_CODING	SNP	var_2_179643775	C	T	9	1030
chr2	179644787	179644789	TTN	NON_SYNONYMOUS_CODING	SNP	var_2_179644788	G	A	1	822
chr2	179644850	179644852	TTN	NON_SYNONYMOUS_CODING	SNP	var_2_179644851	A	G	1	822
chr2	179645961	179645963	TTN	NON_SYNONYMOUS_CODING	SNP	var_2_179645962	C	G	1	822
chr2	179647304	179647306	TTN	NON_SYNONYMOUS_CODING	SNP	var_2_179647305	G	C	1	822
chr2	179647601	179647603	TTN	NON_SYNONYMOUS_CODING	SNP	var_2_179647602	C	T	1	208
chr2	179647630	179647632	TTN	NON_SYNONYMOUS_CODING	SNP	var_2_179647631	A	C	1	822
chr2	179647724	179647726	TTN	NON_SYNONYMOUS_CODING	SNP	var_2_179647725	G	T	1	822
chr2	179648840	179648842	TTN	NON_SYNONYMOUS_CODING	SNP	var_2_179648841	C	T	1	822
chr2	179648977	179648979	TTN	NON_SYNONYMOUS_CODING	SNP	var_2_179648978	T	C	1	208
chr2	179650399	179650401	TTN	NON_SYNONYMOUS_CODING	SNP	var_2_179650400	G	A	1	822
chr2	179650453	179650455	TTN	NON_SYNONYMOUS_CODING	SNP	var_2_179650454	C	T	1	822
chr2	179650586	179650588	TTN	NON_SYNONYMOUS_CODING	SNP	var_2_179650587	G	C	1	822
chr2	179650806	179650808	TTN	NON_SYNONYMOUS_CODING	SNP	var_2_179650807	C	T	1	822
chr2	179654120	179654122	TTN	NON_SYNONYMOUS_CODING	SNP	var_2_179654121	G	T	2	208
chr2	179654802	179654804	TTN	NON_SYNONYMOUS_CODING	SNP	var_2_179654803	T	C	1	822
chr2	179654808	179654810	TTN	NON_SYNONYMOUS_CODING	SNP	var_2_179654809	T	C	1	208
chr2	179654813	179654815	TTN	NON_SYNONYMOUS_CODING	SNP	var_2_179654814	A	C	1	822
chr2	179658155	179658157	TTN	NON_SYNONYMOUS_CODING	SNP	var_2_179658156	T	C	1	822
chr2	179658176	179658178	TTN	NON_SYNONYMOUS_CODING	SNP	var_2_179658177	T	A	1	822
chr2	179659226	179659228	TTN	NON_SYNONYMOUS_CODING	SNP	var_2_179659227	C	T	1	822
chr2	179659814	179659816	TTN	NON_SYNONYMOUS_CODING	SNP	var_2_179659815	C	G	2	1030
chr2	179664255	179664257	TTN	NON_SYNONYMOUS_CODING	SNP	var_2_179664256	G	A	1	822
chr2	179665117	179665119	TTN	SPLICE_SITE_DONOR	SNP	var_2_179665118	G	A	1	208
chr2	179665403	179665405	TTN	NON_SYNONYMOUS_CODING	SNP	var_2_179665404	T	C	1	822
chr2	220285544	220285546	DES	SPLICE_SITE_ACCEPTOR	SNP	var_2_220285545	C	T	1	822
chr2	220288526	220288528	DES	NON_SYNONYMOUS_CODING	SNP	var_2_220288527	G	C	1	822
chr2	220290403	220290405	DES	NON_SYNONYMOUS_CODING	SNP	var_2_220290404	G	C	1	822
chr3	8787312	8787314	CAV3	NON_SYNONYMOUS_CODING	SNP	var_3_8787313	C	G	4	1030
chr3	8787329	8787331	CAV3	NON_SYNONYMOUS_CODING	SNP	var_3_8787330	C	T	5	1030
chr3	14170980	14170982	TMEM43	NON_SYNONYMOUS_CODING	SNP	var_3_14170981	C	T	3	822
chr3	14174076	14174078	TMEM43	NON_SYNONYMOUS_CODING	SNP	var_3_14174077	G	A	2	822
chr3	14180730	14180732	RP11-434D12.1;TMEM43	NON_SYNONYMOUS_CODING	SNP	var_3_14180731	C	T	14	1030
chr3	32169563	32169565	GPD1L	SPLICE_SITE_ACCEPTOR	SNP	var_3_32169564	G	A	1	822
chr3	32180099	32180101	GPD1L	NON_SYNONYMOUS_CODING	SNP	var_3_32180100	G	A	1	822
chr3	32181722	32181724	GPD1L	NON_SYNONYMOUS_CODING	SNP	var_3_32181723	A	G	1	822
chr3	32181794	32181796	GPD1L	NON_SYNONYMOUS_CODING	SNP	var_3_32181795	G	A	1	822
chr3	32188127	32188129	GPD1L	NON_SYNONYMOUS_CODING	SNP	var_3_32188128	G	A	1	822
chr3	32201057	32201059	GPD1L	SPLICE_SITE_ACCEPTOR	SNP	var_3_32201058	A	T	1	822
chr3	38591846	38591848	SCN5A	NON_SYNONYMOUS_CODING	SNP	var_3_38591847	G	C	2	1030
chr3	38591852	38591854	SCN5A	NON_SYNONYMOUS_CODING	SNP	var_3_38591853	A	G	4	1030
chr3	38592092	38592094	SCN5A	NON_SYNONYMOUS_CODING	SNP	var_3_38592093	C	T	1	208
chr3	38592124	38592126	SCN5A	NON_SYNONYMOUS_CODING	SNP	var_3_38592125	C	T	1	822
chr3	38592173	38592175	SCN5A	NON_SYNONYMOUS_CODING	SNP	var_3_38592174	G	A	1	822
chr3	38592502	38592504	SCN5A	NON_SYNONYMOUS_CODING	SNP	var_3_38592503	C	T	7	1030
chr3	38595796	38595798	SCN5A	NON_SYNONYMOUS_CODING	SNP	var_3_38595797	A	T	1	208
chr3	38603990	38603992	SCN5A	NON_SYNONYMOUS_CODING	SNP	var_3_38603991	A	G	1	822
chr3	38618199	38618201	SCN5A	NON_SYNONYMOUS_CODING	SNP	var_3_38618200	G	A	1	822
chr3	38620945	38620947	SCN5A	NON_SYNONYMOUS_CODING	SNP	var_3_38620946	G	A	1	822
chr3	38645377	38645379	SCN5A	NON_SYNONYMOUS_CODING	SNP	var_3_38645378	G	T	1	1030
chr3	38645387	38645389	SCN5A	NON_SYNONYMOUS_CODING	SNP	var_3_38645388	G	A	1	822
chr3	38646353	38646355	SCN5A	NON_SYNONYMOUS_CODING	SNP	var_3_38646354	C	T	1	822
chr3	38647443	38647445	SCN5A	NON_SYNONYMOUS_CODING	SNP	var_3_38647444	C	T	1	822
chr3	38647506	38647508	SCN5A	NON_SYNONYMOUS_CODING	SNP	var_3_38647507	C	T	1	822
chr3	38671913	38671915	SCN5A	NON_SYNONYMOUS_CODING	SNP	var_3_38671914	T	C	1	822
chr3	46899902	46899904	MYL3	NON_SYNONYMOUS_CODING	SNP	var_3_46899903	T	C	1	822
chr3	46902192	46902194	MYL3	NON_SYNONYMOUS_CODING	SNP	var_3_46902193	G	A	1	208
chr3	52485307	52485309	TNNC1	NON_SYNONYMOUS_CODING	SNP	var_3_52485308	T	A	1	822
chr4	113970939	113970941	ANK2	NON_SYNONYMOUS_CODING	SNP	var_4_113970940	G	A	1	822
chr4	114170989	114170991	ANK2	NON_SYNONYMOUS_CODING	SNP	var_4_114170990	G	A	2	822
chr4	114232523	114232525	ANK2	STOP_GAINED	SNP	var_4_114232524	C	T	1	822
chr4	114239670	114239672	ANK2	SPLICE_SITE_ACCEPTOR	SNP	var_4_114239671	A	T	4	822
chr4	114251411	114251413	ANK2	NON_SYNONYMOUS_CODING	SNP	var_4_114251412	A	T	2	822
chr4	114254279	114254281	ANK2	NON_SYNONYMOUS_CODING	SNP	var_4_114254280	A	C	1	822
chr4	114257090	114257092	ANK2	NON_SYNONYMOUS_CODING	SNP	var_4_114257091	A	G	1	822
chr4	114262880	114262882	ANK2	NON_SYNONYMOUS_CODING	SNP	var_4_114262881	G	A	2	822
chr4	114267116	114267118	ANK2	NON_SYNONYMOUS_CODING	SNP	var_4_114267117	C	T	1	822
chr4	114267121	114267123	ANK2	NON_SYNONYMOUS_CODING	SNP	var_4_114267122	G	T	1	822
chr4	114274229	114274231	ANK2	NON_SYNONYMOUS_CODING	SNP	var_4_114274230	G	C	2	822
chr4	114274328	114274330	ANK2	NON_SYNONYMOUS_CODING	SNP	var_4_114274329	G	T	1	822
chr4	114274517	114274519	ANK2	NON_SYNONYMOUS_CODING	SNP	var_4_114274518	C	T	1	822
chr4	114275282	114275284	ANK2	NON_SYNONYMOUS_CODING	SNP	var_4_114275283	G	A	2	822
chr4	114275424	114275426	ANK2	NON_SYNONYMOUS_CODING	SNP	var_4_114275425	C	T	1	822
chr4	114275916	114275918	ANK2	NON_SYNONYMOUS_CODING	SNP	var_4_114275917	A	G	1	208
chr4	114275979	114275981	ANK2	NON_SYNONYMOUS_CODING	SNP	var_4_114275980	G	A	1	822
chr4	114276001	114276003	ANK2	NON_SYNONYMOUS_CODING	SNP	var_4_114276002	G	T	2	822
chr4	114276627	114276629	ANK2	NON_SYNONYMOUS_CODING	SNP	var_4_114276628	T	C	2	822
chr4	114276648	114276650	ANK2	NON_SYNONYMOUS_CODING	SNP	var_4_114276649	G	A	1	822
chr4	114276905	114276907	ANK2	NON_SYNONYMOUS_CODING	SNP	var_4_114276906	G	A	8	1030
chr4	114276956	114276958	ANK2	NON_SYNONYMOUS_CODING	SNP	var_4_114276957	A	C	1	822
chr4	114277170	114277172	ANK2	NON_SYNONYMOUS_CODING	SNP	var_4_114277171	G	A	1	822
chr4	114278127	114278129	ANK2	NON_SYNONYMOUS_CODING	SNP	var_4_114278128	C	T	5	1030
chr4	114279626	114279628	ANK2	NON_SYNONYMOUS_CODING	SNP	var_4_114279627	A	C	1	822
chr4	114279627	114279629	ANK2	NON_SYNONYMOUS_CODING	SNP	var_4_114279628	T	C	10	1030
chr4	114280433	114280435	ANK2	NON_SYNONYMOUS_CODING	SNP	var_4_114280434	A	T	1	822
chr4	114286206	114286208	ANK2	NON_SYNONYMOUS_CODING	SNP	var_4_114286207	T	A	1	822
chr4	114290875	114290877	ANK2	NON_SYNONYMOUS_CODING	SNP	var_4_114290876	G	A	1	822
chr4	114294461	114294463	ANK2	NON_SYNONYMOUS_CODING	SNP	var_4_114294462	C	T	2	822
chr4	114294536	114294538	ANK2	NON_SYNONYMOUS_CODING	SNP	var_4_114294537	G	A	5	1030
chr4	114302653	114302655	ANK2	NON_SYNONYMOUS_CODING	SNP	var_4_114302654	T	C	1	822
chr4	120057708	120057710	MYOZ2	NON_SYNONYMOUS_CODING	SNP	var_4_120057709	A	C	1	208
chr5	156184786	156184788	SGCD	STOP_LOST	SNP	var_5_156184787	A	C	1	814
chr6	7542159	7542161	DSP	NON_SYNONYMOUS_CODING	SNP	var_6_7542160	C	G	1	1024
chr6	7556057	7556059	DSP	SPLICE_SITE_DONOR	SNP	var_6_7556058	G	A	1	822
chr6	7562974	7562976	DSP	NON_SYNONYMOUS_CODING	SNP	var_6_7562975	G	A	5	1030
chr6	7565702	7565704	DSP	NON_SYNONYMOUS_CODING	SNP	var_6_7565703	G	A	1	822
chr6	7569466	7569468	DSP	NON_SYNONYMOUS_CODING	SNP	var_6_7569467	C	T	1	822
chr6	7570718	7570720	DSP	NON_SYNONYMOUS_CODING	SNP	var_6_7570719	A	G	1	822
chr6	7570790	7570792	DSP	NON_SYNONYMOUS_CODING	SNP	var_6_7570791	G	A	1	822
chr6	7571783	7571785	DSP	NON_SYNONYMOUS_CODING	SNP	var_6_7571784	A	G	1	822
chr6	7576579	7576581	DSP	NON_SYNONYMOUS_CODING	SNP	var_6_7576580	A	G	1	822
chr6	7577255	7577257	DSP	NON_SYNONYMOUS_CODING	SNP	var_6_7577256	T	C	1	822
chr6	7580134	7580136	DSP	NON_SYNONYMOUS_CODING	SNP	var_6_7580135	C	G	1	822
chr6	7580164	7580166	DSP	NON_SYNONYMOUS_CODING	SNP	var_6_7580165	G	A	1	822
chr6	7580440	7580442	DSP	NON_SYNONYMOUS_CODING	SNP	var_6_7580441	C	T	1	822
chr6	7580539	7580541	DSP	NON_SYNONYMOUS_CODING	SNP	var_6_7580540	A	G	1	822
chr6	7580827	7580829	DSP	NON_SYNONYMOUS_CODING	SNP	var_6_7580828	C	T	1	822
chr6	7581010	7581012	DSP	NON_SYNONYMOUS_CODING	SNP	var_6_7581011	G	T	1	822
chr6	7581197	7581199	DSP	NON_SYNONYMOUS_CODING	SNP	var_6_7581198	A	G	1	822
chr6	7581640	7581642	DSP	NON_SYNONYMOUS_CODING	SNP	var_6_7581641	G	A	2	1030
chr6	7582992	7582994	DSP	NON_SYNONYMOUS_CODING	SNP	var_6_7582993	A	T	8	1030
chr6	7583702	7583704	DSP	NON_SYNONYMOUS_CODING	SNP	var_6_7583703	G	A	3	1030
chr6	7584309	7584311	DSP	NON_SYNONYMOUS_CODING	SNP	var_6_7584310	T	G	1	822
chr6	7585116	7585118	DSP	NON_SYNONYMOUS_CODING	SNP	var_6_7585117	G	A	3	1030
chr6	7585994	7585996	DSP	NON_SYNONYMOUS_CODING	SNP	var_6_7585995	C	T	1	208
chr6	112435334	112435336	LAMA4	NON_SYNONYMOUS_CODING	SNP	var_6_112435335	G	A	1	822
chr6	112435909	112435911	LAMA4	NON_SYNONYMOUS_CODING	SNP	var_6_112435910	G	A	1	208
chr6	112439070	112439072	LAMA4	NON_SYNONYMOUS_CODING	SNP	var_6_112439071	G	C	8	208
chr6	112440482	112440484	LAMA4	NON_SYNONYMOUS_CODING	SNP	var_6_112440483	C	T	1	822
chr6	112455662	112455664	LAMA4	SPLICE_SITE_DONOR	SNP	var_6_112455663	C	G	1	822
chr6	112460364	112460366	LAMA4	NON_SYNONYMOUS_CODING	SNP	var_6_112460365	C	T	15	1030
chr6	112461020	112461022	LAMA4	NON_SYNONYMOUS_CODING	SNP	var_6_112461021	C	G	1	822
chr6	112463388	112463390	LAMA4	NON_SYNONYMOUS_CODING	SNP	var_6_112463389	G	T	1	822
chr6	112471714	112471716	LAMA4	NON_SYNONYMOUS_CODING	SNP	var_6_112471715	C	T	2	1030
chr6	112486396	112486398	LAMA4	NON_SYNONYMOUS_CODING	SNP	var_6_112486397	G	A	2	208
chr6	112493808	112493810	LAMA4	SPLICE_SITE_DONOR	SNP	var_6_112493809	G	A	2	822
chr6	112493978	112493980	LAMA4	NON_SYNONYMOUS_CODING	SNP	var_6_112493979	C	T	1	822
chr6	112512881	112512883	LAMA4	NON_SYNONYMOUS_CODING	SNP	var_6_112512882	G	A	1	1030
chr6	112528336	112528338	LAMA4	NON_SYNONYMOUS_CODING	SNP	var_6_112528337	G	A	1	208
chr6	112575288	112575290	LAMA4	NON_SYNONYMOUS_CODING	SNP	var_6_112575289	A	G	1	822
chr6	112575289	112575291	LAMA4	NON_SYNONYMOUS_CODING	SNP	var_6_112575290	G	C	1	822
chr6	133777740	133777742	EYA4;RP1-283K11.2	NON_SYNONYMOUS_CODING	SNP	var_6_133777741	A	C	1	822
chr6	133789722	133789724	EYA4	NON_SYNONYMOUS_CODING	SNP	var_6_133789723	C	T	1	822
chr6	133789764	133789766	EYA4	NON_SYNONYMOUS_CODING	SNP	var_6_133789765	C	T	2	822
chr6	133789884	133789886	EYA4	NON_SYNONYMOUS_CODING	SNP	var_6_133789885	C	G	1	822
chr6	133789892	133789894	EYA4	SPLICE_SITE_DONOR	SNP	var_6_133789893	A	G	1	822
chr6	133802616	133802618	EYA4	NON_SYNONYMOUS_CODING	SNP	var_6_133802617	G	T	1	822
chr6	133802664	133802666	EYA4	NON_SYNONYMOUS_CODING	SNP	var_6_133802665	G	C	1	822
chr6	133846173	133846175	EYA4	NON_SYNONYMOUS_CODING	SNP	var_6_133846174	G	A	1	822
chr7	91603055	91603057	AKAP9	NON_SYNONYMOUS_CODING	SNP	var_7_91603056	C	T	4	1030
chr7	91603114	91603116	AKAP9	NON_SYNONYMOUS_CODING	SNP	var_7_91603115	C	T	6	1030
chr7	91622302	91622304	AKAP9	NON_SYNONYMOUS_CODING	SNP	var_7_91622303	G	C	5	1030
chr7	91624926	91624928	AKAP9	NON_SYNONYMOUS_CODING	SNP	var_7_91624927	G	A	6	208
chr7	91631130	91631132	AKAP9	NON_SYNONYMOUS_CODING	SNP	var_7_91631131	G	A	1	822
chr7	91631514	91631516	AKAP9	NON_SYNONYMOUS_CODING	SNP	var_7_91631515	A	G	1	822
chr7	91631811	91631813	AKAP9	NON_SYNONYMOUS_CODING	SNP	var_7_91631812	T	C	2	1030
chr7	91632160	91632162	AKAP9	NON_SYNONYMOUS_CODING	SNP	var_7_91632161	A	G	1	822
chr7	91632529	91632531	AKAP9	NON_SYNONYMOUS_CODING	SNP	var_7_91632530	A	G	1	822
chr7	91646405	91646407	AKAP9	NON_SYNONYMOUS_CODING	SNP	var_7_91646406	G	A	4	1028
chr7	91651646	91651648	AKAP9	NON_SYNONYMOUS_CODING	SNP	var_7_91651647	G	T	1	822
chr7	91652301	91652303	AKAP9	NON_SYNONYMOUS_CODING	SNP	var_7_91652302	G	C	1	822
chr7	91660819	91660821	AKAP9	SPLICE_SITE_ACCEPTOR	SNP	var_7_91660820	A	T	3	822
chr7	91667730	91667732	AKAP9	SPLICE_SITE_ACCEPTOR	SNP	var_7_91667731	A	T	5	822
chr7	91667735	91667737	AKAP9	NON_SYNONYMOUS_CODING	SNP	var_7_91667736	A	G	4	1030
chr7	91670081	91670083	AKAP9	NON_SYNONYMOUS_CODING	SNP	var_7_91670082	G	A	1	822
chr7	91671489	91671491	AKAP9	NON_SYNONYMOUS_CODING	SNP	var_7_91671490	C	T	1	822
chr7	91674404	91674406	AKAP9	NON_SYNONYMOUS_CODING	SNP	var_7_91674405	T	C	1	822
chr7	91682074	91682076	AKAP9	NON_SYNONYMOUS_CODING	SNP	var_7_91682075	G	A	1	822
chr7	91690651	91690653	AKAP9	NON_SYNONYMOUS_CODING	SNP	var_7_91690652	A	G	2	822
chr7	91694540	91694542	AKAP9	SPLICE_SITE_ACCEPTOR	SNP	var_7_91694541	A	G	4	820
chr7	91700266	91700268	AKAP9	NON_SYNONYMOUS_CODING	SNP	var_7_91700267	T	C	4	1030
chr7	91700293	91700295	AKAP9	STOP_GAINED	SNP	var_7_91700294	C	T	1	822
chr7	91708636	91708638	AKAP9	NON_SYNONYMOUS_CODING	SNP	var_7_91708637	C	G	1	208
chr7	91712608	91712610	AKAP9	NON_SYNONYMOUS_CODING	SNP	var_7_91712609	A	C	1	1030
chr7	91712726	91712728	AKAP9	NON_SYNONYMOUS_CODING	SNP	var_7_91712727	G	T	1	1030
chr7	91713947	91713949	AKAP9	SPLICE_SITE_ACCEPTOR	SNP	var_7_91713948	A	T	5	822
chr7	91714950	91714952	AKAP9	NON_SYNONYMOUS_CODING	SNP	var_7_91714951	C	T	1	822
chr7	91715584	91715586	AKAP9	NON_SYNONYMOUS_CODING	SNP	var_7_91715585	G	A	2	208
chr7	91724421	91724423	AKAP9	NON_SYNONYMOUS_CODING	SNP	var_7_91724422	T	G	1	822
chr7	91724454	91724456	AKAP9	NON_SYNONYMOUS_CODING	SNP	var_7_91724455	C	T	1	822
chr7	91726140	91726142	AKAP9	STOP_GAINED	SNP	var_7_91726141	G	T	1	822
chr7	91726390	91726392	AKAP9	NON_SYNONYMOUS_CODING	SNP	var_7_91726391	C	A	1	822
chr7	91726526	91726528	AKAP9	NON_SYNONYMOUS_CODING	SNP	var_7_91726527	G	C	2	822
chr7	91727478	91727480	AKAP9	NON_SYNONYMOUS_CODING	SNP	var_7_91727479	A	T	1	1030
chr7	91729126	91729128	AKAP9	NON_SYNONYMOUS_CODING	SNP	var_7_91729127	A	G	10	1030
chr7	91730212	91730214	AKAP9	NON_SYNONYMOUS_CODING	SNP	var_7_91730213	T	C	1	208
chr7	91731944	91731946	AKAP9	NON_SYNONYMOUS_CODING	SNP	var_7_91731945	G	A	1	208
chr7	91732082	91732084	AKAP9	NON_SYNONYMOUS_CODING	SNP	var_7_91732083	G	A	5	1030
chr7	91732100	91732102	AKAP9	NON_SYNONYMOUS_CODING	SNP	var_7_91732101	G	A	1	822
chr7	91735022	91735024	AKAP9	NON_SYNONYMOUS_CODING	SNP	var_7_91735023	G	C	1	822
chr7	91736708	91736710	AKAP9	NON_SYNONYMOUS_CODING	SNP	var_7_91736709	T	C	1	822
chr7	91737871	91737873	AKAP9	NON_SYNONYMOUS_CODING	SNP	var_7_91737872	G	T	1	822
chr7	150644016	150644018	KCNH2	NON_SYNONYMOUS_CODING	SNP	var_7_150644017	G	A	1	822
chr7	150647239	150647241	KCNH2	NON_SYNONYMOUS_CODING	SNP	var_7_150647240	G	A	1	820
chr7	150654467	150654469	KCNH2	NON_SYNONYMOUS_CODING	SNP	var_7_150654468	G	A	2	822
chr7	150654524	150654526	KCNH2	NON_SYNONYMOUS_CODING	SNP	var_7_150654525	G	A	2	822
chr7	150656689	150656691	KCNH2	NON_SYNONYMOUS_CODING	SNP	var_7_150656690	G	A	3	822
chr7	151372596	151372598	PRKAG2	NON_SYNONYMOUS_CODING	SNP	var_7_151372597	G	A	1	822
chr7	151478353	151478355	PRKAG2	NON_SYNONYMOUS_CODING	SNP	var_7_151478354	G	A	1	822
chr7	151478405	151478407	PRKAG2	NON_SYNONYMOUS_CODING	SNP	var_7_151478406	C	T	1	822
chr7	151478449	151478451	PRKAG2	NON_SYNONYMOUS_CODING	SNP	var_7_151478450	G	T	1	822
chr7	151478456	151478458	PRKAG2	NON_SYNONYMOUS_CODING	SNP	var_7_151478457	G	A	1	820
chr9	108363419	108363421	FKTN	SPLICE_SITE_ACCEPTOR	SNP	var_9_108363420	A	G	13	1030
chr9	108366499	108366501	FKTN	NON_SYNONYMOUS_CODING	SNP	var_9_108366500	G	A	1	822
chr9	108382328	108382330	FKTN	NON_SYNONYMOUS_CODING	SNP	var_9_108382329	G	A	2	1030
chr9	108397455	108397457	FKTN	NON_SYNONYMOUS_CODING	SNP	var_9_108397456	A	G	1	208
chr9	108397494	108397496	FKTN	NON_SYNONYMOUS_CODING	SNP	var_9_108397495	A	G	14	1030
chr10	18439810	18439812	CACNB2	SPLICE_SITE_ACCEPTOR	SNP	var_10_18439811	G	T	16	1030
chr10	18439812	18439814	CACNB2	NON_SYNONYMOUS_CODING	SNP	var_10_18439813	C	T	1	822
chr10	18439899	18439901	CACNB2	NON_SYNONYMOUS_CODING	SNP	var_10_18439900	G	A	1	822
chr10	18787343	18787345	CACNB2	NON_SYNONYMOUS_CODING	SNP	var_10_18787344	G	A	1	822
chr10	18803955	18803957	CACNB2	NON_SYNONYMOUS_CODING	SNP	var_10_18803956	T	C	1	822
chr10	18823161	18823163	CACNB2	SPLICE_SITE_DONOR	SNP	var_10_18823162	T	C	1	208
chr10	18828180	18828182	CACNB2;RP11-499P20.2	NON_SYNONYMOUS_CODING	SNP	var_10_18828181	C	T	1	822
chr10	18828229	18828231	CACNB2;RP11-499P20.2	SYNONYMOUS_CODING;SPLICE_SITE_ACCEPTOR	SNP	var_10_18828230	T	C	1	822
chr10	18828328	18828330	CACNB2	NON_SYNONYMOUS_CODING	SNP	var_10_18828329	G	C	1	822
chr10	18828445	18828447	CACNB2	NON_SYNONYMOUS_CODING	SNP	var_10_18828446	C	A	1	208
chr10	18828486	18828488	CACNB2	NON_SYNONYMOUS_CODING	SNP	var_10_18828487	G	C	1	208
chr10	21097545	21097547	NEBL	NON_SYNONYMOUS_CODING	SNP	var_10_21097546	G	A	4	822
chr10	21115406	21115408	NEBL	NON_SYNONYMOUS_CODING	SNP	var_10_21115407	C	T	1	822
chr10	21115433	21115435	NEBL	NON_SYNONYMOUS_CODING	SNP	var_10_21115434	G	A	1	822
chr10	21147264	21147266	NEBL	STOP_GAINED	SNP	var_10_21147265	G	C	1	822
chr10	21157672	21157674	NEBL	NON_SYNONYMOUS_CODING	SNP	var_10_21157673	C	T	3	1030
chr10	21169719	21169721	NEBL	SPLICE_SITE_DONOR	SNP	var_10_21169720	T	C	3	822
chr10	21177020	21177022	NEBL	SPLICE_SITE_DONOR	SNP	var_10_21177021	C	T	1	822
chr10	21177127	21177129	NEBL	STOP_GAINED	SNP	var_10_21177128	G	C	2	1030
chr10	21178851	21178853	NEBL	NON_SYNONYMOUS_CODING	SNP	var_10_21178852	C	G	6	1030
chr10	21185902	21185904	NEBL	NON_SYNONYMOUS_CODING	SNP	var_10_21185903	G	A	1	822
chr10	21461311	21461313	NEBL	NON_SYNONYMOUS_CODING	SNP	var_10_21461312	G	A	1	822
chr10	69881253	69881255	MYPN	NON_SYNONYMOUS_CODING	SNP	var_10_69881254	A	G	1	822
chr10	69902812	69902814	MYPN	NON_SYNONYMOUS_CODING	SNP	var_10_69902813	C	G	1	822
chr10	69905282	69905284	MYPN	NON_SYNONYMOUS_CODING	SNP	var_10_69905283	G	A	1	1030
chr10	69926073	69926075	MYPN	NON_SYNONYMOUS_CODING	SNP	var_10_69926074	G	A	1	822
chr10	69926235	69926237	MYPN	NON_SYNONYMOUS_CODING	SNP	var_10_69926236	C	T	1	822
chr10	69934324	69934326	MYPN	NON_SYNONYMOUS_CODING	SNP	var_10_69934325	C	A	1	822
chr10	69935168	69935170	MYPN	NON_SYNONYMOUS_CODING	SNP	var_10_69935169	G	A	1	822
chr10	69948820	69948822	MYPN	NON_SYNONYMOUS_CODING	SNP	var_10_69948821	C	T	1	1030
chr10	69954233	69954235	MYPN	NON_SYNONYMOUS_CODING	SNP	var_10_69954234	G	A	1	822
chr10	69959119	69959121	MYPN	SPLICE_SITE_ACCEPTOR	SNP	var_10_69959120	A	T	4	822
chr10	69970161	69970163	MYPN	NON_SYNONYMOUS_CODING	SNP	var_10_69970162	A	G	1	822
chr10	75832592	75832594	VCL	NON_SYNONYMOUS_CODING	SNP	var_10_75832593	T	C	1	822
chr10	75834565	75834567	VCL	NON_SYNONYMOUS_CODING	SNP	var_10_75834566	C	T	1	208
chr10	75842256	75842258	VCL	NON_SYNONYMOUS_CODING	SNP	var_10_75842257	C	A	1	208
chr10	75843195	75843197	VCL	NON_SYNONYMOUS_CODING	SNP	var_10_75843196	A	C	1	208
chr10	75849775	75849777	VCL	SPLICE_SITE_ACCEPTOR	SNP	var_10_75849776	T	C	1	822
chr10	75849897	75849899	VCL	NON_SYNONYMOUS_CODING	SNP	var_10_75849898	C	G	1	822
chr10	75857055	75857057	VCL	NON_SYNONYMOUS_CODING	SNP	var_10_75857056	C	G	5	1030
chr10	75857058	75857060	VCL	NON_SYNONYMOUS_CODING	SNP	var_10_75857059	C	T	1	822
chr10	75860739	75860741	VCL	NON_SYNONYMOUS_CODING	SNP	var_10_75860740	A	G	1	822
chr10	75860753	75860755	VCL	NON_SYNONYMOUS_CODING	SNP	var_10_75860754	G	A	1	822
chr10	75863600	75863602	VCL	NON_SYNONYMOUS_CODING	SNP	var_10_75863601	A	T	1	208
chr10	75871826	75871828	VCL	NON_SYNONYMOUS_CODING	SNP	var_10_75871827	C	T	1	208
chr10	75873960	75873962	VCL	NON_SYNONYMOUS_CODING	SNP	var_10_75873961	C	T	1	822
chr10	88428532	88428534	LDB3	NON_SYNONYMOUS_CODING	SNP	var_10_88428533	A	G	1	822
chr10	88439174	88439176	LDB3	NON_SYNONYMOUS_CODING	SNP	var_10_88439175	G	C	1	822
chr10	88441222	88441224	LDB3	NON_SYNONYMOUS_CODING	SNP	var_10_88441223	G	A	3	822
chr10	88441336	88441338	LDB3	NON_SYNONYMOUS_CODING	SNP	var_10_88441337	G	A	1	820
chr10	88441534	88441536	LDB3	NON_SYNONYMOUS_CODING	SNP	var_10_88441535	G	A	4	1030
chr10	88446829	88446831	LDB3	NON_SYNONYMOUS_CODING	SNP	var_10_88446830	G	A	3	1030
chr10	88451648	88451650	LDB3	SPLICE_SITE_ACCEPTOR	SNP	var_10_88451649	A	G	2	1030
chr10	88451756	88451758	LDB3	NON_SYNONYMOUS_CODING	SNP	var_10_88451757	G	A	2	1030
chr10	88476398	88476400	LDB3	NON_SYNONYMOUS_CODING	SNP	var_10_88476399	G	A	1	208
chr10	88476437	88476439	LDB3	NON_SYNONYMOUS_CODING	SNP	var_10_88476438	C	T	1	822
chr10	88476445	88476447	LDB3	NON_SYNONYMOUS_CODING	SNP	var_10_88476446	G	C	1	822
chr10	88477746	88477748	LDB3	NON_SYNONYMOUS_CODING	SNP	var_10_88477747	G	A	1	208
chr10	88486006	88486008	LDB3	NON_SYNONYMOUS_CODING	SNP	var_10_88486007	G	A	1	822
chr10	92675321	92675323	ANKRD1	NON_SYNONYMOUS_CODING	SNP	var_10_92675322	G	A	6	822
chr10	92679935	92679937	ANKRD1	NON_SYNONYMOUS_CODING	SNP	var_10_92679936	C	T	1	822
chr10	121411295	121411297	BAG3	NON_SYNONYMOUS_CODING	SNP	var_10_121411296	C	G	14	1026
chr10	121429461	121429463	BAG3	NON_SYNONYMOUS_CODING	SNP	var_10_121429462	A	T	1	822
chr10	121429496	121429498	BAG3	NON_SYNONYMOUS_CODING	SNP	var_10_121429497	C	G	1	208
chr10	121429644	121429646	BAG3	NON_SYNONYMOUS_CODING	SNP	var_10_121429645	G	A	4	1030
chr10	121431812	121431814	BAG3	NON_SYNONYMOUS_CODING	SNP	var_10_121431813	C	T	1	822
chr10	121431874	121431876	BAG3	NON_SYNONYMOUS_CODING	SNP	var_10_121431875	A	C	1	822
chr10	121436305	121436307	BAG3	NON_SYNONYMOUS_CODING	SNP	var_10_121436306	G	A	3	1030
chr11	2466655	2466657	KCNQ1	NON_SYNONYMOUS_CODING	SNP	var_11_2466656	G	A	1	822
chr11	2591927	2591929	KCNQ1	NON_SYNONYMOUS_CODING	SNP	var_11_2591928	A	G	1	822
chr11	2608849	2608851	KCNQ1	NON_SYNONYMOUS_CODING	SNP	var_11_2608850	G	T	3	822
chr11	2608859	2608861	KCNQ1	NON_SYNONYMOUS_CODING	SNP	var_11_2608860	C	T	1	822
chr11	2610065	2610067	KCNQ1	NON_SYNONYMOUS_CODING	SNP	var_11_2610066	G	A	1	822
chr11	2610068	2610070	KCNQ1	NON_SYNONYMOUS_CODING	SNP	var_11_2610069	G	A	1	822
chr11	2797219	2797221	KCNQ1	NON_SYNONYMOUS_CODING	SNP	var_11_2797220	G	A	1	822
chr11	19204266	19204268	CSRP3	NON_SYNONYMOUS_CODING	SNP	var_11_19204267	T	C	1	822
chr11	19207877	19207879	CSRP3	NON_SYNONYMOUS_CODING	SNP	var_11_19207878	C	T	1	822
chr11	19213985	19213987	CSRP3	NON_SYNONYMOUS_CODING	SNP	var_11_19213986	A	G	3	1030
chr11	47354470	47354472	MYBPC3	NON_SYNONYMOUS_CODING	SNP	var_11_47354471	C	G	1	822
chr11	47355127	47355129	MYBPC3	NON_SYNONYMOUS_CODING	SNP	var_11_47355128	G	A	1	822
chr11	47356627	47356629	MYBPC3	NON_SYNONYMOUS_CODING	SNP	var_11_47356628	G	C	3	1030
chr11	47359134	47359136	MYBPC3	SPLICE_SITE_ACCEPTOR	SNP	var_11_47359135	C	G	1	822
chr11	47360234	47360236	MYBPC3	SPLICE_SITE_ACCEPTOR	SNP	var_11_47360235	G	A	1	820
chr11	47362730	47362732	MYBPC3	NON_SYNONYMOUS_CODING	SNP	var_11_47362731	C	T	1	822
chr11	47363542	47363544	MYBPC3	NON_SYNONYMOUS_CODING	SNP	var_11_47363543	G	A	2	776
chr11	47364161	47364163	MYBPC3	NON_SYNONYMOUS_CODING	SNP	var_11_47364162	C	G	1	822
chr11	47364233	47364235	MYBPC3	NON_SYNONYMOUS_CODING	SNP	var_11_47364234	C	T	1	208
chr11	47364284	47364286	MYBPC3	NON_SYNONYMOUS_CODING	SNP	var_11_47364285	C	T	2	822
chr11	47364636	47364638	MYBPC3	NON_SYNONYMOUS_CODING	SNP	var_11_47364637	G	A	1	822
chr11	47367870	47367872	MYBPC3	NON_SYNONYMOUS_CODING	SNP	var_11_47367871	C	T	2	1030
chr11	47371329	47371331	MYBPC3	NON_SYNONYMOUS_CODING	SNP	var_11_47371330	T	C	2	822
chr11	47371413	47371415	MYBPC3	NON_SYNONYMOUS_CODING	SNP	var_11_47371414	C	T	1	1028
chr11	47374185	47374187	MYBPC3	NON_SYNONYMOUS_CODING	SNP	var_11_47374186	C	G	1	822
chr11	74168360	74168362	KCNE3	NON_SYNONYMOUS_CODING	SNP	var_11_74168361	C	T	6	1030
chr11	74168582	74168584	KCNE3	NON_SYNONYMOUS_CODING	SNP	var_11_74168583	G	A	1	822
chr11	111781169	111781171	CRYAB	SYNONYMOUS_CODING;NON_SYNONYMOUS_CODING	SNP	var_11_111781170	G	A	1	208
chr11	111782332	111782334	CRYAB	NON_SYNONYMOUS_CODING	SNP	var_11_111782333	G	A	1	822
chr11	118015898	118015900	SCN4B	NON_SYNONYMOUS_CODING	SNP	var_11_118015899	C	A	1	822
chr11	118023370	118023372	SCN4B	NON_SYNONYMOUS_CODING	SNP	var_11_118023371	G	T	1	822
chr12	2595422	2595424	CACNA1C	NON_SYNONYMOUS_CODING	SNP	var_12_2595423	T	C	1	208
chr12	2613673	2613675	CACNA1C	NON_SYNONYMOUS_CODING	SNP	var_12_2613674	G	A	1	822
chr12	2614019	2614021	CACNA1C	NON_SYNONYMOUS_CODING	SNP	var_12_2614020	G	A	1	822
chr12	2711062	2711064	CACNA1C	NON_SYNONYMOUS_CODING	SNP	var_12_2711063	G	A	1	822
chr12	2760793	2760795	CACNA1C	NON_SYNONYMOUS_CODING	SNP	var_12_2760794	G	A	1	822
chr12	2764347	2764349	CACNA1C	NON_SYNONYMOUS_CODING	SNP	var_12_2764348	G	C	1	822
chr12	2788667	2788669	CACNA1C	NON_SYNONYMOUS_CODING	SNP	var_12_2788668	C	G	1	1014
chr12	2788904	2788906	CACNA1C	NON_SYNONYMOUS_CODING	SNP	var_12_2788905	C	T	1	800
chr12	2797745	2797747	CACNA1C	NON_SYNONYMOUS_CODING	SNP	var_12_2797746	G	A	4	1030
chr12	21958186	21958188	ABCC9	STOP_GAINED	SNP	var_12_21958187	A	T	1	1030
chr12	21958187	21958189	ABCC9	NON_SYNONYMOUS_CODING	SNP	var_12_21958188	A	T	1	1030
chr12	21995311	21995313	ABCC9	NON_SYNONYMOUS_CODING	SNP	var_12_21995312	C	T	2	822
chr12	21995408	21995410	ABCC9	SPLICE_SITE_ACCEPTOR	SNP	var_12_21995409	T	G	1	822
chr12	22015988	22015990	ABCC9	SPLICE_SITE_ACCEPTOR	SNP	var_12_22015989	C	T	4	1030
chr12	22017409	22017411	ABCC9	NON_SYNONYMOUS_CODING	SNP	var_12_22017410	C	T	15	1030
chr12	32949235	32949237	PKP2	SPLICE_SITE_ACCEPTOR	SNP	var_12_32949236	C	G	1	822
chr12	32975499	32975501	PKP2	NON_SYNONYMOUS_CODING	SNP	var_12_32975500	C	A	1	822
chr12	32977025	32977027	PKP2	NON_SYNONYMOUS_CODING	SNP	var_12_32977026	C	T	5	1030
chr12	32994057	32994059	PKP2	NON_SYNONYMOUS_CODING	SNP	var_12_32994058	A	C	5	1030
chr12	32994072	32994074	PKP2	NON_SYNONYMOUS_CODING	SNP	var_12_32994073	G	A	6	1030
chr12	32994099	32994101	PKP2	NON_SYNONYMOUS_CODING	SNP	var_12_32994100	T	C	1	208
chr12	32996138	32996140	PKP2	NON_SYNONYMOUS_CODING	SNP	var_12_32996139	A	T	12	820
chr12	32996156	32996158	PKP2	NON_SYNONYMOUS_CODING	SNP	var_12_32996157	C	T	2	822
chr12	32996157	32996159	PKP2	NON_SYNONYMOUS_CODING	SNP	var_12_32996158	G	A	4	1030
chr12	32996165	32996167	PKP2	NON_SYNONYMOUS_CODING	SNP	var_12_32996166	T	C	17	822
chr12	33003785	33003787	PKP2	NON_SYNONYMOUS_CODING	SNP	var_12_33003786	A	G	1	822
chr12	33030801	33030803	PKP2	NON_SYNONYMOUS_CODING	SNP	var_12_33030802	T	C	2	1030
chr12	33030839	33030841	PKP2	NON_SYNONYMOUS_CODING	SNP	var_12_33030840	G	A	1	822
chr12	33030863	33030865	PKP2	NON_SYNONYMOUS_CODING	SNP	var_12_33030864	G	A	1	822
chr12	33031308	33031310	PKP2	NON_SYNONYMOUS_CODING	SNP	var_12_33031309	T	C	1	208
chr12	33031329	33031331	PKP2	NON_SYNONYMOUS_CODING	SNP	var_12_33031330	T	C	1	822
chr12	33031394	33031396	PKP2	NON_SYNONYMOUS_CODING	SNP	var_12_33031395	G	A	3	822
chr12	33031882	33031884	PKP2	NON_SYNONYMOUS_CODING	SNP	var_12_33031883	G	T	1	822
chr12	33049491	33049493	PKP2	NON_SYNONYMOUS_CODING	SNP	var_12_33049492	C	A	7	1028
chr12	98925607	98925609	TMPO	NON_SYNONYMOUS_CODING	SNP	var_12_98925608	A	G	1	822
chr12	98926615	98926617	TMPO	NON_SYNONYMOUS_CODING	SNP	var_12_98926616	A	C	1	822
chr12	98926855	98926857	TMPO	NON_SYNONYMOUS_CODING	SNP	var_12_98926856	G	A	5	1030
chr12	98927005	98927007	TMPO	NON_SYNONYMOUS_CODING	SNP	var_12_98927006	A	G	1	822
chr12	98927386	98927388	TMPO	NON_SYNONYMOUS_CODING	SNP	var_12_98927387	T	C	1	822
chr12	98927811	98927813	TMPO	NON_SYNONYMOUS_CODING	SNP	var_12_98927812	A	G	1	822
chr12	98938294	98938296	TMPO	NON_SYNONYMOUS_CODING	SNP	var_12_98938295	G	C	8	1030
chr12	98940189	98940191	TMPO	NON_SYNONYMOUS_CODING	SNP	var_12_98940190	G	C	1	822
chr12	111348948	111348950	MYL2	NON_SYNONYMOUS_CODING	SNP	var_12_111348949	C	T	1	822
chr12	111352079	111352081	MYL2	STOP_GAINED	SNP	var_12_111352080	T	A	1	822
chr12	111356963	111356965	MYL2	NON_SYNONYMOUS_CODING	SNP	var_12_111356964	C	T	1	822
chr14	23851652	23851654	MYH6	NON_SYNONYMOUS_CODING	SNP	var_14_23851653	C	A	2	822
chr14	23852501	23852503	MYH6	NON_SYNONYMOUS_CODING	SNP	var_14_23852502	G	A	1	822
chr14	23853738	23853740	MYH6	NON_SYNONYMOUS_CODING	SNP	var_14_23853739	C	T	1	1030
chr14	23853739	23853741	MYH6	NON_SYNONYMOUS_CODING	SNP	var_14_23853740	C	T	1	822
chr14	23855648	23855650	MYH6	NON_SYNONYMOUS_CODING	SNP	var_14_23855649	C	T	1	822
chr14	23855701	23855703	MYH6	NON_SYNONYMOUS_CODING	SNP	var_14_23855702	C	T	2	822
chr14	23856736	23856738	MYH6	SPLICE_SITE_DONOR	SNP	var_14_23856737	C	T	1	822
chr14	23858216	23858218	MYH6	STOP_GAINED	SNP	var_14_23858217	G	T	1	822
chr14	23858696	23858698	MYH6	NON_SYNONYMOUS_CODING	SNP	var_14_23858697	C	G	3	822
chr14	23858875	23858877	MYH6	NON_SYNONYMOUS_CODING	SNP	var_14_23858876	C	T	1	822
chr14	23862645	23862647	MYH6	NON_SYNONYMOUS_CODING	SNP	var_14_23862646	C	A	3	1030
chr14	23862730	23862732	MYH6	SPLICE_SITE_ACCEPTOR	SNP	var_14_23862731	C	A	1	822
chr14	23862869	23862871	MYH6	SPLICE_SITE_DONOR	SNP	var_14_23862870	C	T	5	1030
chr14	23862975	23862977	MYH6	NON_SYNONYMOUS_CODING	SNP	var_14_23862976	G	A	1	822
chr14	23862995	23862997	MYH6	NON_SYNONYMOUS_CODING	SNP	var_14_23862996	G	A	1	822
chr14	23863347	23863349	MYH6	NON_SYNONYMOUS_CODING	SNP	var_14_23863348	G	A	1	822
chr14	23863349	23863351	MYH6	NON_SYNONYMOUS_CODING	SNP	var_14_23863350	C	T	1	822
chr14	23865538	23865540	MYH6	NON_SYNONYMOUS_CODING	SNP	var_14_23865539	G	A	1	208
chr14	23868064	23868066	MYH6	NON_SYNONYMOUS_CODING	SNP	var_14_23868065	T	G	5	822
chr14	23868159	23868161	MYH6	NON_SYNONYMOUS_CODING	SNP	var_14_23868160	G	C	1	208
chr14	23869525	23869527	MYH6	NON_SYNONYMOUS_CODING	SNP	var_14_23869526	A	G	1	822
chr14	23873601	23873603	MYH6	SPLICE_SITE_ACCEPTOR	SNP	var_14_23873602	G	A	1	208
chr14	23873939	23873941	MYH6	NON_SYNONYMOUS_CODING	SNP	var_14_23873940	C	T	7	1030
chr14	23884949	23884951	MYH7	NON_SYNONYMOUS_CODING	SNP	var_14_23884950	T	G	1	208
chr14	23884964	23884966	MYH7	NON_SYNONYMOUS_CODING	SNP	var_14_23884965	C	T	1	822
chr14	23886408	23886410	MYH7	NON_SYNONYMOUS_CODING	SNP	var_14_23886409	G	C	17	1030
chr14	23886445	23886447	MYH7	NON_SYNONYMOUS_CODING	SNP	var_14_23886446	T	C	1	822
chr14	23888438	23888440	MYH7	NON_SYNONYMOUS_CODING	SNP	var_14_23888439	T	G	1	822
chr14	23888756	23888758	MYH7	NON_SYNONYMOUS_CODING	SNP	var_14_23888757	G	T	1	822
chr14	23888765	23888767	MYH7	NON_SYNONYMOUS_CODING	SNP	var_14_23888766	C	T	1	822
chr14	23892909	23892911	MYH7	NON_SYNONYMOUS_CODING	SNP	var_14_23892910	A	G	2	1030
chr14	23898992	23898994	MYH7	NON_SYNONYMOUS_CODING	SNP	var_14_23898993	C	G	1	208
chr14	23900153	23900155	MYH7	NON_SYNONYMOUS_CODING	SNP	var_14_23900154	T	G	1	822
chr14	23901999	23902001	MYH7	NON_SYNONYMOUS_CODING	SNP	var_14_23902000	T	A	1	822
chr14	76427359	76427361	TGFB3	NON_SYNONYMOUS_CODING	SNP	var_14_76427360	C	G	1	208
chr14	76437582	76437584	RP11-270M14.5;TGFB3	NON_SYNONYMOUS_CODING	SNP	var_14_76437583	C	T	1	822
chr14	76438001	76438003	TGFB3	NON_SYNONYMOUS_CODING	SNP	var_14_76438002	A	C	1	822
chr14	76447115	76447117	TGFB3	NON_SYNONYMOUS_CODING	SNP	var_14_76447116	C	T	1	208
chr17	37821619	37821621	TCAP	NON_SYNONYMOUS_CODING	SNP	var_17_37821620	C	A	4	1030
chr17	39913761	39913763	JUP	NON_SYNONYMOUS_CODING	SNP	var_17_39913762	G	C	1	822
chr17	39913770	39913772	JUP	NON_SYNONYMOUS_CODING	SNP	var_17_39913771	C	T	15	1030
chr17	39913897	39913899	JUP	NON_SYNONYMOUS_CODING	SNP	var_17_39913898	T	G	1	822
chr17	39913929	39913931	JUP	NON_SYNONYMOUS_CODING	SNP	var_17_39913930	G	A	1	822
chr17	39914008	39914010	JUP	STOP_GAINED	SNP	var_17_39914009	G	A	1	822
chr17	39919518	39919520	JUP	NON_SYNONYMOUS_CODING	SNP	var_17_39919519	C	T	1	822
chr17	39919559	39919561	JUP	NON_SYNONYMOUS_CODING	SNP	var_17_39919560	C	T	1	822
chr17	39923624	39923626	JUP	SPLICE_SITE_DONOR	SNP	var_17_39923625	G	A	2	822
chr17	68171456	68171458	KCNJ2	NON_SYNONYMOUS_CODING	SNP	var_17_68171457	G	A	1	822
chr17	68171702	68171704	KCNJ2	NON_SYNONYMOUS_CODING	SNP	var_17_68171703	A	C	1	822
chr18	28649009	28649011	DSC2	NON_SYNONYMOUS_CODING	SNP	var_18_28649010	C	T	1	822
chr18	28649053	28649055	DSC2	NON_SYNONYMOUS_CODING	SNP	var_18_28649054	C	T	1	208
chr18	28650747	28650749	DSC2	NON_SYNONYMOUS_CODING	SNP	var_18_28650748	A	C	2	822
chr18	28654749	28654751	DSC2	NON_SYNONYMOUS_CODING	SNP	var_18_28654750	G	A	1	822
chr18	28654829	28654831	DSC2	NON_SYNONYMOUS_CODING	SNP	var_18_28654830	G	T	1	822
chr18	28662905	28662907	DSC2	NON_SYNONYMOUS_CODING	SNP	var_18_28662906	A	C	1	822
chr18	28666573	28666575	DSC2	NON_SYNONYMOUS_CODING	SNP	var_18_28666574	C	T	1	208
chr18	28666626	28666628	DSC2	NON_SYNONYMOUS_CODING	SNP	var_18_28666627	A	G	1	822
chr18	28669522	28669524	DSC2	NON_SYNONYMOUS_CODING	SNP	var_18_28669523	T	C	1	822
chr18	28672113	28672115	DSC2	NON_SYNONYMOUS_CODING	SNP	var_18_28672114	C	T	3	1030
chr18	28672131	28672133	DSC2	NON_SYNONYMOUS_CODING	SNP	var_18_28672132	T	C	1	822
chr18	29099849	29099851	DSG2	NON_SYNONYMOUS_CODING	SNP	var_18_29099850	G	A	3	1030
chr18	29101119	29101121	DSG2	NON_SYNONYMOUS_CODING	SNP	var_18_29101120	G	T	1	208
chr18	29101155	29101157	DSG2	NON_SYNONYMOUS_CODING	SNP	var_18_29101156	T	G	9	1030
chr18	29104674	29104676	DSG2	NON_SYNONYMOUS_CODING	SNP	var_18_29104675	A	G	1	822
chr18	29104711	29104713	DSG2	NON_SYNONYMOUS_CODING	SNP	var_18_29104712	G	A	1	822
chr18	29111029	29111031	DSG2	NON_SYNONYMOUS_CODING	SNP	var_18_29111030	G	C	1	822
chr18	29111108	29111110	DSG2	NON_SYNONYMOUS_CODING	SNP	var_18_29111109	G	A	4	1030
chr18	29118842	29118844	DSG2	NON_SYNONYMOUS_CODING	SNP	var_18_29118843	T	C	2	822
chr18	29118908	29118910	DSG2	NON_SYNONYMOUS_CODING	SNP	var_18_29118909	C	T	1	208
chr18	29121187	29121189	DSG2	NON_SYNONYMOUS_CODING	SNP	var_18_29121188	G	A	1	822
chr18	29122808	29122810	DSG2	NON_SYNONYMOUS_CODING	SNP	var_18_29122809	C	A	1	822
chr18	29126107	29126109	DSG2	NON_SYNONYMOUS_CODING	SNP	var_18_29126108	T	G	7	1030
chr18	29126128	29126130	DSG2	NON_SYNONYMOUS_CODING	SNP	var_18_29126129	C	T	1	208
chr18	29126215	29126217	DSG2	NON_SYNONYMOUS_CODING	SNP	var_18_29126216	G	C	1	208
chr18	29171878	29171880	TTR	NON_SYNONYMOUS_CODING	SNP	var_18_29171879	G	A	1	822
chr18	29175209	29175211	TTR	NON_SYNONYMOUS_CODING	SNP	var_18_29175210	C	A	2	1030
chr18	29178548	29178550	TTR	NON_SYNONYMOUS_CODING	SNP	var_18_29178549	G	A	1	822
chr18	29178609	29178611	TTR	NON_SYNONYMOUS_CODING	SNP	var_18_29178610	C	T	5	1030
chr18	32374039	32374041	DTNA	NON_SYNONYMOUS_CODING	SNP	var_18_32374040	G	A	1	822
chr18	32386190	32386192	DTNA	NON_SYNONYMOUS_CODING	SNP	var_18_32386191	A	G	1	822
chr18	32418751	32418753	DTNA	NON_SYNONYMOUS_CODING	SNP	var_18_32418752	C	T	3	822
chr18	32457721	32457723	DTNA	NON_SYNONYMOUS_CODING	SNP	var_18_32457722	C	G	19	1030
chr18	32459559	32459561	DTNA	NON_SYNONYMOUS_CODING	SNP	var_18_32459560	G	A	1	822
chr18	32462145	32462147	DTNA	NON_SYNONYMOUS_CODING	SNP	var_18_32462146	T	C	1	822
chr19	35524672	35524674	SCN1B	NON_SYNONYMOUS_CODING	SNP	var_19_35524673	G	A	1	208
chr19	55666173	55666175	TNNI3	NON_SYNONYMOUS_CODING	SNP	var_19_55666174	G	A	1	208
chr19	55668422	55668424	TNNI3	NON_SYNONYMOUS_CODING	SNP	var_19_55668423	C	T	1	822
chr20	30408059	30408061	MYLK2	NON_SYNONYMOUS_CODING	SNP	var_20_30408060	G	A	1	818
chr20	30408069	30408071	MYLK2	NON_SYNONYMOUS_CODING	SNP	var_20_30408070	C	T	1	816
chr20	30408206	30408208	MYLK2	NON_SYNONYMOUS_CODING	SNP	var_20_30408207	C	T	1	208
chr20	30408248	30408250	MYLK2	NON_SYNONYMOUS_CODING	SNP	var_20_30408249	A	G	1	822
chr20	32000200	32000202	SNTA1	NON_SYNONYMOUS_CODING	SNP	var_20_32000201	G	C	1	822
chr20	32000519	32000521	SNTA1	NON_SYNONYMOUS_CODING	SNP	var_20_32000520	G	C	3	822
chr20	32000530	32000532	SNTA1	NON_SYNONYMOUS_CODING	SNP	var_20_32000531	A	T	1	822
chr20	32005605	32005607	SNTA1	NON_SYNONYMOUS_CODING	SNP	var_20_32005606	C	T	1	822
chr20	32005669	32005671	SNTA1	NON_SYNONYMOUS_CODING	SNP	var_20_32005670	C	T	1	822
chr20	32026683	32026685	SNTA1	NON_SYNONYMOUS_CODING	SNP	var_20_32026684	C	A	1	208
chr20	32026825	32026827	SNTA1	NON_SYNONYMOUS_CODING	SNP	var_20_32026826	C	T	1	822
chr20	42744418	42744420	JPH2	NON_SYNONYMOUS_CODING	SNP	var_20_42744419	C	G	1	822
chr20	42747228	42747230	JPH2	NON_SYNONYMOUS_CODING	SNP	var_20_42747229	C	T	1	822
chr20	42789052	42789054	JPH2	SPLICE_SITE_ACCEPTOR	SNP	var_20_42789053	G	A	1	1030
chr21	35742798	35742800	KCNE2	NON_SYNONYMOUS_CODING	SNP	var_21_35742799	A	G	9	1030
chr21	35742937	35742939	KCNE2	NON_SYNONYMOUS_CODING	SNP	var_21_35742938	T	C	1	822
chr21	35742946	35742948	KCNE2	NON_SYNONYMOUS_CODING	SNP	var_21_35742947	T	C	3	1030
chr21	35821645	35821647	KCNE1	NON_SYNONYMOUS_CODING	SNP	var_21_35821646	T	C	2	822
chr21	35821679	35821681	KCNE1	NON_SYNONYMOUS_CODING	SNP	var_21_35821680	C	T	15	1030
chr21	35821706	35821708	KCNE1	NON_SYNONYMOUS_CODING	SNP	var_21_35821707	C	T	1	822
chr21	35821823	35821825	KCNE1	NON_SYNONYMOUS_CODING	SNP	var_21_35821824	T	C	1	208
chrX	31165618	31165620	DMD	NON_SYNONYMOUS_CODING	SNP	var_X_31165619	A	T	2	822
chrX	31224763	31224765	DMD	NON_SYNONYMOUS_CODING	SNP	var_X_31224764	C	T	2	822
chrX	31227680	31227682	DMD	NON_SYNONYMOUS_CODING	SNP	var_X_31227681	T	C	1	822
chrX	31514987	31514989	DMD	NON_SYNONYMOUS_CODING	SNP	var_X_31514988	G	T	20	1030
chrX	31645910	31645912	DMD	NON_SYNONYMOUS_CODING	SNP	var_X_31645911	T	C	2	822
chrX	31676145	31676147	DMD	NON_SYNONYMOUS_CODING	SNP	var_X_31676146	G	C	2	822
chrX	31854851	31854853	DMD	NON_SYNONYMOUS_CODING	SNP	var_X_31854852	C	T	1	208
chrX	31854904	31854906	DMD	NON_SYNONYMOUS_CODING	SNP	var_X_31854905	G	A	1	822
chrX	31893413	31893415	DMD	NON_SYNONYMOUS_CODING	SNP	var_X_31893414	A	C	1	820
chrX	31950326	31950328	DMD	NON_SYNONYMOUS_CODING	SNP	var_X_31950327	T	C	1	822
chrX	32383224	32383226	DMD	NON_SYNONYMOUS_CODING	SNP	var_X_32383225	T	C	2	822
chrX	32429866	32429868	DMD	SPLICE_SITE_DONOR	SNP	var_X_32429867	G	A	1	1030
chrX	32430019	32430021	DMD	NON_SYNONYMOUS_CODING	SNP	var_X_32430020	C	T	1	822
chrX	32456509	32456511	DMD	SPLICE_SITE_ACCEPTOR	SNP	var_X_32456510	G	A	2	822
chrX	32459420	32459422	DMD	NON_SYNONYMOUS_CODING	SNP	var_X_32459421	G	A	2	822
chrX	32466624	32466626	DMD	NON_SYNONYMOUS_CODING	SNP	var_X_32466625	G	A	15	1030
chrX	32472869	32472871	DMD	NON_SYNONYMOUS_CODING	SNP	var_X_32472870	T	G	1	822
chrX	32486731	32486733	DMD	NON_SYNONYMOUS_CODING	SNP	var_X_32486732	G	T	1	822
chrX	32490329	32490331	DMD	NON_SYNONYMOUS_CODING	SNP	var_X_32490330	A	C	2	822
chrX	32490402	32490404	DMD	NON_SYNONYMOUS_CODING	SNP	var_X_32490403	G	A	1	822
chrX	32503058	32503060	DMD	NON_SYNONYMOUS_CODING	SNP	var_X_32503059	G	A	2	822
chrX	32509624	32509626	DMD	NON_SYNONYMOUS_CODING	SNP	var_X_32509625	A	C	6	1030
chrX	32536164	32536166	DMD	NON_SYNONYMOUS_CODING	SNP	var_X_32536165	C	T	2	822
chrX	32583876	32583878	DMD	NON_SYNONYMOUS_CODING	SNP	var_X_32583877	T	C	2	822
chrX	32583922	32583924	DMD	NON_SYNONYMOUS_CODING	SNP	var_X_32583923	T	C	1	822
chrX	32613992	32613994	DMD	NON_SYNONYMOUS_CODING	SNP	var_X_32613993	C	A	1	822
chrX	32663118	32663120	DMD	NON_SYNONYMOUS_CODING	SNP	var_X_32663119	C	A	1	822
chrX	100653419	100653421	GLA	NON_SYNONYMOUS_CODING	SNP	var_X_100653420	C	A	6	1030
chrX	100656641	100656643	GLA	NON_SYNONYMOUS_CODING	SNP	var_X_100656642	G	C	2	208
chrX	100656739	100656741	GLA	NON_SYNONYMOUS_CODING	SNP	var_X_100656740	C	T	2	822
chrX	119562476	119562478	LAMP2	NON_SYNONYMOUS_CODING	SNP	var_X_119562477	T	A	1	818
chrX	119573070	119573072	LAMP2	NON_SYNONYMOUS_CODING	SNP	var_X_119573071	C	T	17	1030
chrX	119573106	119573108	LAMP2	NON_SYNONYMOUS_CODING	SNP	var_X_119573107	T	C	1	822
chrX	119580232	119580234	LAMP2	NON_SYNONYMOUS_CODING	SNP	var_X_119580233	C	G	1	208
chrX	119580268	119580270	LAMP2	NON_SYNONYMOUS_CODING	SNP	var_X_119580269	A	C	4	1030
chrX	119602992	119602994	LAMP2	NON_SYNONYMOUS_CODING	SNP	var_X_119602993	C	A	1	812
chrX	153609140	153609142	EMD	NON_SYNONYMOUS_CODING	SNP	var_X_153609141	C	T	1	822
chrX	153609395	153609397	EMD	NON_SYNONYMOUS_CODING	SNP	var_X_153609396	A	C	2	822
chrX	153640416	153640418	DNASE1L1;TAZ	SPLICE_SITE_ACCEPTOR	SNP	var_X_153640417	C	G	1	822

## Sheet: Table 9 SkelDys NonSyn Rare
Chr	LeftFlank	RightFlank	Gene_name	type	muttype	dbID	ref_allele	var_allele	Allele count in genotypes	Total number of alleles in called genotypes
chr1	1168131	1168133	B3GALT6	NON_SYNONYMOUS_CODING	SNP	var_1_1168132	C	G	1	822
chr1	21880599	21880601	ALPL	NON_SYNONYMOUS_CODING	SNP	var_1_21880600	C	T	1	822
chr1	21889717	21889719	ALPL	NON_SYNONYMOUS_CODING	SNP	var_1_21889718	G	A	1	208
chr1	21890635	21890637	ALPL	NON_SYNONYMOUS_CODING	SNP	var_1_21890636	T	C	1	208
chr1	21896822	21896824	ALPL	NON_SYNONYMOUS_CODING	SNP	var_1_21896823	C	T	3	1030
chr1	21900175	21900177	ALPL	NON_SYNONYMOUS_CODING	SNP	var_1_21900176	A	C	2	822
chr1	21903946	21903948	ALPL	NON_SYNONYMOUS_CODING	SNP	var_1_21903947	G	A	1	1030
chr1	21903985	21903987	ALPL	NON_SYNONYMOUS_CODING	SNP	var_1_21903986	G	A	1	822
chr1	21904001	21904003	ALPL	NON_SYNONYMOUS_CODING	SNP	var_1_21904002	A	G	1	822
chr1	22150129	22150131	HSPG2	NON_SYNONYMOUS_CODING	SNP	var_1_22150130	C	T	2	1030
chr1	22150638	22150640	HSPG2	NON_SYNONYMOUS_CODING	SNP	var_1_22150639	C	T	1	822
chr1	22150840	22150842	HSPG2	NON_SYNONYMOUS_CODING	SNP	var_1_22150841	T	C	1	208
chr1	22154542	22154544	HSPG2	NON_SYNONYMOUS_CODING	SNP	var_1_22154543	G	C	1	822
chr1	22154900	22154902	HSPG2	NON_SYNONYMOUS_CODING	SNP	var_1_22154901	G	A	2	1030
chr1	22155454	22155456	HSPG2	NON_SYNONYMOUS_CODING	SNP	var_1_22155455	C	A	2	1024
chr1	22155885	22155887	HSPG2	NON_SYNONYMOUS_CODING	SNP	var_1_22155886	C	A	2	1030
chr1	22156040	22156042	HSPG2	NON_SYNONYMOUS_CODING	SNP	var_1_22156041	C	T	2	1030
chr1	22159778	22159780	HSPG2	NON_SYNONYMOUS_CODING	SNP	var_1_22159779	G	A	1	208
chr1	22159783	22159785	HSPG2	NON_SYNONYMOUS_CODING	SNP	var_1_22159784	G	A	3	1030
chr1	22159837	22159839	HSPG2	NON_SYNONYMOUS_CODING	SNP	var_1_22159838	A	G	1	822
chr1	22160000	22160002	HSPG2	NON_SYNONYMOUS_CODING	SNP	var_1_22160001	C	T	7	1030
chr1	22160001	22160003	HSPG2	NON_SYNONYMOUS_CODING	SNP	var_1_22160002	G	A	1	208
chr1	22161393	22161395	HSPG2	NON_SYNONYMOUS_CODING	SNP	var_1_22161394	C	T	10	1030
chr1	22162120	22162122	HSPG2	NON_SYNONYMOUS_CODING;SYNONYMOUS_CODING	SNP	var_1_22162121	G	A	1	822
chr1	22165344	22165346	HSPG2	NON_SYNONYMOUS_CODING;SYNONYMOUS_CODING	SNP	var_1_22165345	C	T	1	822
chr1	22165357	22165359	HSPG2	NON_SYNONYMOUS_CODING;SYNONYMOUS_CODING	SNP	var_1_22165358	C	T	1	1030
chr1	22165559	22165561	HSPG2	NON_SYNONYMOUS_CODING	SNP	var_1_22165560	G	A	1	822
chr1	22165982	22165984	HSPG2	NON_SYNONYMOUS_CODING	SNP	var_1_22165983	C	T	1	822
chr1	22166395	22166397	HSPG2	NON_SYNONYMOUS_CODING	SNP	var_1_22166396	C	T	1	822
chr1	22166459	22166461	HSPG2	NON_SYNONYMOUS_CODING	SNP	var_1_22166460	C	G	1	822
chr1	22167709	22167711	HSPG2	NON_SYNONYMOUS_CODING	SNP	var_1_22167710	C	G	1	822
chr1	22168124	22168126	HSPG2	NON_SYNONYMOUS_CODING	SNP	var_1_22168125	C	T	1	822
chr1	22168854	22168856	HSPG2	NON_SYNONYMOUS_CODING	SNP	var_1_22168855	G	A	14	1030
chr1	22169273	22169275	HSPG2	NON_SYNONYMOUS_CODING	SNP	var_1_22169274	C	T	1	822
chr1	22170680	22170682	HSPG2	NON_SYNONYMOUS_CODING	SNP	var_1_22170681	G	A	1	822
chr1	22170711	22170713	HSPG2	NON_SYNONYMOUS_CODING	SNP	var_1_22170712	C	A	5	1030
chr1	22172986	22172988	HSPG2	NON_SYNONYMOUS_CODING	SNP	var_1_22172987	T	C	1	822
chr1	22173854	22173856	HSPG2	NON_SYNONYMOUS_CODING	SNP	var_1_22173855	C	T	1	822
chr1	22173966	22173968	HSPG2	NON_SYNONYMOUS_CODING	SNP	var_1_22173967	G	A	1	822
chr1	22176642	22176644	HSPG2	NON_SYNONYMOUS_CODING	SNP	var_1_22176643	G	A	2	1030
chr1	22176914	22176916	HSPG2	NON_SYNONYMOUS_CODING	SNP	var_1_22176915	C	T	2	822
chr1	22178687	22178689	HSPG2	NON_SYNONYMOUS_CODING	SNP	var_1_22178688	T	C	1	208
chr1	22179314	22179316	HSPG2	NON_SYNONYMOUS_CODING	SNP	var_1_22179315	G	A	1	822
chr1	22181390	22181392	HSPG2	NON_SYNONYMOUS_CODING	SNP	var_1_22181391	G	A	1	822
chr1	22181472	22181474	HSPG2	NON_SYNONYMOUS_CODING	SNP	var_1_22181473	G	A	1	822
chr1	22182332	22182334	HSPG2	NON_SYNONYMOUS_CODING	SNP	var_1_22182333	G	A	3	1030
chr1	22186114	22186116	HSPG2	NON_SYNONYMOUS_CODING	SNP	var_1_22186115	C	G	2	1030
chr1	22186160	22186162	HSPG2	NON_SYNONYMOUS_CODING	SNP	var_1_22186161	G	A	2	822
chr1	22188288	22188290	HSPG2	NON_SYNONYMOUS_CODING	SNP	var_1_22188289	G	A	1	1030
chr1	22188535	22188537	HSPG2	NON_SYNONYMOUS_CODING	SNP	var_1_22188536	C	T	1	822
chr1	22191391	22191393	HSPG2	NON_SYNONYMOUS_CODING	SNP	var_1_22191392	C	T	1	820
chr1	22199586	22199588	HSPG2	SPLICE_SITE_ACCEPTOR	SNP	var_1_22199587	G	T	1	1030
chr1	22200453	22200455	HSPG2	NON_SYNONYMOUS_CODING	SNP	var_1_22200454	G	T	1	822
chr1	22200946	22200948	HSPG2	NON_SYNONYMOUS_CODING	SNP	var_1_22200947	G	T	1	822
chr1	22202154	22202156	HSPG2	NON_SYNONYMOUS_CODING	SNP	var_1_22202155	C	T	2	822
chr1	22202203	22202205	HSPG2	NON_SYNONYMOUS_CODING	SNP	var_1_22202204	G	A	1	822
chr1	22202482	22202484	HSPG2	NON_SYNONYMOUS_CODING	SNP	var_1_22202483	G	A	11	1030
chr1	22203105	22203107	HSPG2	NON_SYNONYMOUS_CODING	SNP	var_1_22203106	C	T	1	1030
chr1	22205600	22205602	HSPG2	NON_SYNONYMOUS_CODING	SNP	var_1_22205601	T	C	7	1030
chr1	22206607	22206609	HSPG2	NON_SYNONYMOUS_CODING	SNP	var_1_22206608	G	A	1	208
chr1	22206976	22206978	HSPG2	NON_SYNONYMOUS_CODING	SNP	var_1_22206977	C	T	8	1030
chr1	22207291	22207293	HSPG2	NON_SYNONYMOUS_CODING	SNP	var_1_22207292	G	A	1	820
chr1	22207302	22207304	HSPG2	NON_SYNONYMOUS_CODING	SNP	var_1_22207303	C	T	1	820
chr1	22211070	22211072	HSPG2	NON_SYNONYMOUS_CODING	SNP	var_1_22211071	C	T	1	822
chr1	22211149	22211151	HSPG2	NON_SYNONYMOUS_CODING	SNP	var_1_22211150	G	A	1	1022
chr1	22211387	22211389	HSPG2	NON_SYNONYMOUS_CODING	SNP	var_1_22211388	C	A	1	822
chr1	22211622	22211624	HSPG2	NON_SYNONYMOUS_CODING	SNP	var_1_22211623	C	T	3	1026
chr1	22211940	22211942	HSPG2	NON_SYNONYMOUS_CODING	SNP	var_1_22211941	G	T	2	822
chr1	22213939	22213941	HSPG2	NON_SYNONYMOUS_CODING;SYNONYMOUS_CODING	SNP	var_1_22213940	C	G	1	822
chr1	22213992	22213994	HSPG2	NON_SYNONYMOUS_CODING	SNP	var_1_22213993	C	T	1	822
chr1	22214534	22214536	HSPG2	NON_SYNONYMOUS_CODING	SNP	var_1_22214535	G	A	1	208
chr1	22217074	22217076	HSPG2	SPLICE_SITE_DONOR	SNP	var_1_22217075	C	T	1	208
chr1	22217094	22217096	HSPG2	NON_SYNONYMOUS_CODING	SNP	var_1_22217095	C	T	2	822
chr1	22217180	22217182	HSPG2	NON_SYNONYMOUS_CODING	SNP	var_1_22217181	A	G	1	822
chr1	22222454	22222456	HSPG2	NON_SYNONYMOUS_CODING	SNP	var_1_22222455	G	T	3	1030
chr1	27120625	27120627	PIGV	NON_SYNONYMOUS_CODING;STOP_GAINED	SNP	var_1_27120626	C	T	1	1030
chr1	27121140	27121142	PIGV	NON_SYNONYMOUS_CODING	SNP	var_1_27121141	G	A	1	822
chr1	27124129	27124131	PIGV	NON_SYNONYMOUS_CODING	SNP	var_1_27124130	C	T	1	822
chr1	40733511	40733513	ZMPSTE24	NON_SYNONYMOUS_CODING	SNP	var_1_40733512	T	G	1	208
chr1	40747199	40747201	ZMPSTE24	SPLICE_SITE_DONOR	SNP	var_1_40747200	G	A	1	208
chr1	40756571	40756573	ZMPSTE24	NON_SYNONYMOUS_CODING	SNP	var_1_40756572	G	A	1	822
chr1	40758326	40758328	ZMPSTE24	NON_SYNONYMOUS_CODING	SNP	var_1_40758327	A	G	1	822
chr1	40766941	40766943	COL9A2	NON_SYNONYMOUS_CODING	SNP	var_1_40766942	G	A	3	1030
chr1	40766942	40766944	COL9A2	NON_SYNONYMOUS_CODING	SNP	var_1_40766943	G	T	2	822
chr1	40767519	40767521	COL9A2	NON_SYNONYMOUS_CODING	SNP	var_1_40767520	C	T	1	1030
chr1	40771855	40771857	COL9A2	NON_SYNONYMOUS_CODING	SNP	var_1_40771856	C	T	1	822
chr1	40773401	40773403	COL9A2	NON_SYNONYMOUS_CODING	SNP	var_1_40773402	A	C	1	822
chr1	40776423	40776425	COL9A2	NON_SYNONYMOUS_CODING	SNP	var_1_40776424	C	A	1	822
chr1	40778258	40778260	COL9A2	NON_SYNONYMOUS_CODING	SNP	var_1_40778259	G	A	1	822
chr1	55318026	55318028	DHCR24	NON_SYNONYMOUS_CODING	SNP	var_1_55318027	T	G	1	822
chr1	67486091	67486093	SLC35D1	NON_SYNONYMOUS_CODING	SNP	var_1_67486092	T	C	1	822
chr1	67486113	67486115	SLC35D1	NON_SYNONYMOUS_CODING	SNP	var_1_67486114	C	T	1	822
chr1	67518476	67518478	SLC35D1	NON_SYNONYMOUS_CODING	SNP	var_1_67518477	G	A	3	1030
chr1	67519695	67519697	SLC35D1	NON_SYNONYMOUS_START	SNP	var_1_67519696	T	A	1	822
chr1	103343622	103343624	COL11A1	NON_SYNONYMOUS_CODING	SNP	var_1_103343623	C	G	1	822
chr1	103343623	103343625	COL11A1	NON_SYNONYMOUS_CODING	SNP	var_1_103343624	T	C	1	822
chr1	103345314	103345316	COL11A1	NON_SYNONYMOUS_CODING	SNP	var_1_103345315	C	T	2	822
chr1	103352418	103352420	COL11A1	NON_SYNONYMOUS_CODING	SNP	var_1_103352419	G	T	1	822
chr1	103354134	103354136	COL11A1	NON_SYNONYMOUS_CODING	SNP	var_1_103354135	G	C	6	1030
chr1	103355058	103355060	COL11A1	NON_SYNONYMOUS_CODING	SNP	var_1_103355059	G	T	3	1030
chr1	103364247	103364249	COL11A1	NON_SYNONYMOUS_CODING	SNP	var_1_103364248	C	T	1	208
chr1	103380368	103380370	COL11A1	SPLICE_SITE_ACCEPTOR	SNP	var_1_103380369	T	A	1	822
chr1	103400102	103400104	COL11A1	NON_SYNONYMOUS_CODING	SNP	var_1_103400103	C	G	1	822
chr1	103427748	103427750	COL11A1	NON_SYNONYMOUS_CODING	SNP	var_1_103427749	C	T	1	822
chr1	103427754	103427756	COL11A1	NON_SYNONYMOUS_CODING	SNP	var_1_103427755	C	T	1	822
chr1	103427777	103427779	COL11A1	NON_SYNONYMOUS_CODING	SNP	var_1_103427778	G	T	1	822
chr1	103428311	103428313	COL11A1	NON_SYNONYMOUS_CODING	SNP	var_1_103428312	G	T	3	1030
chr1	103431039	103431041	COL11A1	SPLICE_SITE_DONOR	SNP	var_1_103431040	T	C	1	822
chr1	103444969	103444971	COL11A1	NON_SYNONYMOUS_CODING	SNP	var_1_103444970	A	T	8	1030
chr1	103461426	103461428	COL11A1	NON_SYNONYMOUS_CODING	SNP	var_1_103461427	C	G	1	822
chr1	103481294	103481296	COL11A1	NON_SYNONYMOUS_CODING	SNP	var_1_103481295	G	C	1	822
chr1	103484402	103484404	COL11A1	NON_SYNONYMOUS_CODING	SNP	var_1_103484403	C	T	1	822
chr1	103488517	103488519	COL11A1	NON_SYNONYMOUS_CODING	SNP	var_1_103488518	T	C	1	822
chr1	103488521	103488523	COL11A1	NON_SYNONYMOUS_CODING	SNP	var_1_103488522	C	G	2	822
chr1	103491159	103491161	COL11A1	NON_SYNONYMOUS_CODING	SNP	var_1_103491160	C	T	1	822
chr1	103496802	103496804	COL11A1	SPLICE_SITE_ACCEPTOR	SNP	var_1_103496803	G	T	3	822
chr1	103544373	103544375	COL11A1	NON_SYNONYMOUS_CODING	SNP	var_1_103544374	C	G	3	822
chr1	103548488	103548490	COL11A1	NON_SYNONYMOUS_CODING	SNP	var_1_103548489	T	C	1	208
chr1	119427520	119427522	TBX15	NON_SYNONYMOUS_CODING	SNP	var_1_119427521	G	A	1	822
chr1	119427521	119427523	TBX15	NON_SYNONYMOUS_CODING	SNP	var_1_119427522	A	C	1	822
chr1	119427838	119427840	TBX15	NON_SYNONYMOUS_CODING	SNP	var_1_119427839	C	T	4	1030
chr1	119427925	119427927	TBX15	NON_SYNONYMOUS_CODING	SNP	var_1_119427926	T	C	1	822
chr1	119428118	119428120	TBX15	NON_SYNONYMOUS_CODING	SNP	var_1_119428119	G	A	1	822
chr1	119466052	119466054	TBX15	SPLICE_SITE_DONOR	SNP	var_1_119466053	T	C	1	822
chr1	119474364	119474366	TBX15	NON_SYNONYMOUS_CODING	SNP	var_1_119474365	G	C	1	822
chr1	120458121	120458123	NOTCH2	NON_SYNONYMOUS_CODING	SNP	var_1_120458122	A	T	2	822
chr1	120458269	120458271	NOTCH2	NON_SYNONYMOUS_CODING	SNP	var_1_120458270	G	C	7	1030
chr1	120459121	120459123	NOTCH2	NON_SYNONYMOUS_CODING	SNP	var_1_120459122	C	T	3	1030
chr1	120459250	120459252	NOTCH2	NON_SYNONYMOUS_CODING	SNP	var_1_120459251	G	T	2	1030
chr1	120461042	120461044	NOTCH2	NON_SYNONYMOUS_CODING	SNP	var_1_120461043	G	A	1	822
chr1	120463016	120463018	NOTCH2	NON_SYNONYMOUS_CODING	SNP	var_1_120463017	C	T	1	822
chr1	120465261	120465263	NOTCH2	NON_SYNONYMOUS_CODING	SNP	var_1_120465262	C	T	3	1030
chr1	120465363	120465365	NOTCH2	NON_SYNONYMOUS_CODING	SNP	var_1_120465364	C	T	2	1030
chr1	120466320	120466322	NOTCH2	NON_SYNONYMOUS_CODING	SNP	var_1_120466321	T	C	1	822
chr1	120466426	120466428	NOTCH2	NON_SYNONYMOUS_CODING	SNP	var_1_120466427	G	C	1	822
chr1	120468200	120468202	NOTCH2	NON_SYNONYMOUS_CODING	SNP	var_1_120468201	A	T	9	1030
chr1	120468209	120468211	NOTCH2	NON_SYNONYMOUS_CODING	SNP	var_1_120468210	C	T	1	208
chr1	120469146	120469148	NOTCH2	NON_SYNONYMOUS_CODING	SNP	var_1_120469147	T	C	4	1030
chr1	120478124	120478126	NOTCH2	NON_SYNONYMOUS_CODING	SNP	var_1_120478125	A	C	2	822
chr1	120480060	120480062	NOTCH2	NON_SYNONYMOUS_CODING	SNP	var_1_120480061	G	T	1	822
chr1	120484181	120484183	NOTCH2	NON_SYNONYMOUS_CODING	SNP	var_1_120484182	T	C	1	822
chr1	120496238	120496240	NOTCH2	NON_SYNONYMOUS_CODING	SNP	var_1_120496239	A	T	1	822
chr1	120506307	120506309	NOTCH2	NON_SYNONYMOUS_CODING	SNP	var_1_120506308	C	T	2	822
chr1	120509113	120509115	NOTCH2	SPLICE_SITE_ACCEPTOR	SNP	var_1_120509114	T	A	1	822
chr1	120510112	120510114	NOTCH2	NON_SYNONYMOUS_CODING	SNP	var_1_120510113	G	T	3	1030
chr1	150771721	150771723	CTSK	NON_SYNONYMOUS_CODING	SNP	var_1_150771722	C	T	1	822
chr1	150772016	150772018	CTSK	SPLICE_SITE_DONOR	SNP	var_1_150772017	T	G	1	822
chr1	150778330	150778332	CTSK	SPLICE_SITE_DONOR	SNP	var_1_150778331	G	C	1	822
chr1	156106074	156106076	LMNA	NON_SYNONYMOUS_CODING	SNP	var_1_156106075	C	G	1	822
chr1	156106108	156106110	LMNA	NON_SYNONYMOUS_CODING	SNP	var_1_156106109	T	C	1	822
chr1	156106817	156106819	LMNA	NON_SYNONYMOUS_CODING	SNP	var_1_156106818	C	T	1	822
chr1	156106981	156106983	LMNA	NON_SYNONYMOUS_CODING	SNP	var_1_156106982	G	A	2	816
chr1	156108509	156108511	LMNA	NON_SYNONYMOUS_CODING	SNP	var_1_156108510	C	T	2	822
chr1	162722889	162722891	DDR2	NON_SYNONYMOUS_CODING	SNP	var_1_162722890	T	C	1	822
chr1	162724964	162724966	DDR2	NON_SYNONYMOUS_CODING	SNP	var_1_162724965	A	G	1	822
chr1	162729718	162729720	DDR2	NON_SYNONYMOUS_CODING	SNP	var_1_162729719	A	G	1	822
chr1	162740261	162740263	DDR2	NON_SYNONYMOUS_CODING	SNP	var_1_162740262	A	G	1	822
chr1	170501299	170501301	GORAB	NON_SYNONYMOUS_CODING	SNP	var_1_170501300	C	T	1	822
chr1	170508545	170508547	GORAB	NON_SYNONYMOUS_CODING	SNP	var_1_170508546	C	T	1	208
chr1	170513948	170513950	GORAB	NON_SYNONYMOUS_CODING	SNP	var_1_170513949	C	T	1	822
chr1	170521538	170521540	GORAB	NON_SYNONYMOUS_CODING	SNP	var_1_170521539	C	T	1	208
chr1	235543464	235543466	TBCE	SPLICE_SITE_DONOR	SNP	var_1_235543465	G	A	1	208
chr1	235543469	235543471	TBCE	SPLICE_SITE_DONOR	SNP	var_1_235543470	C	T	1	822
chr1	235564816	235564818	TBCE	SPLICE_SITE_ACCEPTOR	SNP	var_1_235564817	G	C	1	822
chr1	235577775	235577777	TBCE	NON_SYNONYMOUS_CODING	SNP	var_1_235577776	C	T	3	1030
chr1	235594027	235594029	TBCE	NON_SYNONYMOUS_CODING	SNP	var_1_235594028	A	C	1	820
chr1	235611658	235611660	TBCE	SPLICE_SITE_ACCEPTOR	SNP	var_1_235611659	G	A	1	822
chr1	235612069	235612071	TBCE	NON_SYNONYMOUS_CODING	SNP	var_1_235612070	G	A	1	822
chr2	16082508	16082510	MYCN	NON_SYNONYMOUS_CODING	SNP	var_2_16082509	A	G	1	820
chr2	16082511	16082513	MYCN	NON_SYNONYMOUS_CODING	SNP	var_2_16082512	C	G	1	820
chr2	20113966	20113968	WDR35	NON_SYNONYMOUS_CODING	SNP	var_2_20113967	A	T	1	822
chr2	20114023	20114025	WDR35	NON_SYNONYMOUS_CODING	SNP	var_2_20114024	C	G	1	822
chr2	20130153	20130155	WDR35	SPLICE_SITE_DONOR	SNP	var_2_20130154	C	T	2	1030
chr2	20130251	20130253	WDR35	NON_SYNONYMOUS_CODING	SNP	var_2_20130252	G	C	1	208
chr2	20130316	20130318	WDR35	SPLICE_SITE_ACCEPTOR	SNP	var_2_20130317	C	A	1	822
chr2	20137641	20137643	WDR35	NON_SYNONYMOUS_CODING	SNP	var_2_20137642	C	T	1	822
chr2	20137704	20137706	WDR35	NON_SYNONYMOUS_CODING	SNP	var_2_20137705	C	T	1	822
chr2	20166495	20166497	WDR35	NON_SYNONYMOUS_CODING	SNP	var_2_20166496	T	A	4	1030
chr2	20166593	20166595	WDR35	NON_SYNONYMOUS_CODING	SNP	var_2_20166594	T	C	1	822
chr2	20173352	20173354	WDR35	NON_SYNONYMOUS_CODING	SNP	var_2_20173353	T	A	1	822
chr2	20173388	20173390	WDR35	NON_SYNONYMOUS_CODING	SNP	var_2_20173389	A	C	1	822
chr2	20173435	20173437	WDR35	NON_SYNONYMOUS_CODING	SNP	var_2_20173436	A	G	3	1030
chr2	20178592	20178594	WDR35	NON_SYNONYMOUS_CODING	SNP	var_2_20178593	G	A	2	208
chr2	20189001	20189003	WDR35	NON_SYNONYMOUS_CODING	SNP	var_2_20189002	C	A	1	1030
chr2	20189041	20189043	WDR35	NON_SYNONYMOUS_CODING	SNP	var_2_20189042	A	G	1	822
chr2	20197016	20197018	MATN3	NON_SYNONYMOUS_CODING	SNP	var_2_20197017	C	T	1	822
chr2	20205768	20205770	MATN3	NON_SYNONYMOUS_CODING	SNP	var_2_20205769	C	A	1	822
chr2	88857411	88857413	EIF2AK3	STOP_GAINED	SNP	var_2_88857412	G	A	1	822
chr2	88874290	88874292	AC104134.2;EIF2AK3	NON_SYNONYMOUS_CODING	SNP	var_2_88874291	A	G	1	822
chr2	88874673	88874675	AC104134.2;EIF2AK3	NON_SYNONYMOUS_CODING	SNP	var_2_88874674	A	G	1	822
chr2	88882959	88882961	EIF2AK3	NON_SYNONYMOUS_CODING	SNP	var_2_88882960	C	T	1	208
chr2	88883013	88883015	EIF2AK3	NON_SYNONYMOUS_CODING	SNP	var_2_88883014	T	A	4	1030
chr2	88887508	88887510	EIF2AK3	NON_SYNONYMOUS_CODING	SNP	var_2_88887509	A	G	1	822
chr2	88888320	88888322	EIF2AK3	NON_SYNONYMOUS_CODING	SNP	var_2_88888321	C	T	1	822
chr2	88890088	88890090	EIF2AK3	NON_SYNONYMOUS_CODING	SNP	var_2_88890089	T	G	1	822
chr2	88890124	88890126	EIF2AK3	SPLICE_SITE_ACCEPTOR	SNP	var_2_88890125	T	A	6	822
chr2	88895165	88895167	EIF2AK3	NON_SYNONYMOUS_CODING;START_LOST	SNP	var_2_88895166	T	C	1	822
chr2	166606325	166606327	GALNT3	NON_SYNONYMOUS_CODING	SNP	var_2_166606326	C	T	10	1030
chr2	166615342	166615344	GALNT3	NON_SYNONYMOUS_CODING	SNP	var_2_166615343	T	C	1	208
chr2	166621482	166621484	GALNT3	NON_SYNONYMOUS_CODING	SNP	var_2_166621483	G	A	3	822
chr2	166621542	166621544	GALNT3	NON_SYNONYMOUS_CODING	SNP	var_2_166621543	C	A	1	822
chr2	166627063	166627065	GALNT3	NON_SYNONYMOUS_CODING	SNP	var_2_166627064	T	G	1	822
chr2	166627088	166627090	GALNT3	NON_SYNONYMOUS_CODING	SNP	var_2_166627089	A	C	1	822
chr2	172641797	172641799	SLC25A12	NON_SYNONYMOUS_CODING	SNP	var_2_172641798	C	G	1	822
chr2	172644388	172644390	SLC25A12	NON_SYNONYMOUS_CODING	SNP	var_2_172644389	C	T	1	822
chr2	172647956	172647958	SLC25A12	SPLICE_SITE_DONOR	SNP	var_2_172647957	T	C	1	208
chr2	172690541	172690543	SLC25A12	NON_SYNONYMOUS_CODING	SNP	var_2_172690542	C	T	1	822
chr2	172693716	172693718	SLC25A12	NON_SYNONYMOUS_CODING	SNP	var_2_172693717	T	C	1	822
chr2	172725275	172725277	SLC25A12	NON_SYNONYMOUS_CODING	SNP	var_2_172725276	G	T	1	822
chr2	176959245	176959247	HOXD13	STOP_GAINED	SNP	var_2_176959246	C	T	1	822
chr2	217279605	217279607	SMARCAL1	NON_SYNONYMOUS_CODING	SNP	var_2_217279606	A	T	1	822
chr2	217279805	217279807	SMARCAL1	NON_SYNONYMOUS_CODING	SNP	var_2_217279806	G	C	1	822
chr2	217279947	217279949	SMARCAL1	NON_SYNONYMOUS_CODING	SNP	var_2_217279948	A	G	1	822
chr2	217293366	217293368	SMARCAL1	NON_SYNONYMOUS_CODING	SNP	var_2_217293367	C	T	3	1030
chr2	217293441	217293443	SMARCAL1	NON_SYNONYMOUS_CODING	SNP	var_2_217293442	A	T	6	1030
chr2	217303178	217303180	SMARCAL1	NON_SYNONYMOUS_CODING	SNP	var_2_217303179	C	T	1	822
chr2	217342938	217342940	SMARCAL1	STOP_GAINED	SNP	var_2_217342939	G	T	2	822
chr2	219920344	219920346	IHH	NON_SYNONYMOUS_CODING	SNP	var_2_219920345	C	T	1	822
chr2	219920517	219920519	IHH	NON_SYNONYMOUS_CODING	SNP	var_2_219920518	G	A	2	1030
chr2	219924960	219924962	IHH	NON_SYNONYMOUS_CODING	SNP	var_2_219924961	G	T	1	208
chr2	220418333	220418335	OBSL1	STOP_GAINED	SNP	var_2_220418334	C	A	1	822
chr2	220418360	220418362	OBSL1	NON_SYNONYMOUS_CODING	SNP	var_2_220418361	C	T	1	822
chr2	220419339	220419341	OBSL1	STOP_GAINED	SNP	var_2_220419340	G	A	2	1028
chr2	220420772	220420774	OBSL1	NON_SYNONYMOUS_CODING;SYNONYMOUS_CODING	SNP	var_2_220420773	G	A	1	822
chr2	220420896	220420898	OBSL1	NON_SYNONYMOUS_CODING	SNP	var_2_220420897	C	T	1	810
chr2	220420921	220420923	OBSL1	NON_SYNONYMOUS_CODING;SYNONYMOUS_CODING	SNP	var_2_220420922	C	T	3	1014
chr2	220420931	220420933	OBSL1	NON_SYNONYMOUS_CODING;SYNONYMOUS_CODING	SNP	var_2_220420932	G	A	1	810
chr2	220420989	220420991	OBSL1	NON_SYNONYMOUS_CODING	SNP	var_2_220420990	C	T	12	1026
chr2	220421226	220421228	OBSL1	NON_SYNONYMOUS_CODING	SNP	var_2_220421227	C	T	1	208
chr2	220421319	220421321	OBSL1	NON_SYNONYMOUS_CODING	SNP	var_2_220421320	C	T	9	1030
chr2	220421442	220421444	OBSL1	NON_SYNONYMOUS_CODING	SNP	var_2_220421443	G	A	3	1030
chr2	220422603	220422605	OBSL1	NON_SYNONYMOUS_CODING	SNP	var_2_220422604	G	A	1	822
chr2	220422685	220422687	OBSL1	NON_SYNONYMOUS_CODING	SNP	var_2_220422686	C	T	10	1006
chr2	220422697	220422699	OBSL1	NON_SYNONYMOUS_CODING	SNP	var_2_220422698	C	T	1	812
chr2	220422775	220422777	OBSL1	NON_SYNONYMOUS_CODING	SNP	var_2_220422776	G	A	1	822
chr2	220422953	220422955	OBSL1	NON_SYNONYMOUS_CODING	SNP	var_2_220422954	C	G	1	818
chr2	220422980	220422982	OBSL1	NON_SYNONYMOUS_CODING	SNP	var_2_220422981	C	T	1	818
chr2	220427149	220427151	OBSL1	NON_SYNONYMOUS_CODING	SNP	var_2_220427150	G	A	2	822
chr2	220427156	220427158	OBSL1	NON_SYNONYMOUS_CODING	SNP	var_2_220427157	C	T	1	822
chr2	220432803	220432805	OBSL1	NON_SYNONYMOUS_CODING	SNP	var_2_220432804	G	A	1	822
chr2	220432907	220432909	OBSL1	NON_SYNONYMOUS_CODING	SNP	var_2_220432908	C	T	1	820
chr2	220432950	220432952	OBSL1	NON_SYNONYMOUS_CODING	SNP	var_2_220432951	G	C	1	822
chr2	220435203	220435205	OBSL1	NON_SYNONYMOUS_CODING	SNP	var_2_220435204	C	A	1	822
chr2	239976474	239976476	HDAC4	NON_SYNONYMOUS_CODING	SNP	var_2_239976475	G	A	1	822
chr2	239976486	239976488	HDAC4	NON_SYNONYMOUS_CODING	SNP	var_2_239976487	C	T	1	208
chr2	240011721	240011723	HDAC4	NON_SYNONYMOUS_CODING	SNP	var_2_240011722	C	T	4	1030
chr2	240016710	240016712	HDAC4	NON_SYNONYMOUS_CODING	SNP	var_2_240016711	C	T	1	822
chr2	240024573	240024575	HDAC4	NON_SYNONYMOUS_CODING	SNP	var_2_240024574	C	A	1	822
chr2	240036791	240036793	HDAC4	NON_SYNONYMOUS_CODING	SNP	var_2_240036792	G	A	1	208
chr2	240036861	240036863	HDAC4	NON_SYNONYMOUS_CODING	SNP	var_2_240036862	C	T	1	208
chr2	240036977	240036979	HDAC4	NON_SYNONYMOUS_CODING	SNP	var_2_240036978	C	T	1	822
chr2	240048258	240048260	HDAC4	NON_SYNONYMOUS_CODING	SNP	var_2_240048259	G	A	1	820
chr2	240048324	240048326	HDAC4	NON_SYNONYMOUS_CODING	SNP	var_2_240048325	C	T	1	822
chr2	240048372	240048374	HDAC4	NON_SYNONYMOUS_CODING	SNP	var_2_240048373	G	T	1	822
chr2	240061399	240061401	HDAC4	NON_SYNONYMOUS_CODING	SNP	var_2_240061400	C	T	4	822
chr2	240061402	240061404	HDAC4	NON_SYNONYMOUS_CODING	SNP	var_2_240061403	C	T	1	208
chr2	240066274	240066276	HDAC4	SPLICE_SITE_DONOR	SNP	var_2_240066275	A	G	1	822
chr2	240078406	240078408	HDAC4	NON_SYNONYMOUS_CODING	SNP	var_2_240078407	T	C	1	822
chr2	240098155	240098157	HDAC4	NON_SYNONYMOUS_CODING	SNP	var_2_240098156	C	A	1	822
chr2	240098261	240098263	HDAC4	SPLICE_SITE_ACCEPTOR	SNP	var_2_240098262	G	C	1	822
chr3	13860662	13860664	WNT7A	NON_SYNONYMOUS_CODING	SNP	var_3_13860663	G	T	1	208
chr3	13896107	13896109	WNT7A	NON_SYNONYMOUS_CODING	SNP	var_3_13896108	T	C	1	208
chr3	13896227	13896229	WNT7A	NON_SYNONYMOUS_CODING	SNP	var_3_13896228	G	A	1	822
chr3	33171427	33171429	CRTAP	SPLICE_SITE_ACCEPTOR	SNP	var_3_33171428	C	T	1	822
chr3	33174162	33174164	CRTAP	NON_SYNONYMOUS_CODING	SNP	var_3_33174163	C	T	3	1030
chr3	46935472	46935474	PTH1R	NON_SYNONYMOUS_CODING	SNP	var_3_46935473	G	T	1	208
chr3	46937344	46937346	PTH1R	NON_SYNONYMOUS_CODING	SNP	var_3_46937345	G	A	4	822
chr3	46937362	46937364	PTH1R	SPLICE_SITE_DONOR	SNP	var_3_46937363	C	T	2	822
chr3	46939586	46939588	PTH1R	NON_SYNONYMOUS_CODING	SNP	var_3_46939587	C	T	4	1030
chr3	46944753	46944755	PTH1R	SPLICE_SITE_ACCEPTOR	SNP	var_3_46944754	C	G	1	822
chr3	55504321	55504323	WNT5A	NON_SYNONYMOUS_CODING	SNP	var_3_55504322	C	T	1	822
chr3	55514821	55514823	WNT5A	NON_SYNONYMOUS_CODING	SNP	var_3_55514822	T	C	1	818
chr3	58062841	58062843	FLNB	NON_SYNONYMOUS_CODING	SNP	var_3_58062842	A	T	1	208
chr3	58062963	58062965	FLNB	NON_SYNONYMOUS_CODING	SNP	var_3_58062964	A	T	1	208
chr3	58080582	58080584	FLNB	NON_SYNONYMOUS_CODING	SNP	var_3_58080583	A	G	1	1030
chr3	58083535	58083537	FLNB	SPLICE_SITE_ACCEPTOR	SNP	var_3_58083536	C	T	1	822
chr3	58084485	58084487	FLNB	NON_SYNONYMOUS_CODING	SNP	var_3_58084486	A	G	1	822
chr3	58087982	58087984	FLNB	NON_SYNONYMOUS_CODING	SNP	var_3_58087983	G	A	1	822
chr3	58089760	58089762	FLNB	NON_SYNONYMOUS_CODING	SNP	var_3_58089761	C	T	3	822
chr3	58089789	58089791	FLNB	NON_SYNONYMOUS_CODING	SNP	var_3_58089790	G	T	2	822
chr3	58092450	58092452	FLNB	NON_SYNONYMOUS_CODING	SNP	var_3_58092451	G	A	1	208
chr3	58092526	58092528	FLNB	NON_SYNONYMOUS_CODING	SNP	var_3_58092527	A	T	1	822
chr3	58092545	58092547	FLNB	NON_SYNONYMOUS_CODING	SNP	var_3_58092546	C	G	1	822
chr3	58094188	58094190	FLNB	NON_SYNONYMOUS_CODING	SNP	var_3_58094189	G	A	1	1030
chr3	58095795	58095797	FLNB	NON_SYNONYMOUS_CODING	SNP	var_3_58095796	G	A	1	822
chr3	58095865	58095867	FLNB	NON_SYNONYMOUS_CODING	SNP	var_3_58095866	G	A	4	822
chr3	58095873	58095875	FLNB	NON_SYNONYMOUS_CODING	SNP	var_3_58095874	A	G	1	208
chr3	58097893	58097895	FLNB	NON_SYNONYMOUS_CODING	SNP	var_3_58097894	C	T	1	208
chr3	58104625	58104627	FLNB	NON_SYNONYMOUS_CODING	SNP	var_3_58104626	G	T	2	822
chr3	58108882	58108884	FLNB	NON_SYNONYMOUS_CODING	SNP	var_3_58108883	G	A	1	822
chr3	58108936	58108938	FLNB	NON_SYNONYMOUS_CODING	SNP	var_3_58108937	G	A	1	822
chr3	58108961	58108963	FLNB	NON_SYNONYMOUS_CODING	SNP	var_3_58108962	A	G	1	822
chr3	58110118	58110120	FLNB	NON_SYNONYMOUS_CODING	SNP	var_3_58110119	G	C	12	1030
chr3	58111430	58111432	FLNB	NON_SYNONYMOUS_CODING	SNP	var_3_58111431	C	G	2	822
chr3	58111466	58111468	FLNB	NON_SYNONYMOUS_CODING	SNP	var_3_58111467	C	G	1	822
chr3	58116586	58116588	FLNB	NON_SYNONYMOUS_CODING	SNP	var_3_58116587	A	C	1	822
chr3	58116587	58116589	FLNB	NON_SYNONYMOUS_CODING	SNP	var_3_58116588	G	C	1	822
chr3	58118557	58118559	FLNB	NON_SYNONYMOUS_CODING	SNP	var_3_58118558	G	A	1	822
chr3	58120411	58120413	FLNB	NON_SYNONYMOUS_CODING	SNP	var_3_58120412	T	G	1	822
chr3	58121799	58121801	FLNB	NON_SYNONYMOUS_CODING	SNP	var_3_58121800	T	A	1	822
chr3	58124019	58124021	FLNB	NON_SYNONYMOUS_CODING	SNP	var_3_58124020	G	A	1	822
chr3	58129294	58129296	FLNB	NON_SYNONYMOUS_CODING	SNP	var_3_58129295	G	A	1	822
chr3	58134063	58134065	FLNB	NON_SYNONYMOUS_CODING	SNP	var_3_58134064	C	A	1	822
chr3	58134504	58134506	FLNB	NON_SYNONYMOUS_CODING	SNP	var_3_58134505	A	G	12	1030
chr3	58135888	58135890	FLNB	NON_SYNONYMOUS_CODING	SNP	var_3_58135889	G	A	1	208
chr3	58145347	58145349	FLNB	NON_SYNONYMOUS_CODING	SNP	var_3_58145348	T	C	13	1030
chr3	58145359	58145361	FLNB	NON_SYNONYMOUS_CODING	SNP	var_3_58145360	T	C	9	1030
chr3	58148899	58148901	FLNB;FLNB-AS1	NON_SYNONYMOUS_CODING	SNP	var_3_58148900	C	A	1	208
chr3	58148976	58148978	FLNB;FLNB-AS1	NON_SYNONYMOUS_CODING	SNP	var_3_58148977	T	C	1	822
chr3	58148978	58148980	FLNB;FLNB-AS1	NON_SYNONYMOUS_CODING	SNP	var_3_58148979	C	T	1	822
chr3	58149035	58149037	FLNB;FLNB-AS1	NON_SYNONYMOUS_CODING	SNP	var_3_58149036	G	A	1	822
chr3	58154327	58154329	FLNB	NON_SYNONYMOUS_CODING	SNP	var_3_58154328	G	A	5	1030
chr3	58155322	58155324	FLNB	NON_SYNONYMOUS_CODING	SNP	var_3_58155323	G	A	1	822
chr3	58156369	58156371	FLNB	NON_SYNONYMOUS_CODING	SNP	var_3_58156370	G	A	1	822
chr3	58156439	58156441	FLNB	NON_SYNONYMOUS_CODING	SNP	var_3_58156440	G	T	2	1030
chr3	119102052	119102054	ARHGAP31	NON_SYNONYMOUS_CODING	SNP	var_3_119102053	C	T	2	1030
chr3	119109742	119109744	ARHGAP31	NON_SYNONYMOUS_CODING	SNP	var_3_119109743	G	A	1	208
chr3	119109768	119109770	ARHGAP31	NON_SYNONYMOUS_CODING	SNP	var_3_119109769	C	T	3	1030
chr3	119109780	119109782	ARHGAP31	NON_SYNONYMOUS_CODING	SNP	var_3_119109781	C	T	1	822
chr3	119120884	119120886	ARHGAP31	NON_SYNONYMOUS_CODING	SNP	var_3_119120885	C	T	1	822
chr3	119121198	119121200	ARHGAP31	NON_SYNONYMOUS_CODING	SNP	var_3_119121199	G	A	1	822
chr3	119132811	119132813	ARHGAP31	NON_SYNONYMOUS_CODING	SNP	var_3_119132812	C	T	2	1030
chr3	119132894	119132896	ARHGAP31	NON_SYNONYMOUS_CODING	SNP	var_3_119132895	T	C	1	822
chr3	119133344	119133346	ARHGAP31	NON_SYNONYMOUS_CODING	SNP	var_3_119133345	A	C	2	822
chr3	119133589	119133591	ARHGAP31	NON_SYNONYMOUS_CODING	SNP	var_3_119133590	G	T	3	1030
chr3	119133623	119133625	ARHGAP31	NON_SYNONYMOUS_CODING	SNP	var_3_119133624	C	T	1	822
chr3	119133639	119133641	ARHGAP31	NON_SYNONYMOUS_CODING	SNP	var_3_119133640	T	C	1	208
chr3	119134062	119134064	ARHGAP31	NON_SYNONYMOUS_CODING	SNP	var_3_119134063	G	A	1	822
chr3	119134577	119134579	ARHGAP31	NON_SYNONYMOUS_CODING	SNP	var_3_119134578	G	A	2	822
chr3	121980621	121980623	CASR	NON_SYNONYMOUS_CODING	SNP	var_3_121980622	C	T	1	822
chr3	121980629	121980631	CASR	NON_SYNONYMOUS_CODING	SNP	var_3_121980630	G	A	5	1030
chr3	121980660	121980662	CASR	NON_SYNONYMOUS_CODING	SNP	var_3_121980661	A	G	1	822
chr3	121981073	121981075	CASR	NON_SYNONYMOUS_CODING	SNP	var_3_121981074	G	A	1	208
chr3	122000981	122000983	CASR	NON_SYNONYMOUS_CODING	SNP	var_3_122000982	G	A	2	822
chr3	122003042	122003044	CASR	NON_SYNONYMOUS_CODING	SNP	var_3_122003043	C	G	1	822
chr3	122003065	122003067	CASR	NON_SYNONYMOUS_CODING	SNP	var_3_122003066	G	T	2	822
chr3	122003787	122003789	CASR	NON_SYNONYMOUS_CODING	SNP	var_3_122003788	A	C	19	822
chr3	129180118	129180120	IFT122	NON_SYNONYMOUS_CODING;SYNONYMOUS_CODING	SNP	var_3_129180119	A	G	5	1030
chr3	129183575	129183577	IFT122	NON_SYNONYMOUS_CODING	SNP	var_3_129183576	C	T	1	822
chr3	129185848	129185850	IFT122	NON_SYNONYMOUS_CODING	SNP	var_3_129185849	G	A	1	822
chr3	129195599	129195601	IFT122	NON_SYNONYMOUS_CODING	SNP	var_3_129195600	G	A	1	208
chr3	129196917	129196919	IFT122	NON_SYNONYMOUS_CODING	SNP	var_3_129196918	A	C	1	822
chr3	129221639	129221641	IFT122	NON_SYNONYMOUS_CODING	SNP	var_3_129221640	C	T	1	822
chr3	129233287	129233289	IFT122	NON_SYNONYMOUS_CODING	SNP	var_3_129233288	C	G	6	208
chr3	129233374	129233376	IFT122	NON_SYNONYMOUS_CODING	SNP	var_3_129233375	C	T	1	822
chr3	129238453	129238455	IFT122	NON_SYNONYMOUS_CODING	SNP	var_3_129238454	T	G	6	208
chr3	129239065	129239067	IFT122	NON_SYNONYMOUS_CODING	SNP	var_3_129239066	C	G	9	1030
chr3	145788839	145788841	PLOD2	NON_SYNONYMOUS_CODING	SNP	var_3_145788840	C	T	1	822
chr3	145794666	145794668	PLOD2	NON_SYNONYMOUS_CODING	SNP	var_3_145794667	T	C	1	822
chr3	145796951	145796953	PLOD2	NON_SYNONYMOUS_CODING	SNP	var_3_145796952	C	T	1	1030
chr3	145797018	145797020	PLOD2	NON_SYNONYMOUS_CODING	SNP	var_3_145797019	C	T	1	822
chr3	145799564	145799566	PLOD2	NON_SYNONYMOUS_CODING	SNP	var_3_145799565	G	C	1	822
chr3	145803059	145803061	PLOD2	NON_SYNONYMOUS_CODING;SYNONYMOUS_CODING	SNP	var_3_145803060	C	T	1	822
chr3	145803061	145803063	PLOD2	NON_SYNONYMOUS_CODING;SPLICE_SITE_ACCEPTOR	SNP	var_3_145803062	T	A	1	822
chr3	145822092	145822094	PLOD2	NON_SYNONYMOUS_CODING	SNP	var_3_145822093	T	C	9	1030
chr3	145824400	145824402	PLOD2	NON_SYNONYMOUS_CODING	SNP	var_3_145824401	C	T	1	822
chr3	145828191	145828193	PLOD2	NON_SYNONYMOUS_CODING	SNP	var_3_145828192	T	C	2	822
chr3	145841929	145841931	PLOD2	NON_SYNONYMOUS_CODING	SNP	var_3_145841930	C	T	1	822
chr3	160025450	160025452	IFT80;TRIM59	NON_SYNONYMOUS_CODING	SNP	var_3_160025451	G	A	8	1030
chr3	160073845	160073847	IFT80;TRIM59	NON_SYNONYMOUS_CODING	SNP	var_3_160073846	A	C	1	822
chr3	160073870	160073872	IFT80;TRIM59	NON_SYNONYMOUS_CODING	SNP	var_3_160073871	G	A	1	208
chr3	160073919	160073921	IFT80;TRIM59	NON_SYNONYMOUS_CODING	SNP	var_3_160073920	G	A	1	822
chr3	160073922	160073924	IFT80;TRIM59	NON_SYNONYMOUS_CODING	SNP	var_3_160073923	C	T	1	822
chr3	160075344	160075346	IFT80;TRIM59	NON_SYNONYMOUS_CODING	SNP	var_3_160075345	T	C	1	208
chr3	160099368	160099370	IFT80	NON_SYNONYMOUS_CODING	SNP	var_3_160099369	C	T	1	822
chr3	184090389	184090391	THPO	NON_SYNONYMOUS_CODING	SNP	var_3_184090390	G	A	1	822
chr3	184090532	184090534	THPO	NON_SYNONYMOUS_CODING	SNP	var_3_184090533	C	A	1	822
chr3	184090609	184090611	THPO	NON_SYNONYMOUS_CODING;SYNONYMOUS_CODING	SNP	var_3_184090610	G	T	1	822
chr3	189349366	189349368	TP63	SPLICE_SITE_DONOR	SNP	var_3_189349367	G	A	1	822
chr3	189607151	189607153	TP63	NON_SYNONYMOUS_CODING	SNP	var_3_189607152	C	A	2	1030
chr3	189612268	189612270	TP63	NON_SYNONYMOUS_CODING	SNP	var_3_189612269	G	A	1	822
chr4	1801509	1801511	FGFR3	NON_SYNONYMOUS_CODING	SNP	var_4_1801510	A	C	1	822
chr4	1804638	1804640	FGFR3	SPLICE_SITE_ACCEPTOR	SNP	var_4_1804639	A	G	1	816
chr4	1806130	1806132	FGFR3	NON_SYNONYMOUS_CODING	SNP	var_4_1806131	T	C	1	1030
chr4	1806161	1806163	FGFR3	NON_SYNONYMOUS_CODING	SNP	var_4_1806162	C	T	1	822
chr4	1806227	1806229	FGFR3	NON_SYNONYMOUS_CODING	SNP	var_4_1806228	G	A	1	822
chr4	1808593	1808595	FGFR3	NON_SYNONYMOUS_CODING;SYNONYMOUS_CODING	SNP	var_4_1808594	C	A	3	1030
chr4	1808929	1808931	FGFR3	NON_SYNONYMOUS_CODING	SNP	var_4_1808930	G	A	1	1024
chr4	5570237	5570239	EVC2	NON_SYNONYMOUS_CODING	SNP	var_4_5570238	C	T	1	820
chr4	5570306	5570308	EVC2	NON_SYNONYMOUS_CODING	SNP	var_4_5570307	G	A	1	822
chr4	5570332	5570334	EVC2	NON_SYNONYMOUS_CODING	SNP	var_4_5570333	G	A	1	822
chr4	5578100	5578102	EVC2	NON_SYNONYMOUS_CODING	SNP	var_4_5578101	G	C	5	822
chr4	5620262	5620264	EVC2	NON_SYNONYMOUS_CODING	SNP	var_4_5620263	G	A	2	822
chr4	5624321	5624323	EVC2	NON_SYNONYMOUS_CODING	SNP	var_4_5624322	G	A	1	822
chr4	5624467	5624469	EVC2	NON_SYNONYMOUS_CODING	SNP	var_4_5624468	C	T	1	822
chr4	5624668	5624670	EVC2	NON_SYNONYMOUS_CODING	SNP	var_4_5624669	G	A	1	822
chr4	5627482	5627484	EVC2	NON_SYNONYMOUS_CODING	SNP	var_4_5627483	A	G	1	822
chr4	5630348	5630350	EVC2	NON_SYNONYMOUS_CODING	SNP	var_4_5630349	C	T	3	1030
chr4	5630441	5630443	EVC2	NON_SYNONYMOUS_CODING	SNP	var_4_5630442	A	G	2	1030
chr4	5642248	5642250	EVC2	NON_SYNONYMOUS_CODING	SNP	var_4_5642249	C	T	7	1030
chr4	5642331	5642333	EVC2	NON_SYNONYMOUS_CODING	SNP	var_4_5642332	A	T	1	822
chr4	5642346	5642348	EVC2	NON_SYNONYMOUS_CODING	SNP	var_4_5642347	G	C	7	1030
chr4	5664938	5664940	EVC2	NON_SYNONYMOUS_CODING	SNP	var_4_5664939	G	A	1	822
chr4	5667333	5667335	EVC2	NON_SYNONYMOUS_CODING	SNP	var_4_5667334	C	A	2	1030
chr4	5667342	5667344	EVC2	NON_SYNONYMOUS_CODING	SNP	var_4_5667343	A	T	2	1030
chr4	5687166	5687168	EVC2	NON_SYNONYMOUS_CODING	SNP	var_4_5687167	T	C	1	822
chr4	5687209	5687211	EVC2	SPLICE_SITE_ACCEPTOR	SNP	var_4_5687210	C	T	8	1030
chr4	5690899	5690901	EVC2	NON_SYNONYMOUS_CODING	SNP	var_4_5690900	G	C	1	1030
chr4	5721083	5721085	EVC	NON_SYNONYMOUS_CODING	SNP	var_4_5721084	A	G	7	1030
chr4	5733235	5733237	EVC	NON_SYNONYMOUS_CODING	SNP	var_4_5733236	C	G	8	1030
chr4	5733316	5733318	EVC	NON_SYNONYMOUS_CODING	SNP	var_4_5733317	G	A	6	1030
chr4	5747062	5747064	EVC	NON_SYNONYMOUS_CODING	SNP	var_4_5747063	G	A	4	1030
chr4	5754560	5754562	EVC	SPLICE_SITE_ACCEPTOR	SNP	var_4_5754561	A	G	1	822
chr4	5755528	5755530	EVC	NON_SYNONYMOUS_CODING	SNP	var_4_5755529	A	C	1	208
chr4	5755540	5755542	EVC	NON_SYNONYMOUS_CODING	SNP	var_4_5755541	A	G	1	822
chr4	5755564	5755566	EVC	NON_SYNONYMOUS_CODING	SNP	var_4_5755565	G	A	1	208
chr4	5758053	5758055	EVC	NON_SYNONYMOUS_CODING	SNP	var_4_5758054	G	A	3	822
chr4	5785339	5785341	EVC	NON_SYNONYMOUS_CODING	SNP	var_4_5785340	C	T	1	822
chr4	5785435	5785437	EVC	NON_SYNONYMOUS_CODING	SNP	var_4_5785436	G	A	1	822
chr4	5800492	5800494	EVC	NON_SYNONYMOUS_CODING	SNP	var_4_5800493	C	T	1	822
chr4	5811325	5811327	EVC	NON_SYNONYMOUS_CODING	SNP	var_4_5811326	C	T	1	822
chr4	13544125	13544127	NKX3-2	NON_SYNONYMOUS_CODING	SNP	var_4_13544126	C	G	3	822
chr4	13545777	13545779	NKX3-2	NON_SYNONYMOUS_CODING	SNP	var_4_13545778	G	C	1	822
chr4	13545803	13545805	NKX3-2	NON_SYNONYMOUS_CODING	SNP	var_4_13545804	T	A	3	822
chr4	15504458	15504460	CC2D2A	NON_SYNONYMOUS_CODING	SNP	var_4_15504459	T	G	5	822
chr4	15511823	15511825	CC2D2A	NON_SYNONYMOUS_CODING	SNP	var_4_15511824	G	T	1	208
chr4	15530308	15530310	CC2D2A	NON_SYNONYMOUS_CODING	SNP	var_4_15530309	A	G	1	822
chr4	15534867	15534869	CC2D2A	NON_SYNONYMOUS_CODING	SNP	var_4_15534868	A	G	8	1030
chr4	15539522	15539524	CC2D2A	NON_SYNONYMOUS_CODING	SNP	var_4_15539523	G	A	1	822
chr4	15539734	15539736	CC2D2A	NON_SYNONYMOUS_CODING	SNP	var_4_15539735	G	C	2	1018
chr4	15552590	15552592	CC2D2A	NON_SYNONYMOUS_CODING	SNP	var_4_15552591	G	A	1	822
chr4	15554882	15554884	CC2D2A	NON_SYNONYMOUS_CODING	SNP	var_4_15554883	T	C	1	208
chr4	15556804	15556806	CC2D2A	NON_SYNONYMOUS_CODING	SNP	var_4_15556805	A	G	1	822
chr4	15581701	15581703	CC2D2A	NON_SYNONYMOUS_CODING	SNP	var_4_15581702	G	A	1	822
chr4	15601207	15601209	CC2D2A	NON_SYNONYMOUS_CODING	SNP	var_4_15601208	G	A	1	822
chr4	15601321	15601323	CC2D2A	NON_SYNONYMOUS_CODING	SNP	var_4_15601322	A	T	1	208
chr4	15602971	15602973	CC2D2A	NON_SYNONYMOUS_CODING	SNP	var_4_15602972	C	G	1	822
chr4	88578219	88578221	DMP1	NON_SYNONYMOUS_CODING	SNP	var_4_88578220	G	A	1	822
chr4	88583624	88583626	DMP1	NON_SYNONYMOUS_CODING	SNP	var_4_88583625	T	A	1	822
chr4	88583744	88583746	DMP1	NON_SYNONYMOUS_CODING	SNP	var_4_88583745	G	A	4	822
chr4	88583773	88583775	DMP1	NON_SYNONYMOUS_CODING	SNP	var_4_88583774	C	A	4	1030
chr4	88583872	88583874	DMP1	NON_SYNONYMOUS_CODING	SNP	var_4_88583873	G	C	2	822
chr4	96025585	96025587	BMPR1B	NON_SYNONYMOUS_CODING	SNP	var_4_96025586	G	A	1	208
chr4	96025589	96025591	BMPR1B	NON_SYNONYMOUS_CODING	SNP	var_4_96025590	T	G	1	822
chr4	96036888	96036890	BMPR1B	NON_SYNONYMOUS_CODING;SYNONYMOUS_CODING	SNP	var_4_96036889	C	T	2	1030
chr4	96045028	96045030	BMPR1B	NON_SYNONYMOUS_CODING	SNP	var_4_96045029	G	A	1	822
chr4	96052499	96052501	BMPR1B	NON_SYNONYMOUS_CODING	SNP	var_4_96052500	G	A	1	822
chr4	96069926	96069928	BMPR1B	NON_SYNONYMOUS_CODING	SNP	var_4_96069927	A	G	1	208
chr4	170398473	170398475	NEK1	NON_SYNONYMOUS_CODING	SNP	var_4_170398474	A	C	6	1018
chr4	170400555	170400557	NEK1	NON_SYNONYMOUS_CODING	SNP	var_4_170400556	C	T	1	822
chr4	170429486	170429488	NEK1	SPLICE_SITE_ACCEPTOR	SNP	var_4_170429487	A	G	2	808
chr4	170506524	170506526	NEK1	NON_SYNONYMOUS_CODING	SNP	var_4_170506525	C	T	3	1030
chr4	170506612	170506614	NEK1	NON_SYNONYMOUS_CODING	SNP	var_4_170506613	G	A	1	822
chr4	170506620	170506622	NEK1	NON_SYNONYMOUS_CODING	SNP	var_4_170506621	T	C	1	822
chr4	175414329	175414331	HPGD	NON_SYNONYMOUS_CODING	SNP	var_4_175414330	C	T	10	1030
chr4	175416750	175416752	HPGD	NON_SYNONYMOUS_CODING	SNP	var_4_175416751	G	A	1	822
chr4	175443089	175443091	HPGD	SPLICE_SITE_DONOR	SNP	var_4_175443090	C	G	1	208
chr4	175443178	175443180	HPGD	NON_SYNONYMOUS_CODING	SNP	var_4_175443179	A	G	1	822
chr5	14713680	14713682	ANKH	NON_SYNONYMOUS_CODING	SNP	var_5_14713681	C	T	1	1030
chr5	14751304	14751306	ANKH	NON_SYNONYMOUS_CODING	SNP	var_5_14751305	C	T	4	1030
chr5	36962300	36962302	NIPBL	NON_SYNONYMOUS_CODING	SNP	var_5_36962301	G	A	2	822
chr5	36976408	36976410	NIPBL	NON_SYNONYMOUS_CODING	SNP	var_5_36976409	A	T	1	822
chr5	36985114	36985116	NIPBL	NON_SYNONYMOUS_CODING	SNP	var_5_36985115	T	A	1	822
chr5	36985575	36985577	NIPBL	NON_SYNONYMOUS_CODING	SNP	var_5_36985576	G	A	1	822
chr5	36985728	36985730	NIPBL	NON_SYNONYMOUS_CODING	SNP	var_5_36985729	G	A	1	1030
chr5	36985796	36985798	NIPBL	NON_SYNONYMOUS_CODING	SNP	var_5_36985797	A	G	1	822
chr5	36985829	36985831	NIPBL	NON_SYNONYMOUS_CODING	SNP	var_5_36985830	A	G	1	822
chr5	36986184	36986186	NIPBL	NON_SYNONYMOUS_CODING	SNP	var_5_36986185	A	G	1	822
chr5	37000635	37000637	NIPBL	NON_SYNONYMOUS_CODING	SNP	var_5_37000636	A	G	1	822
chr5	37000929	37000931	NIPBL	NON_SYNONYMOUS_CODING	SNP	var_5_37000930	A	G	1	822
chr5	37044445	37044447	NIPBL	SPLICE_SITE_ACCEPTOR	SNP	var_5_37044446	T	C	2	1030
chr5	37063986	37063988	NIPBL	NON_SYNONYMOUS_CODING;SYNONYMOUS_CODING	SNP	var_5_37063987	A	T	1	822
chr5	37063987	37063989	NIPBL	NON_SYNONYMOUS_CODING	SNP	var_5_37063988	C	G	1	822
chr5	38481769	38481771	LIFR	NON_SYNONYMOUS_CODING	SNP	var_5_38481770	T	C	1	822
chr5	38482111	38482113	LIFR	NON_SYNONYMOUS_CODING	SNP	var_5_38482112	T	G	3	208
chr5	38482280	38482282	LIFR	NON_SYNONYMOUS_CODING	SNP	var_5_38482281	T	A	1	822
chr5	38485970	38485972	LIFR	NON_SYNONYMOUS_CODING	SNP	var_5_38485971	T	C	3	1030
chr5	38489193	38489195	LIFR	NON_SYNONYMOUS_CODING	SNP	var_5_38489194	C	T	1	208
chr5	38489212	38489214	LIFR	NON_SYNONYMOUS_CODING	SNP	var_5_38489213	T	C	2	822
chr5	38493781	38493783	LIFR	NON_SYNONYMOUS_CODING	SNP	var_5_38493782	G	A	1	822
chr5	38493835	38493837	LIFR	NON_SYNONYMOUS_CODING	SNP	var_5_38493836	G	T	2	208
chr5	38506080	38506082	LIFR	NON_SYNONYMOUS_CODING	SNP	var_5_38506081	T	C	1	822
chr5	38510594	38510596	LIFR	NON_SYNONYMOUS_CODING	SNP	var_5_38510595	T	C	1	822
chr5	38510696	38510698	LIFR	NON_SYNONYMOUS_CODING	SNP	var_5_38510697	C	A	1	822
chr5	38510703	38510705	LIFR	NON_SYNONYMOUS_CODING	SNP	var_5_38510704	T	C	2	822
chr5	38510772	38510774	LIFR	NON_SYNONYMOUS_CODING	SNP	var_5_38510773	G	C	1	822
chr5	38511951	38511953	LIFR	NON_SYNONYMOUS_CODING	SNP	var_5_38511952	T	C	1	822
chr5	38512049	38512051	LIFR	NON_SYNONYMOUS_CODING	SNP	var_5_38512050	G	A	1	822
chr5	38523665	38523667	LIFR	NON_SYNONYMOUS_CODING	SNP	var_5_38523666	G	A	1	822
chr5	38523675	38523677	LIFR	NON_SYNONYMOUS_CODING	SNP	var_5_38523676	G	C	1	208
chr5	38527325	38527327	LIFR	NON_SYNONYMOUS_CODING	SNP	var_5_38527326	T	C	1	822
chr5	38528837	38528839	LIFR	NON_SYNONYMOUS_CODING	SNP	var_5_38528838	T	C	2	822
chr5	38528860	38528862	LIFR	NON_SYNONYMOUS_CODING;SYNONYMOUS_CODING	SNP	var_5_38528861	C	T	1	822
chr5	38528879	38528881	LIFR	NON_SYNONYMOUS_CODING	SNP	var_5_38528880	C	T	1	822
chr5	38530703	38530705	LIFR	NON_SYNONYMOUS_CODING	SNP	var_5_38530704	C	T	1	822
chr5	44305103	44305105	FGF10	NON_SYNONYMOUS_CODING	SNP	var_5_44305104	T	G	2	822
chr5	134364643	134364645	PITX1	NON_SYNONYMOUS_CODING	SNP	var_5_134364644	A	T	1	820
chr5	134364800	134364802	PITX1	NON_SYNONYMOUS_CODING	SNP	var_5_134364801	T	G	1	208
chr5	134367105	134367107	PITX1	NON_SYNONYMOUS_CODING	SNP	var_5_134367106	T	G	1	822
chr5	149357443	149357445	SLC26A2	NON_SYNONYMOUS_CODING	SNP	var_5_149357444	A	C	2	822
chr5	149357614	149357616	SLC26A2	NON_SYNONYMOUS_CODING	SNP	var_5_149357615	G	A	1	208
chr5	149359990	149359992	SLC26A2	NON_SYNONYMOUS_CODING	SNP	var_5_149359991	C	T	2	1030
chr5	149360201	149360203	SLC26A2	NON_SYNONYMOUS_CODING	SNP	var_5_149360202	T	A	1	208
chr5	149360788	149360790	SLC26A2	NON_SYNONYMOUS_CODING	SNP	var_5_149360789	C	T	1	822
chr5	171765539	171765541	SH3PXD2B	NON_SYNONYMOUS_CODING	SNP	var_5_171765540	C	A	1	822
chr5	171766103	171766105	SH3PXD2B	NON_SYNONYMOUS_CODING	SNP	var_5_171766104	T	C	1	822
chr5	171766765	171766767	SH3PXD2B	NON_SYNONYMOUS_CODING	SNP	var_5_171766766	C	T	1	822
chr5	171789872	171789874	SH3PXD2B	NON_SYNONYMOUS_CODING	SNP	var_5_171789873	C	A	1	822
chr5	177031262	177031264	B4GALT7	NON_SYNONYMOUS_CODING	SNP	var_5_177031263	C	G	1	822
chr5	177031405	177031407	B4GALT7	NON_SYNONYMOUS_CODING	SNP	var_5_177031406	C	T	2	822
chr5	177034451	177034453	B4GALT7	NON_SYNONYMOUS_CODING	SNP	var_5_177034452	C	G	1	822
chr5	177034522	177034524	B4GALT7	NON_SYNONYMOUS_CODING	SNP	var_5_177034523	C	T	1	208
chr5	177035557	177035559	B4GALT7	NON_SYNONYMOUS_CODING	SNP	var_5_177035558	C	T	1	822
chr5	177035942	177035944	B4GALT7	STOP_GAINED	SNP	var_5_177035943	C	G	1	822
chr5	177036580	177036582	B4GALT7	NON_SYNONYMOUS_CODING	SNP	var_5_177036581	T	C	1	822
chr6	33136528	33136530	COL11A2	NON_SYNONYMOUS_CODING	SNP	var_6_33136529	T	C	1	816
chr6	33138160	33138162	COL11A2	SPLICE_SITE_ACCEPTOR	SNP	var_6_33138161	G	A	1	822
chr6	33138609	33138611	COL11A2	NON_SYNONYMOUS_CODING	SNP	var_6_33138610	G	C	1	208
chr6	33139521	33139523	COL11A2	NON_SYNONYMOUS_CODING	SNP	var_6_33139522	G	T	1	822
chr6	33140352	33140354	COL11A2	NON_SYNONYMOUS_CODING	SNP	var_6_33140353	G	A	1	822
chr6	33141695	33141697	COL11A2	NON_SYNONYMOUS_CODING	SNP	var_6_33141696	C	T	1	822
chr6	33141821	33141823	COL11A2	NON_SYNONYMOUS_CODING	SNP	var_6_33141822	C	T	1	822
chr6	33144826	33144828	COL11A2	SPLICE_SITE_ACCEPTOR	SNP	var_6_33144827	A	C	1	822
chr6	33146724	33146726	COL11A2	NON_SYNONYMOUS_CODING	SNP	var_6_33146725	C	T	1	1030
chr6	33146746	33146748	COL11A2	NON_SYNONYMOUS_CODING	SNP	var_6_33146747	G	A	2	1030
chr6	33148888	33148890	COL11A2	NON_SYNONYMOUS_CODING	SNP	var_6_33148889	G	A	1	822
chr6	33154495	33154497	COL11A2	NON_SYNONYMOUS_CODING	SNP	var_6_33154496	G	A	1	208
chr6	33156164	33156166	COL11A2	NON_SYNONYMOUS_CODING	SNP	var_6_33156165	G	A	1	822
chr6	33156844	33156846	COL11A2	NON_SYNONYMOUS_CODING	SNP	var_6_33156845	C	G	1	208
chr6	33156868	33156870	COL11A2	NON_SYNONYMOUS_CODING	SNP	var_6_33156869	C	T	1	208
chr6	33157212	33157214	COL11A2	NON_SYNONYMOUS_CODING	SNP	var_6_33157213	C	T	1	822
chr6	41127542	41127544	TREM2	NON_SYNONYMOUS_CODING	SNP	var_6_41127543	G	A	2	822
chr6	41129049	41129051	TREM2	NON_SYNONYMOUS_CODING	SNP	var_6_41129050	A	T	1	822
chr6	41129177	41129179	TREM2	NON_SYNONYMOUS_CODING	SNP	var_6_41129178	G	C	8	1030
chr6	41129206	41129208	TREM2	NON_SYNONYMOUS_CODING	SNP	var_6_41129207	C	T	13	1030
chr6	41129251	41129253	TREM2	NON_SYNONYMOUS_CODING	SNP	var_6_41129252	C	T	2	1030
chr6	43005615	43005617	CUL7	NON_SYNONYMOUS_CODING	SNP	var_6_43005616	C	T	1	822
chr6	43006015	43006017	CUL7	NON_SYNONYMOUS_CODING	SNP	var_6_43006016	G	T	4	822
chr6	43006152	43006154	CUL7	NON_SYNONYMOUS_CODING	SNP	var_6_43006153	C	T	1	208
chr6	43006407	43006409	CUL7	NON_SYNONYMOUS_CODING	SNP	var_6_43006408	A	G	12	1030
chr6	43006628	43006630	CUL7	NON_SYNONYMOUS_CODING	SNP	var_6_43006629	T	G	1	822
chr6	43006673	43006675	CUL7	NON_SYNONYMOUS_CODING	SNP	var_6_43006674	G	A	1	822
chr6	43008763	43008765	CUL7	NON_SYNONYMOUS_CODING	SNP	var_6_43008764	C	T	4	1030
chr6	43010573	43010575	CUL7	NON_SYNONYMOUS_CODING	SNP	var_6_43010574	G	C	1	822
chr6	43013045	43013047	CUL7	NON_SYNONYMOUS_CODING	SNP	var_6_43013046	C	T	1	208
chr6	43013395	43013397	CUL7	NON_SYNONYMOUS_CODING	SNP	var_6_43013396	G	A	1	822
chr6	43013805	43013807	CUL7	NON_SYNONYMOUS_CODING	SNP	var_6_43013806	C	T	11	1030
chr6	43014019	43014021	CUL7	NON_SYNONYMOUS_CODING	SNP	var_6_43014020	C	T	3	1030
chr6	43014070	43014072	CUL7	NON_SYNONYMOUS_CODING	SNP	var_6_43014071	T	C	2	1030
chr6	43014320	43014322	CUL7	NON_SYNONYMOUS_CODING	SNP	var_6_43014321	C	T	1	822
chr6	43016085	43016087	CUL7	NON_SYNONYMOUS_CODING	SNP	var_6_43016086	G	A	1	822
chr6	43016105	43016107	CUL7	NON_SYNONYMOUS_CODING	SNP	var_6_43016106	G	A	1	822
chr6	43017189	43017191	CUL7	NON_SYNONYMOUS_CODING	SNP	var_6_43017190	C	T	13	1030
chr6	43017812	43017814	CUL7	NON_SYNONYMOUS_CODING	SNP	var_6_43017813	C	T	1	208
chr6	43018104	43018106	CUL7	NON_SYNONYMOUS_CODING	SNP	var_6_43018105	C	A	1	822
chr6	43019171	43019173	CUL7	NON_SYNONYMOUS_CODING	SNP	var_6_43019172	C	T	1	822
chr6	43019993	43019995	CUL7	NON_SYNONYMOUS_CODING	SNP	var_6_43019994	C	A	1	822
chr6	43020266	43020268	CUL7	NON_SYNONYMOUS_CODING	SNP	var_6_43020267	T	C	1	208
chr6	43020390	43020392	CUL7	NON_SYNONYMOUS_CODING	SNP	var_6_43020391	G	A	1	208
chr6	45459742	45459744	RUNX2	NON_SYNONYMOUS_CODING	SNP	var_6_45459743	C	T	1	822
chr6	45514862	45514864	RUNX2	NON_SYNONYMOUS_CODING	SNP	var_6_45514863	G	T	1	822
chr6	45515006	45515008	RUNX2	NON_SYNONYMOUS_CODING	SNP	var_6_45515007	G	A	13	1030
chr6	52871163	52871165	ICK	NON_SYNONYMOUS_CODING	SNP	var_6_52871164	C	T	1	208
chr6	52878640	52878642	ICK	NON_SYNONYMOUS_CODING	SNP	var_6_52878641	T	C	1	822
chr6	52880926	52880928	ICK	NON_SYNONYMOUS_CODING	SNP	var_6_52880927	C	T	1	208
chr6	52884022	52884024	ICK	SPLICE_SITE_DONOR	SNP	var_6_52884023	A	C	1	208
chr6	52905963	52905965	ICK	NON_SYNONYMOUS_CODING	SNP	var_6_52905964	A	G	1	822
chr6	70926780	70926782	COL9A1	NON_SYNONYMOUS_CODING	SNP	var_6_70926781	T	G	3	822
chr6	70944596	70944598	COL9A1	NON_SYNONYMOUS_CODING	SNP	var_6_70944597	C	T	1	822
chr6	70951667	70951669	COL9A1	NON_SYNONYMOUS_CODING	SNP	var_6_70951668	C	T	1	822
chr6	70980021	70980023	COL9A1	NON_SYNONYMOUS_CODING	SNP	var_6_70980022	G	A	1	822
chr6	70984441	70984443	COL9A1	NON_SYNONYMOUS_CODING	SNP	var_6_70984442	T	C	2	1030
chr6	70990716	70990718	COL9A1	NON_SYNONYMOUS_CODING	SNP	var_6_70990717	G	A	3	1030
chr6	70991141	70991143	COL9A1	NON_SYNONYMOUS_CODING	SNP	var_6_70991142	G	A	1	822
chr6	71004105	71004107	COL9A1	NON_SYNONYMOUS_CODING	SNP	var_6_71004106	C	G	1	822
chr6	71010024	71010026	COL9A1	NON_SYNONYMOUS_CODING	SNP	var_6_71010025	T	A	1	822
chr6	71011735	71011737	COL9A1	NON_SYNONYMOUS_CODING	SNP	var_6_71011736	G	T	1	822
chr6	112375531	112375533	WISP3	NON_SYNONYMOUS_CODING;SPLICE_SITE_ACCEPTOR	SNP	var_6_112375532	C	T	1	208
chr6	112382221	112382223	WISP3	NON_SYNONYMOUS_CODING	SNP	var_6_112382222	C	T	4	822
chr6	112382235	112382237	WISP3	NON_SYNONYMOUS_CODING	SNP	var_6_112382236	C	A	4	822
chr6	112382354	112382356	WISP3	NON_SYNONYMOUS_CODING	SNP	var_6_112382355	T	A	1	822
chr6	112382392	112382394	WISP3	NON_SYNONYMOUS_CODING	SNP	var_6_112382393	G	A	1	822
chr6	112385977	112385979	WISP3	NON_SYNONYMOUS_CODING	SNP	var_6_112385978	G	A	1	822
chr6	116441501	116441503	COL10A1	NON_SYNONYMOUS_CODING	SNP	var_6_116441502	T	C	1	822
chr6	116442017	116442019	COL10A1	NON_SYNONYMOUS_CODING	SNP	var_6_116442018	G	A	2	822
chr6	116442179	116442181	COL10A1	NON_SYNONYMOUS_CODING	SNP	var_6_116442180	C	T	1	822
chr6	116442262	116442264	COL10A1	NON_SYNONYMOUS_CODING	SNP	var_6_116442263	G	A	1	822
chr6	116442685	116442687	COL10A1	NON_SYNONYMOUS_CODING	SNP	var_6_116442686	C	T	1	208
chr6	116442854	116442856	AL121963.1;COL10A1	NON_SYNONYMOUS_CODING	SNP	var_6_116442855	C	G	1	822
chr6	116442896	116442898	AL121963.1;COL10A1	NON_SYNONYMOUS_CODING	SNP	var_6_116442897	C	T	3	822
chr6	116443013	116443015	AL121963.1;COL10A1	NON_SYNONYMOUS_CODING	SNP	var_6_116443014	C	T	1	822
chr6	116443129	116443131	COL10A1	SPLICE_SITE_ACCEPTOR	SNP	var_6_116443130	A	G	1	822
chr6	116446505	116446507	COL10A1	NON_SYNONYMOUS_CODING	SNP	var_6_116446506	A	T	4	1030
chr6	116446632	116446634	COL10A1	NON_SYNONYMOUS_CODING	SNP	var_6_116446633	A	C	1	208
chr6	132194066	132194068	ENPP1	NON_SYNONYMOUS_CODING	SNP	var_6_132194067	G	A	1	822
chr6	132195403	132195405	ENPP1	SPLICE_SITE_ACCEPTOR	SNP	var_6_132195404	T	G	1	208
chr6	132198154	132198156	ENPP1	NON_SYNONYMOUS_CODING	SNP	var_6_132198155	C	T	1	208
chr6	132203574	132203576	ENPP1	NON_SYNONYMOUS_CODING	SNP	var_6_132203575	A	T	1	822
chr6	132206088	132206090	ENPP1	NON_SYNONYMOUS_CODING	SNP	var_6_132206089	A	G	1	822
chr6	132211529	132211531	ENPP1	NON_SYNONYMOUS_CODING	SNP	var_6_132211530	G	C	3	1030
chr7	195593	195595	FAM20C	NON_SYNONYMOUS_CODING	SNP	var_7_195594	G	A	6	1030
chr7	42004243	42004245	GLI3	NON_SYNONYMOUS_CODING	SNP	var_7_42004244	T	A	1	822
chr7	42004735	42004737	GLI3	NON_SYNONYMOUS_CODING	SNP	var_7_42004736	A	C	1	1030
chr7	42005006	42005008	GLI3	NON_SYNONYMOUS_CODING	SNP	var_7_42005007	G	A	4	1030
chr7	42005426	42005428	GLI3	NON_SYNONYMOUS_CODING	SNP	var_7_42005427	C	T	1	822
chr7	42006052	42006054	GLI3	NON_SYNONYMOUS_CODING	SNP	var_7_42006053	C	G	8	1022
chr7	42006184	42006186	GLI3	NON_SYNONYMOUS_CODING	SNP	var_7_42006185	C	A	1	822
chr7	42007200	42007202	GLI3	NON_SYNONYMOUS_CODING	SNP	var_7_42007201	T	C	6	1030
chr7	42007292	42007294	GLI3	NON_SYNONYMOUS_CODING	SNP	var_7_42007293	C	T	1	822
chr7	42007315	42007317	GLI3	NON_SYNONYMOUS_CODING	SNP	var_7_42007316	G	A	1	822
chr7	42007379	42007381	GLI3	NON_SYNONYMOUS_CODING	SNP	var_7_42007380	T	C	1	822
chr7	42007445	42007447	GLI3	NON_SYNONYMOUS_CODING	SNP	var_7_42007446	C	T	6	1030
chr7	42063170	42063172	GLI3	NON_SYNONYMOUS_CODING	SNP	var_7_42063171	C	G	3	1030
chr7	42065832	42065834	GLI3	NON_SYNONYMOUS_CODING	SNP	var_7_42065833	C	T	1	822
chr7	42079690	42079692	GLI3	NON_SYNONYMOUS_CODING	SNP	var_7_42079691	C	T	1	822
chr7	42187850	42187852	GLI3	NON_SYNONYMOUS_CODING	SNP	var_7_42187851	C	T	3	1030
chr7	42187980	42187982	GLI3	NON_SYNONYMOUS_CODING	SNP	var_7_42187981	C	T	2	1030
chr7	94035619	94035621	COL1A2	SPLICE_SITE_DONOR	SNP	var_7_94035620	A	T	9	1030
chr7	94037654	94037656	COL1A2	NON_SYNONYMOUS_CODING	SNP	var_7_94037655	G	A	1	208
chr7	94038648	94038650	COL1A2	NON_SYNONYMOUS_CODING	SNP	var_7_94038649	G	A	2	1030
chr7	94038736	94038738	COL1A2	SPLICE_SITE_DONOR	SNP	var_7_94038737	G	T	1	208
chr7	94039568	94039570	COL1A2	NON_SYNONYMOUS_CODING	SNP	var_7_94039569	G	A	1	822
chr7	94048861	94048863	COL1A2	NON_SYNONYMOUS_CODING	SNP	var_7_94048862	G	A	1	1030
chr7	94049587	94049589	COL1A2	NON_SYNONYMOUS_CODING	SNP	var_7_94049588	G	A	1	822
chr7	94050333	94050335	COL1A2	NON_SYNONYMOUS_CODING	SNP	var_7_94050334	C	T	1	208
chr7	94050336	94050338	COL1A2	NON_SYNONYMOUS_CODING	SNP	var_7_94050337	C	T	1	822
chr7	94051225	94051227	COL1A2	NON_SYNONYMOUS_CODING	SNP	var_7_94051226	C	G	1	208
chr7	94053723	94053725	COL1A2	NON_SYNONYMOUS_CODING	SNP	var_7_94053724	A	C	1	822
chr7	94055100	94055102	COL1A2	NON_SYNONYMOUS_CODING	SNP	var_7_94055101	G	C	1	822
chr7	94057134	94057136	COL1A2	NON_SYNONYMOUS_CODING	SNP	var_7_94057135	C	T	1	208
chr7	94059655	94059657	COL1A2	NON_SYNONYMOUS_CODING	SNP	var_7_94059656	G	A	1	208
chr7	139572122	139572124	TBXAS1	NON_SYNONYMOUS_CODING	SNP	var_7_139572123	G	A	2	1030
chr7	139575434	139575436	TBXAS1	NON_SYNONYMOUS_CODING	SNP	var_7_139575435	G	A	1	822
chr7	139575468	139575470	TBXAS1	SPLICE_SITE_DONOR	SNP	var_7_139575469	C	T	1	1030
chr7	139657465	139657467	TBXAS1	NON_SYNONYMOUS_CODING	SNP	var_7_139657466	G	A	1	208
chr7	139661829	139661831	TBXAS1	NON_SYNONYMOUS_CODING	SNP	var_7_139661830	C	T	1	822
chr7	139715560	139715562	TBXAS1	NON_SYNONYMOUS_CODING	SNP	var_7_139715561	G	C	1	822
chr7	139715574	139715576	TBXAS1	NON_SYNONYMOUS_CODING	SNP	var_7_139715575	G	A	1	822
chr7	139717468	139717470	TBXAS1	SPLICE_SITE_ACCEPTOR	SNP	var_7_139717469	A	G	1	822
chr7	139717499	139717501	TBXAS1	NON_SYNONYMOUS_CODING	SNP	var_7_139717500	G	A	2	822
chr7	139717601	139717603	TBXAS1	NON_SYNONYMOUS_CODING	SNP	var_7_139717602	A	C	1	822
chr7	139719890	139719892	TBXAS1	NON_SYNONYMOUS_CODING	SNP	var_7_139719891	T	A	1	822
chr7	155595693	155595695	SHH	NON_SYNONYMOUS_CODING	SNP	var_7_155595694	G	C	1	820
chr7	156476845	156476847	LMBR1	NON_SYNONYMOUS_CODING	SNP	var_7_156476846	G	C	2	1030
chr7	156554846	156554848	LMBR1	NON_SYNONYMOUS_CODING	SNP	var_7_156554847	T	G	1	822
chr7	156556375	156556377	LMBR1	NON_SYNONYMOUS_CODING	SNP	var_7_156556376	C	T	1	822
chr7	156556481	156556483	LMBR1	NON_SYNONYMOUS_CODING	SNP	var_7_156556482	C	T	1	822
chr7	156685671	156685673	LMBR1	NON_SYNONYMOUS_CODING	SNP	var_7_156685672	C	T	3	822
chr8	27634128	27634130	ESCO2	NON_SYNONYMOUS_CODING	SNP	var_8_27634129	A	G	1	822
chr8	27634149	27634151	ESCO2	NON_SYNONYMOUS_CODING	SNP	var_8_27634150	T	C	1	1030
chr8	27634428	27634430	ESCO2	STOP_GAINED	SNP	var_8_27634429	C	T	1	822
chr8	27637757	27637759	ESCO2	NON_SYNONYMOUS_CODING	SNP	var_8_27637758	A	T	2	1030
chr8	27645481	27645483	ESCO2	NON_SYNONYMOUS_CODING	SNP	var_8_27645482	G	A	3	822
chr8	38271527	38271529	FGFR1	NON_SYNONYMOUS_CODING	SNP	var_8_38271528	G	A	1	822
chr8	38271545	38271547	FGFR1	SPLICE_SITE_ACCEPTOR	SNP	var_8_38271546	G	A	1	822
chr8	38275419	38275421	FGFR1	NON_SYNONYMOUS_CODING	SNP	var_8_38275420	C	T	1	822
chr8	38275767	38275769	FGFR1	NON_SYNONYMOUS_CODING	SNP	var_8_38275768	G	A	1	822
chr8	38282063	38282065	FGFR1	NON_SYNONYMOUS_CODING;SYNONYMOUS_CODING	SNP	var_8_38282064	A	G	2	1030
chr8	38285937	38285939	FGFR1	NON_SYNONYMOUS_CODING	SNP	var_8_38285938	G	A	1	822
chr8	70488254	70488256	SULF1	NON_SYNONYMOUS_CODING	SNP	var_8_70488255	G	A	1	822
chr8	70498628	70498630	SULF1	NON_SYNONYMOUS_CODING	SNP	var_8_70498629	C	G	1	208
chr8	70515439	70515441	SULF1	NON_SYNONYMOUS_CODING	SNP	var_8_70515440	G	A	1	822
chr8	70515475	70515477	SULF1	NON_SYNONYMOUS_CODING	SNP	var_8_70515476	A	G	4	822
chr8	70515496	70515498	SULF1	NON_SYNONYMOUS_CODING	SNP	var_8_70515497	C	T	1	208
chr8	70533374	70533376	SULF1	NON_SYNONYMOUS_CODING	SNP	var_8_70533375	C	G	9	1030
chr8	70550988	70550990	SULF1	NON_SYNONYMOUS_CODING	SNP	var_8_70550989	C	T	2	822
chr8	86377666	86377668	CA2	NON_SYNONYMOUS_CODING	SNP	var_8_86377667	C	G	1	822
chr8	86392943	86392945	CA2	NON_SYNONYMOUS_CODING	SNP	var_8_86392944	G	A	1	1030
chr8	94767183	94767185	TMEM67	NON_SYNONYMOUS_CODING	SNP	var_8_94767184	G	T	1	822
chr8	94777844	94777846	TMEM67	STOP_GAINED	SNP	var_8_94777845	A	T	1	822
chr8	94793183	94793185	TMEM67	NON_SYNONYMOUS_CODING	SNP	var_8_94793184	A	G	1	208
chr8	94798470	94798472	TMEM67	NON_SYNONYMOUS_CODING	SNP	var_8_94798471	C	G	4	822
chr8	94808197	94808199	TMEM67	NON_SYNONYMOUS_CODING	SNP	var_8_94808198	T	C	1	822
chr8	94815888	94815890	TMEM67	NON_SYNONYMOUS_CODING	SNP	var_8_94815889	G	A	1	1030
chr8	116426453	116426455	TRPS1	NON_SYNONYMOUS_CODING	SNP	var_8_116426454	T	C	1	822
chr8	116426735	116426737	TRPS1	NON_SYNONYMOUS_CODING	SNP	var_8_116426736	C	T	1	822
chr8	116430558	116430560	TRPS1	NON_SYNONYMOUS_CODING	SNP	var_8_116430559	G	A	1	822
chr8	116631437	116631439	TRPS1	NON_SYNONYMOUS_CODING	SNP	var_8_116631438	T	C	1	822
chr8	116632154	116632156	TRPS1	NON_SYNONYMOUS_CODING	SNP	var_8_116632155	T	C	1	822
chr8	118831979	118831981	EXT1	NON_SYNONYMOUS_CODING	SNP	var_8_118831980	C	A	1	208
chr8	118834760	118834762	EXT1	NON_SYNONYMOUS_CODING	SNP	var_8_118834761	C	T	1	208
chr8	118842496	118842498	EXT1	NON_SYNONYMOUS_CODING	SNP	var_8_118842497	A	G	1	822
chr8	119122677	119122679	EXT1	NON_SYNONYMOUS_CODING	SNP	var_8_119122678	T	C	1	208
chr8	119936716	119936718	TNFRSF11B	NON_SYNONYMOUS_CODING	SNP	var_8_119936717	T	A	1	822
chr8	119936977	119936979	TNFRSF11B	NON_SYNONYMOUS_CODING	SNP	var_8_119936978	C	T	4	1030
chr8	119938926	119938928	TNFRSF11B	NON_SYNONYMOUS_CODING	SNP	var_8_119938927	C	G	1	822
chr8	145736941	145736943	RECQL4	SPLICE_SITE_ACCEPTOR	SNP	var_8_145736942	C	T	1	822
chr8	145737704	145737706	RECQL4	SPLICE_SITE_DONOR	SNP	var_8_145737705	C	T	6	1030
chr8	145739495	145739497	RECQL4	SPLICE_SITE_ACCEPTOR	SNP	var_8_145739496	A	G	1	800
chr8	145740706	145740708	RECQL4	SPLICE_SITE_DONOR	SNP	var_8_145740707	C	T	10	1030
chr9	35792462	35792464	NPR2	NON_SYNONYMOUS_CODING	SNP	var_9_35792463	C	G	1	820
chr9	35799693	35799695	NPR2	NON_SYNONYMOUS_CODING	SNP	var_9_35799694	G	A	1	208
chr9	35800100	35800102	NPR2	NON_SYNONYMOUS_CODING	SNP	var_9_35800101	C	T	1	1030
chr9	35800702	35800704	NPR2	SPLICE_SITE_ACCEPTOR	SNP	var_9_35800703	C	T	1	822
chr9	35802515	35802517	NPR2	NON_SYNONYMOUS_CODING	SNP	var_9_35802516	T	C	1	208
chr9	35807326	35807328	NPR2	NON_SYNONYMOUS_CODING	SNP	var_9_35807327	G	A	1	822
chr9	35809213	35809215	NPR2	NON_SYNONYMOUS_CODING	SNP	var_9_35809214	G	C	1	822
chr9	94485970	94485972	ROR2	NON_SYNONYMOUS_CODING	SNP	var_9_94485971	G	C	7	1030
chr9	94486303	94486305	ROR2	STOP_GAINED	SNP	var_9_94486304	G	T	9	1030
chr9	94486380	94486382	ROR2	NON_SYNONYMOUS_CODING	SNP	var_9_94486381	G	A	5	1030
chr9	94486490	94486492	ROR2	NON_SYNONYMOUS_CODING	SNP	var_9_94486491	G	A	7	1030
chr9	94486509	94486511	ROR2	NON_SYNONYMOUS_CODING	SNP	var_9_94486510	T	C	1	208
chr9	94486584	94486586	ROR2	NON_SYNONYMOUS_CODING	SNP	var_9_94486585	C	T	1	822
chr9	94486646	94486648	ROR2	NON_SYNONYMOUS_CODING	SNP	var_9_94486647	A	C	8	1030
chr9	94487105	94487107	ROR2	NON_SYNONYMOUS_CODING	SNP	var_9_94487106	G	A	3	1030
chr9	94487186	94487188	ROR2	NON_SYNONYMOUS_CODING	SNP	var_9_94487187	C	T	1	208
chr9	94493269	94493271	ROR2	NON_SYNONYMOUS_CODING	SNP	var_9_94493270	C	T	1	822
chr9	140127052	140127054	SLC34A3	NON_SYNONYMOUS_CODING	SNP	var_9_140127053	C	T	1	822
chr9	140127156	140127158	SLC34A3	SPLICE_SITE_DONOR	SNP	var_9_140127157	T	C	1	822
chr9	140127379	140127381	SLC34A3	SPLICE_SITE_DONOR	SNP	var_9_140127380	G	A	1	822
chr9	140127502	140127504	SLC34A3	NON_SYNONYMOUS_CODING	SNP	var_9_140127503	G	A	1	822
chr9	140127808	140127810	SLC34A3	NON_SYNONYMOUS_CODING	SNP	var_9_140127809	G	A	5	1026
chr9	140128106	140128108	SLC34A3	NON_SYNONYMOUS_CODING	SNP	var_9_140128107	G	A	2	1030
chr9	140128117	140128119	SLC34A3	NON_SYNONYMOUS_CODING	SNP	var_9_140128118	G	A	2	822
chr9	140129085	140129087	SLC34A3	NON_SYNONYMOUS_CODING	SNP	var_9_140129086	C	T	1	820
chr9	140130482	140130484	SLC34A3	NON_SYNONYMOUS_CODING	SNP	var_9_140130483	C	T	1	822
chr9	140130521	140130523	SLC34A3	NON_SYNONYMOUS_CODING	SNP	var_9_140130522	G	A	2	822
chr10	73767390	73767392	CHST3	NON_SYNONYMOUS_CODING	SNP	var_10_73767391	A	G	1	822
chr10	89472887	89472889	PAPSS2	NON_SYNONYMOUS_CODING	SNP	var_10_89472888	T	C	1	822
chr10	89473067	89473069	PAPSS2	SPLICE_SITE_DONOR	SNP	var_10_89473068	G	A	42	1030
chr10	89473903	89473905	PAPSS2	NON_SYNONYMOUS_CODING	SNP	var_10_89473904	G	C	1	822
chr10	89474810	89474812	PAPSS2	NON_SYNONYMOUS_CODING	SNP	var_10_89474811	G	A	1	208
chr10	89474858	89474860	PAPSS2	SPLICE_SITE_DONOR	SNP	var_10_89474859	A	C	1	208
chr10	89475543	89475545	PAPSS2	NON_SYNONYMOUS_CODING	SNP	var_10_89475544	G	A	1	822
chr10	89487045	89487047	PAPSS2	NON_SYNONYMOUS_CODING	SNP	var_10_89487046	G	A	13	1030
chr10	89487133	89487135	PAPSS2	NON_SYNONYMOUS_CODING	SNP	var_10_89487134	A	G	1	208
chr10	89501019	89501021	PAPSS2	NON_SYNONYMOUS_CODING	SNP	var_10_89501020	T	G	7	208
chr10	89503309	89503311	PAPSS2	NON_SYNONYMOUS_CODING	SNP	var_10_89503310	C	T	1	822
chr10	89503327	89503329	PAPSS2	NON_SYNONYMOUS_CODING	SNP	var_10_89503328	G	T	1	822
chr10	89504809	89504811	PAPSS2	NON_SYNONYMOUS_CODING	SNP	var_10_89504810	G	A	1	822
chr10	97444320	97444322	TCTN3	NON_SYNONYMOUS_CODING	SNP	var_10_97444321	C	T	3	1030
chr10	97446918	97446920	TCTN3	SPLICE_SITE_ACCEPTOR	SNP	var_10_97446919	T	A	1	822
chr10	97452681	97452683	TCTN3	NON_SYNONYMOUS_CODING	SNP	var_10_97452682	T	C	1	208
chr10	103432750	103432752	FBXW4	NON_SYNONYMOUS_CODING	SNP	var_10_103432751	G	A	1	822
chr10	103436134	103436136	FBXW4	NON_SYNONYMOUS_CODING	SNP	var_10_103436135	G	A	1	822
chr10	103436163	103436165	FBXW4	NON_SYNONYMOUS_CODING	SNP	var_10_103436164	A	G	2	1030
chr10	123278326	123278328	FGFR2	NON_SYNONYMOUS_CODING	SNP	var_10_123278327	C	T	1	822
chr10	123310915	123310917	FGFR2	NON_SYNONYMOUS_CODING	SNP	var_10_123310916	G	A	1	822
chr10	123325157	123325159	FGFR2	NON_SYNONYMOUS_CODING	SNP	var_10_123325158	G	A	5	1030
chr10	123353314	123353316	FGFR2	NON_SYNONYMOUS_CODING	SNP	var_10_123353315	C	G	2	1030
chr11	298504	298506	IFITM5	NON_SYNONYMOUS_CODING	SNP	var_11_298505	T	G	1	822
chr11	22239807	22239809	ANO5	NON_SYNONYMOUS_CODING	SNP	var_11_22239808	A	G	7	1030
chr11	22242754	22242756	ANO5	NON_SYNONYMOUS_CODING	SNP	var_11_22242755	C	T	1	822
chr11	22248961	22248963	ANO5	NON_SYNONYMOUS_CODING	SNP	var_11_22248962	C	T	1	208
chr11	22249067	22249069	ANO5	NON_SYNONYMOUS_CODING	SNP	var_11_22249068	G	A	1	208
chr11	22257751	22257753	ANO5	NON_SYNONYMOUS_CODING	SNP	var_11_22257752	G	T	2	1030
chr11	22272335	22272337	ANO5	NON_SYNONYMOUS_CODING	SNP	var_11_22272336	C	T	1	822
chr11	22281173	22281175	ANO5	NON_SYNONYMOUS_CODING	SNP	var_11_22281174	G	T	1	822
chr11	22294440	22294442	ANO5	NON_SYNONYMOUS_CODING	SNP	var_11_22294441	C	G	2	1030
chr11	22296132	22296134	ANO5	NON_SYNONYMOUS_CODING	SNP	var_11_22296133	A	T	1	822
chr11	22296169	22296171	ANO5	NON_SYNONYMOUS_CODING	SNP	var_11_22296170	C	A	1	822
chr11	22296195	22296197	ANO5	NON_SYNONYMOUS_CODING	SNP	var_11_22296196	A	G	1	1030
chr11	22296265	22296267	ANO5	NON_SYNONYMOUS_CODING	SNP	var_11_22296266	C	T	20	1030
chr11	22301266	22301268	ANO5	NON_SYNONYMOUS_CODING	SNP	var_11_22301267	A	C	3	822
chr11	22301289	22301291	ANO5	NON_SYNONYMOUS_CODING	SNP	var_11_22301290	G	T	1	822
chr11	44129269	44129271	EXT2	NON_SYNONYMOUS_CODING	SNP	var_11_44129270	C	T	1	208
chr11	44129521	44129523	EXT2	NON_SYNONYMOUS_CODING	SNP	var_11_44129522	T	G	1	822
chr11	44129781	44129783	EXT2	NON_SYNONYMOUS_CODING	SNP	var_11_44129782	A	C	1	822
chr11	44135817	44135819	EXT2	NON_SYNONYMOUS_CODING	SNP	var_11_44135818	C	T	1	208
chr11	44146481	44146483	EXT2	NON_SYNONYMOUS_CODING	SNP	var_11_44146482	T	A	1	822
chr11	44151601	44151603	EXT2	NON_SYNONYMOUS_CODING	SNP	var_11_44151602	G	A	1	822
chr11	44193164	44193166	EXT2	NON_SYNONYMOUS_CODING	SNP	var_11_44193165	G	A	3	1030
chr11	44228434	44228436	EXT2	NON_SYNONYMOUS_CODING	SNP	var_11_44228435	G	A	1	822
chr11	44255773	44255775	EXT2	NON_SYNONYMOUS_CODING	SNP	var_11_44255774	C	T	1	822
chr11	44265787	44265789	EXT2	NON_SYNONYMOUS_CODING	SNP	var_11_44265788	A	T	1	822
chr11	46880591	46880593	LRP4	NON_SYNONYMOUS_CODING	SNP	var_11_46880592	G	C	1	208
chr11	46884287	46884289	LRP4	NON_SYNONYMOUS_CODING	SNP	var_11_46884288	A	G	1	822
chr11	46886059	46886061	LRP4	NON_SYNONYMOUS_CODING	SNP	var_11_46886060	T	C	1	208
chr11	46890676	46890678	LRP4	NON_SYNONYMOUS_CODING	SNP	var_11_46890677	T	A	2	1030
chr11	46893115	46893117	LRP4	NON_SYNONYMOUS_CODING	SNP	var_11_46893116	A	C	10	1030
chr11	46893188	46893190	LRP4	SPLICE_SITE_ACCEPTOR	SNP	var_11_46893189	G	A	1	822
chr11	46895051	46895053	LRP4;LRP4-AS1	NON_SYNONYMOUS_CODING	SNP	var_11_46895052	T	C	1	822
chr11	46896635	46896637	LRP4	NON_SYNONYMOUS_CODING	SNP	var_11_46896636	G	A	1	822
chr11	46897066	46897068	LRP4	NON_SYNONYMOUS_CODING	SNP	var_11_46897067	C	T	1	822
chr11	46897433	46897435	LRP4	NON_SYNONYMOUS_CODING	SNP	var_11_46897434	T	C	3	1030
chr11	46907709	46907711	LRP4	NON_SYNONYMOUS_CODING	SNP	var_11_46907710	G	T	2	1030
chr11	46911973	46911975	LRP4	NON_SYNONYMOUS_CODING	SNP	var_11_46911974	C	T	2	822
chr11	46911974	46911976	LRP4	NON_SYNONYMOUS_CODING	SNP	var_11_46911975	G	A	2	822
chr11	46916249	46916251	LRP4	NON_SYNONYMOUS_CODING	SNP	var_11_46916250	T	G	1	208
chr11	46917482	46917484	LRP4	NON_SYNONYMOUS_CODING	SNP	var_11_46917483	T	G	3	1030
chr11	46917562	46917564	LRP4	NON_SYNONYMOUS_CODING	SNP	var_11_46917563	C	T	1	822
chr11	46920209	46920211	LRP4	NON_SYNONYMOUS_CODING	SNP	var_11_46920210	C	T	1	208
chr11	46920945	46920947	LRP4	NON_SYNONYMOUS_CODING	SNP	var_11_46920946	T	C	1	1030
chr11	46921854	46921856	LRP4	NON_SYNONYMOUS_CODING	SNP	var_11_46921855	C	T	1	822
chr11	47433572	47433574	SLC39A13	NON_SYNONYMOUS_CODING	SNP	var_11_47433573	C	T	3	1030
chr11	47433919	47433921	SLC39A13	NON_SYNONYMOUS_CODING	SNP	var_11_47433920	C	G	3	822
chr11	47435047	47435049	SLC39A13	NON_SYNONYMOUS_CODING	SNP	var_11_47435048	G	A	1	820
chr11	47435158	47435160	SLC39A13	STOP_GAINED	SNP	var_11_47435159	C	A	1	822
chr11	47436367	47436369	SLC39A13	NON_SYNONYMOUS_CODING	SNP	var_11_47436368	G	A	1	822
chr11	47436429	47436431	SLC39A13	NON_SYNONYMOUS_CODING	SNP	var_11_47436430	G	A	1	822
chr11	61161358	61161360	TMEM216	NON_SYNONYMOUS_CODING	SNP	var_11_61161359	T	G	11	1030
chr11	61165304	61165306	TMEM216	NON_SYNONYMOUS_CODING	SNP	var_11_61165305	T	A	1	822
chr11	61165413	61165415	TMEM216	STOP_GAINED	SNP	var_11_61165414	T	G	1	822
chr11	63974965	63974967	FERMT3	NON_SYNONYMOUS_CODING	SNP	var_11_63974966	G	A	16	1030
chr11	63974994	63974996	FERMT3	NON_SYNONYMOUS_CODING	SNP	var_11_63974995	C	G	2	1030
chr11	63978253	63978255	FERMT3	NON_SYNONYMOUS_CODING	SNP	var_11_63978254	G	A	2	1030
chr11	63978741	63978743	FERMT3	SPLICE_SITE_ACCEPTOR	SNP	var_11_63978742	T	A	1	1030
chr11	63978758	63978760	FERMT3	NON_SYNONYMOUS_CODING	SNP	var_11_63978759	C	T	1	822
chr11	63979111	63979113	FERMT3	SPLICE_SITE_ACCEPTOR	SNP	var_11_63979112	C	G	1	822
chr11	63987022	63987024	FERMT3	NON_SYNONYMOUS_CODING	SNP	var_11_63987023	G	A	1	818
chr11	63987912	63987914	FERMT3	NON_SYNONYMOUS_CODING;SYNONYMOUS_CODING	SNP	var_11_63987913	G	A	2	1016
chr11	63988549	63988551	FERMT3	NON_SYNONYMOUS_CODING	SNP	var_11_63988550	G	T	1	822
chr11	63990598	63990600	FERMT3	NON_SYNONYMOUS_CODING	SNP	var_11_63990599	G	A	1	822
chr11	63990896	63990898	FERMT3	NON_SYNONYMOUS_CODING	SNP	var_11_63990897	G	A	1	822
chr11	64494783	64494785	RASGRP2	NON_SYNONYMOUS_CODING	SNP	var_11_64494784	A	G	1	822
chr11	64496518	64496520	RASGRP2	SPLICE_SITE_ACCEPTOR	SNP	var_11_64496519	G	T	1	822
chr11	64507530	64507532	RASGRP2	NON_SYNONYMOUS_CODING	SNP	var_11_64507531	G	A	1	822
chr11	64508484	64508486	RASGRP2	NON_SYNONYMOUS_CODING	SNP	var_11_64508485	C	A	1	822
chr11	64510321	64510323	RASGRP2	NON_SYNONYMOUS_CODING	SNP	var_11_64510322	T	C	1	818
chr11	67808858	67808860	TCIRG1	SPLICE_SITE_DONOR	SNP	var_11_67808859	A	T	1	208
chr11	67814982	67814984	TCIRG1	NON_SYNONYMOUS_CODING	SNP	var_11_67814983	G	A	5	822
chr11	67815029	67815031	TCIRG1	NON_SYNONYMOUS_CODING;SYNONYMOUS_CODING	SNP	var_11_67815030	G	A	1	822
chr11	67815242	67815244	TCIRG1	NON_SYNONYMOUS_CODING	SNP	var_11_67815243	G	C	1	822
chr11	67816653	67816655	TCIRG1	NON_SYNONYMOUS_CODING	SNP	var_11_67816654	T	G	4	1030
chr11	67817485	67817487	TCIRG1	NON_SYNONYMOUS_CODING	SNP	var_11_67817486	T	C	1	822
chr11	67817646	67817648	TCIRG1	NON_SYNONYMOUS_CODING	SNP	var_11_67817647	T	A	2	822
chr11	67817648	67817650	TCIRG1	NON_SYNONYMOUS_CODING	SNP	var_11_67817649	G	A	1	822
chr11	67817666	67817668	TCIRG1	NON_SYNONYMOUS_CODING	SNP	var_11_67817667	G	A	1	822
chr11	67818237	67818239	RP11-802E16.3;TCIRG1	NON_SYNONYMOUS_CODING;SYNONYMOUS_CODING	SNP	var_11_67818238	C	T	2	1030
chr11	67818268	67818270	RP11-802E16.3;TCIRG1	NON_SYNONYMOUS_CODING	SNP	var_11_67818269	G	A	2	1030
chr11	68115506	68115508	LRP5	NON_SYNONYMOUS_CODING	SNP	var_11_68115507	C	T	1	822
chr11	68115674	68115676	LRP5	NON_SYNONYMOUS_CODING	SNP	var_11_68115675	A	C	11	208
chr11	68177471	68177473	LRP5	NON_SYNONYMOUS_CODING	SNP	var_11_68177472	A	T	2	1030
chr11	68177523	68177525	LRP5	NON_SYNONYMOUS_CODING	SNP	var_11_68177524	C	T	1	822
chr11	68178935	68178937	LRP5	NON_SYNONYMOUS_CODING	SNP	var_11_68178936	C	T	1	822
chr11	68183840	68183842	LRP5	NON_SYNONYMOUS_CODING	SNP	var_11_68183841	G	A	1	822
chr11	68183983	68183985	LRP5	NON_SYNONYMOUS_CODING	SNP	var_11_68183984	G	A	1	822
chr11	68191035	68191037	LRP5	NON_SYNONYMOUS_CODING	SNP	var_11_68191036	G	A	3	1030
chr11	68192764	68192766	LRP5	SPLICE_SITE_DONOR	SNP	var_11_68192765	G	A	1	822
chr11	68193545	68193547	LRP5	NON_SYNONYMOUS_CODING	SNP	var_11_68193546	G	A	1	822
chr11	68193564	68193566	LRP5	NON_SYNONYMOUS_CODING	SNP	var_11_68193565	A	T	1	822
chr11	68204436	68204438	LRP5	NON_SYNONYMOUS_CODING	SNP	var_11_68204437	T	G	2	822
chr11	68204461	68204463	LRP5	NON_SYNONYMOUS_CODING	SNP	var_11_68204462	T	C	1	822
chr11	68205969	68205971	LRP5	NON_SYNONYMOUS_CODING	SNP	var_11_68205970	G	A	1	208
chr11	68213988	68213990	LRP5	NON_SYNONYMOUS_CODING	SNP	var_11_68213989	C	T	6	1030
chr11	68216349	68216351	LRP5	NON_SYNONYMOUS_CODING	SNP	var_11_68216350	G	C	26	1030
chr11	75277485	75277487	SERPINH1	NON_SYNONYMOUS_CODING	SNP	var_11_75277486	G	C	2	1028
chr11	75277973	75277975	SERPINH1	NON_SYNONYMOUS_CODING	SNP	var_11_75277974	C	A	2	1030
chr11	75279835	75279837	SERPINH1	NON_SYNONYMOUS_CODING	SNP	var_11_75279836	G	A	1	822
chr11	75279868	75279870	SERPINH1	NON_SYNONYMOUS_CODING	SNP	var_11_75279869	G	A	1	822
chr11	75282866	75282868	SERPINH1	NON_SYNONYMOUS_CODING	SNP	var_11_75282867	G	C	1	208
chr11	102815038	102815040	MMP13	NON_SYNONYMOUS_CODING	SNP	var_11_102815039	G	A	3	1030
chr11	102820952	102820954	MMP13	NON_SYNONYMOUS_CODING	SNP	var_11_102820953	G	T	1	822
chr11	102825188	102825190	MMP13	NON_SYNONYMOUS_CODING	SNP	var_11_102825189	T	G	1	822
chr11	102826329	102826331	MMP13	NON_SYNONYMOUS_CODING	SNP	var_11_102826330	G	T	1	822
chr11	102826382	102826384	MMP13	NON_SYNONYMOUS_CODING	SNP	var_11_102826383	G	A	1	208
chr11	102985902	102985904	DYNC2H1	SPLICE_SITE_ACCEPTOR	SNP	var_11_102985903	T	C	1	822
chr11	102988449	102988451	DYNC2H1	NON_SYNONYMOUS_CODING	SNP	var_11_102988450	C	T	1	822
chr11	102991667	102991669	DYNC2H1	NON_SYNONYMOUS_CODING	SNP	var_11_102991668	C	A	7	1028
chr11	102992223	102992225	DYNC2H1	NON_SYNONYMOUS_CODING	SNP	var_11_102992224	A	C	4	1030
chr11	103006593	103006595	DYNC2H1	NON_SYNONYMOUS_CODING	SNP	var_11_103006594	A	G	1	822
chr11	103025295	103025297	DYNC2H1	NON_SYNONYMOUS_CODING	SNP	var_11_103025296	G	T	1	822
chr11	103027117	103027119	DYNC2H1	NON_SYNONYMOUS_CODING	SNP	var_11_103027118	A	T	2	1028
chr11	103027264	103027266	DYNC2H1	NON_SYNONYMOUS_CODING	SNP	var_11_103027265	T	C	1	822
chr11	103039579	103039581	DYNC2H1	NON_SYNONYMOUS_CODING	SNP	var_11_103039580	C	A	1	822
chr11	103039636	103039638	DYNC2H1	NON_SYNONYMOUS_CODING	SNP	var_11_103039637	C	A	2	1028
chr11	103041612	103041614	DYNC2H1	SPLICE_SITE_ACCEPTOR	SNP	var_11_103041613	A	T	2	822
chr11	103043954	103043956	DYNC2H1	NON_SYNONYMOUS_CODING	SNP	var_11_103043955	G	C	1	820
chr11	103048369	103048371	DYNC2H1	NON_SYNONYMOUS_CODING	SNP	var_11_103048370	C	T	1	822
chr11	103048456	103048458	DYNC2H1	NON_SYNONYMOUS_CODING	SNP	var_11_103048457	A	G	2	1030
chr11	103057105	103057107	DYNC2H1	NON_SYNONYMOUS_CODING	SNP	var_11_103057106	G	A	1	822
chr11	103058100	103058102	DYNC2H1	NON_SYNONYMOUS_CODING	SNP	var_11_103058101	G	A	1	822
chr11	103060426	103060428	DYNC2H1	NON_SYNONYMOUS_CODING	SNP	var_11_103060427	C	T	1	1030
chr11	103062936	103062938	DYNC2H1	NON_SYNONYMOUS_CODING	SNP	var_11_103062937	T	C	1	822
chr11	103070083	103070085	DYNC2H1	NON_SYNONYMOUS_CODING	SNP	var_11_103070084	G	A	1	208
chr11	103074389	103074391	DYNC2H1	SPLICE_SITE_ACCEPTOR	SNP	var_11_103074390	A	T	1	820
chr11	103090691	103090693	DYNC2H1	NON_SYNONYMOUS_CODING	SNP	var_11_103090692	G	A	2	812
chr11	103091347	103091349	DYNC2H1	SPLICE_SITE_ACCEPTOR	SNP	var_11_103091348	T	C	1	208
chr11	103093703	103093705	DYNC2H1	NON_SYNONYMOUS_CODING	SNP	var_11_103093704	G	A	1	822
chr11	103107197	103107199	DYNC2H1	NON_SYNONYMOUS_CODING	SNP	var_11_103107198	A	G	6	1030
chr11	103114466	103114468	DYNC2H1	NON_SYNONYMOUS_CODING	SNP	var_11_103114467	G	C	3	1026
chr11	103124069	103124071	DYNC2H1	NON_SYNONYMOUS_CODING	SNP	var_11_103124070	C	T	1	822
chr11	103128339	103128341	DYNC2H1	NON_SYNONYMOUS_CODING	SNP	var_11_103128340	C	T	1	822
chr11	103128469	103128471	DYNC2H1	NON_SYNONYMOUS_CODING	SNP	var_11_103128470	A	G	1	822
chr11	103130658	103130660	DYNC2H1	NON_SYNONYMOUS_CODING	SNP	var_11_103130659	T	C	1	810
chr11	103153757	103153759	DYNC2H1	NON_SYNONYMOUS_CODING	SNP	var_11_103153758	G	C	5	1030
chr11	103157085	103157087	DYNC2H1	NON_SYNONYMOUS_CODING	SNP	var_11_103157086	C	A	1	822
chr11	103194619	103194621	DYNC2H1	NON_SYNONYMOUS_CODING	SNP	var_11_103194620	C	T	1	822
chr11	103194689	103194691	DYNC2H1	NON_SYNONYMOUS_CODING	SNP	var_11_103194690	G	A	1	822
chr11	103229012	103229014	DYNC2H1	NON_SYNONYMOUS_CODING	SNP	var_11_103229013	G	T	1	820
chr11	103306701	103306703	DYNC2H1	NON_SYNONYMOUS_CODING	SNP	var_11_103306702	G	A	1	822
chr12	4479662	4479664	FGF23	NON_SYNONYMOUS_CODING	SNP	var_12_4479663	G	A	1	808
chr12	4481865	4481867	FGF23	SPLICE_SITE_ACCEPTOR	SNP	var_12_4481866	A	G	1	822
chr12	15035149	15035151	MGP	NON_SYNONYMOUS_CODING	SNP	var_12_15035150	A	T	1	822
chr12	15035918	15035920	MGP	NON_SYNONYMOUS_CODING	SNP	var_12_15035919	T	C	3	1030
chr12	15035960	15035962	MGP	NON_SYNONYMOUS_CODING	SNP	var_12_15035961	T	G	5	1030
chr12	15038682	15038684	C12orf60;MGP	NON_SYNONYMOUS_CODING	SNP	var_12_15038683	C	A	1	822
chr12	28116466	28116468	PTHLH	NON_SYNONYMOUS_CODING	SNP	var_12_28116467	G	A	1	822
chr12	28116473	28116475	PTHLH	NON_SYNONYMOUS_CODING	SNP	var_12_28116474	C	T	1	822
chr12	28122608	28122610	PTHLH;RP11-993B23.3	SPLICE_SITE_DONOR	SNP	var_12_28122609	C	G	1	822
chr12	48367872	48367874	COL2A1	NON_SYNONYMOUS_CODING	SNP	var_12_48367873	G	A	1	208
chr12	48368467	48368469	COL2A1	NON_SYNONYMOUS_CODING	SNP	var_12_48368468	C	T	1	208
chr12	48372443	48372445	COL2A1	NON_SYNONYMOUS_CODING	SNP	var_12_48372444	G	A	1	822
chr12	48376304	48376306	COL2A1	NON_SYNONYMOUS_CODING	SNP	var_12_48376305	C	A	1	822
chr12	48376732	48376734	COL2A1	SPLICE_SITE_ACCEPTOR	SNP	var_12_48376733	C	T	5	1030
chr12	48381440	48381442	COL2A1	NON_SYNONYMOUS_CODING	SNP	var_12_48381441	G	A	1	822
chr12	48388219	48388221	COL2A1	NON_SYNONYMOUS_CODING	SNP	var_12_48388220	G	A	1	1030
chr12	53722218	53722220	SP7	NON_SYNONYMOUS_CODING	SNP	var_12_53722219	G	C	1	208
chr12	53722249	53722251	SP7	NON_SYNONYMOUS_CODING	SNP	var_12_53722250	A	G	1	822
chr12	65564580	65564582	LEMD3	NON_SYNONYMOUS_CODING	SNP	var_12_65564581	C	T	2	1030
chr12	65632279	65632281	LEMD3	SPLICE_SITE_ACCEPTOR	SNP	var_12_65632280	A	T	1	822
chr12	65634824	65634826	LEMD3	NON_SYNONYMOUS_CODING	SNP	var_12_65634825	G	A	1	822
chr12	65639549	65639551	LEMD3	NON_SYNONYMOUS_CODING	SNP	var_12_65639550	G	A	1	822
chr12	65640042	65640044	LEMD3	NON_SYNONYMOUS_CODING	SNP	var_12_65640043	A	G	1	208
chr12	88454727	88454729	CEP290	NON_SYNONYMOUS_CODING	SNP	var_12_88454728	A	G	7	1002
chr12	88457792	88457794	CEP290	NON_SYNONYMOUS_CODING	SNP	var_12_88457793	G	T	1	812
chr12	88462335	88462337	CEP290	NON_SYNONYMOUS_CODING	SNP	var_12_88462336	T	C	1	822
chr12	88471049	88471051	CEP290	NON_SYNONYMOUS_CODING	SNP	var_12_88471050	G	C	1	822
chr12	88471538	88471540	CEP290	NON_SYNONYMOUS_CODING	SNP	var_12_88471539	C	T	1	816
chr12	88472995	88472997	CEP290	NON_SYNONYMOUS_CODING	SNP	var_12_88472996	C	T	8	1030
[truncated: 403 more rows]

## Sheet: Table 10 RP NonSyn Rare
Chr	LeftFlank	RightFlank	Gene_name	type	muttype	dbID	ref_allele	var_allele	Allele count in genotypes	Total number of alleles in called genotypes
[truncated: 644 more rows]

[truncated: 1 more sheets: Table 11 NonSynHL NonSyn Rare]
