# Supplementary material for: Autism Linked to Increased Oncogene Mutations but Decreased Cancer Rate
Source: PLoS One. 2016 Mar 2;11(3):e0149041. doi: 10.1371/journal.pone.0149041 (PMC4774916; doi:10.1371/journal.pone.0149041)
Supplement: S2 File — (XLSX) [file pone.0149041.s002.xlsx]

## Sheet: EVS Data Generation
The Exome Variant Server sequencing data used in this study was generated by the University of Washington and the Broad Institute using a combination of both Roche/Nimble EZ Human Exome and Agilent SureSelect enrichment chemistries followed by sequencing on either an Illumina GAIIx or HiSeq 2000. Variants were called using a combination of BWA and GATK (http://evs.gs.washington.edu/EVS/ and Tenne…

## Sheet: Table 12 ASD EVS NonSyn Rare
Chr	LeftFlank	RightFlank	Gene_name	type	muttype	dbID	ref_allele	var_allele	Allele count in genotypes	Total number of alleles in called genotypes
chr1	43392794	43392796	SLC2A1	NON_SYNONYMOUS_CODING	SNP	rs138139624	C	T	1	13006
chr1	43392809	43392811	SLC2A1	NON_SYNONYMOUS_CODING	SNP	-	C	T	1	13006
chr1	43393297	43393299	SLC2A1	NON_SYNONYMOUS_CODING	SNP	rs139722450	C	G	1	13006
chr1	43393303	43393305	SLC2A1	NON_SYNONYMOUS_CODING	SNP	rs144389023	A	G	1	13006
chr1	43393337	43393339	SLC2A1	NON_SYNONYMOUS_CODING	SNP	rs148800393	C	T	3	13006
chr1	43393343	43393345	SLC2A1	NON_SYNONYMOUS_CODING	SNP	-	T	C	1	13006
chr1	43394660	43394662	SLC2A1	NON_SYNONYMOUS_CODING	SNP	rs141619735	A	G	1	13006
chr1	43394855	43394857	SLC2A1	NON_SYNONYMOUS_CODING	SNP	-	G	T	16	13006
chr1	43394863	43394865	SLC2A1	NON_SYNONYMOUS_CODING	SNP	-	A	T	1	13006
chr1	43394957	43394959	SLC2A1	NON_SYNONYMOUS_CODING	SNP	rs148518827	C	T	3	13006
chr1	43395304	43395306	SLC2A1	NON_SYNONYMOUS_CODING	SNP	rs145079633	C	T	1	13006
chr1	43395325	43395327	SLC2A1	NON_SYNONYMOUS_CODING	SNP	-	G	A	1	13006
chr1	43395331	43395333	SLC2A1	NON_SYNONYMOUS_CODING	SNP	-	C	T	1	13006
chr1	43395433	43395435	SLC2A1	NON_SYNONYMOUS_CODING	SNP	-	C	T	1	13006
chr1	43395435	43395437	SLC2A1	NON_SYNONYMOUS_CODING	SNP	rs139412383	C	T	1	13006
chr1	43395539	43395541	SLC2A1	SPLICE_SITE_DONOR	SNP	rs139492241	G	A	7	13006
chr1	43395569	43395571	SLC2A1	NON_SYNONYMOUS_CODING	SNP	-	C	A	1	13006
chr1	43395570	43395572	SLC2A1	NON_SYNONYMOUS_CODING	SNP	rs147249343	G	A	1	13006
chr1	43396500	43396502	SLC2A1	NON_SYNONYMOUS_CODING	SNP	rs76672402	G	C	3	13006
chr1	43396725	43396727	SLC2A1	NON_SYNONYMOUS_CODING	SNP	-	C	T	1	13006
chr1	43396812	43396814	SLC2A1	NON_SYNONYMOUS_CODING	SNP	rs142986731	G	A	1	13006
chr1	43396853	43396855	SLC2A1	NON_SYNONYMOUS_CODING	SNP	rs149998596	C	G	1	13006
chr1	43396861	43396863	SLC2A1	NON_SYNONYMOUS_CODING	SNP	-	A	G	2	13006
chr1	43408978	43408980	SLC2A1	NON_SYNONYMOUS_CODING	SNP	rs150921182	C	T	1	13006
chr1	43408996	43408998	SLC2A1	SPLICE_SITE_ACCEPTOR	SNP	-	G	A	1	13006
chr2	50149133	50149135	NRXN1	NON_SYNONYMOUS_CODING	SNP	rs148764264	G	A	1	13006
chr2	50149302	50149304	NRXN1	NON_SYNONYMOUS_CODING	SNP	rs139281864	C	T	1	13006
chr2	50149364	50149366	NRXN1	NON_SYNONYMOUS_CODING	SNP	-	C	T	1	13006
chr2	50149368	50149370	NRXN1	NON_SYNONYMOUS_CODING	SNP	-	C	T	2	13006
chr2	50149385	50149387	NRXN1	NON_SYNONYMOUS_CODING	SNP	rs146968018	T	C	1	13006
chr2	50170931	50170933	NRXN1	SPLICE_SITE_ACCEPTOR	SNP	-	G	A	1	13004
chr2	50280404	50280406	NRXN1	SPLICE_SITE_DONOR	SNP	-	T	C	2	13006
chr2	50280507	50280509	NRXN1	NON_SYNONYMOUS_CODING	SNP	rs146100580	C	T	2	13006
chr2	50280532	50280534	NRXN1	NON_SYNONYMOUS_CODING	SNP	-	G	A	1	13006
chr2	50280628	50280630	NRXN1	NON_SYNONYMOUS_CODING	SNP	-	T	C	1	13006
chr2	50463931	50463933	NRXN1	NON_SYNONYMOUS_CODING	SNP	-	G	T	1	13006
chr2	50463982	50463984	NRXN1	NON_SYNONYMOUS_CODING	SNP	-	C	T	1	13006
chr2	50463984	50463986	NRXN1	NON_SYNONYMOUS_CODING	SNP	rs145718662	G	A	1	13006
chr2	50464065	50464067	NRXN1	NON_SYNONYMOUS_CODING	SNP	rs138261348	G	A	1	13006
chr2	50573834	50573836	NRXN1	NON_SYNONYMOUS_CODING	SNP	rs138844263	C	G	1	13006
chr2	50573936	50573938	NRXN1	NON_SYNONYMOUS_CODING	SNP	-	C	T	1	13006
chr2	50692599	50692601	NRXN1	NON_SYNONYMOUS_CODING	SNP	-	C	T	2	12628
chr2	50692632	50692634	NRXN1	NON_SYNONYMOUS_CODING	SNP	-	C	T	1	12622
chr2	50692662	50692664	NRXN1	NON_SYNONYMOUS_CODING	SNP	-	T	C	1	12500
chr2	50699486	50699488	NRXN1	NON_SYNONYMOUS_CODING	SNP	-	G	T	1	11960
chr2	50699606	50699608	NRXN1	NON_SYNONYMOUS_CODING	SNP	-	C	T	1	11884
chr2	50699612	50699614	NRXN1	SPLICE_SITE_ACCEPTOR	SNP	-	C	A	1	11862
chr2	50724512	50724514	NRXN1	NON_SYNONYMOUS_CODING	SNP	-	C	A	2	11898
chr2	50724744	50724746	NRXN1	NON_SYNONYMOUS_CODING	SNP	-	G	T	8	12198
chr2	50724816	50724818	NRXN1	NON_SYNONYMOUS_CODING	SNP	-	G	A	12	12074
chr2	50733707	50733709	NRXN1	NON_SYNONYMOUS_CODING	SNP	-	C	T	1	12124
chr2	50758379	50758381	NRXN1	NON_SYNONYMOUS_CODING	SNP	-	G	T	1	12472
chr2	50758387	50758389	NRXN1	NON_SYNONYMOUS_CODING	SNP	-	C	T	1	12502
chr2	50758521	50758523	NRXN1	NON_SYNONYMOUS_CODING	SNP	-	C	A	1	12306
chr2	50758532	50758534	NRXN1	NON_SYNONYMOUS_CODING	SNP	-	T	C	1	12258
chr2	50765411	50765413	NRXN1	NON_SYNONYMOUS_CODING	SNP	rs56086732	G	T	64	12292
chr2	50765488	50765490	NRXN1	NON_SYNONYMOUS_CODING	SNP	-	C	G	2	12734
chr2	50765555	50765557	NRXN1	NON_SYNONYMOUS_CODING	SNP	-	C	T	1	12964
chr2	50765561	50765563	NRXN1	NON_SYNONYMOUS_CODING	SNP	-	G	T	1	12966
chr2	50765564	50765566	NRXN1	NON_SYNONYMOUS_CODING	SNP	-	G	A	1	12976
chr2	50765588	50765590	NRXN1	NON_SYNONYMOUS_CODING	SNP	-	T	C	6	12994
chr2	50765660	50765662	NRXN1	NON_SYNONYMOUS_CODING	SNP	-	G	T	1	12994
chr2	50765770	50765772	NRXN1	NON_SYNONYMOUS_CODING	SNP	-	G	A	1	12510
chr2	50779783	50779785	NRXN1	NON_SYNONYMOUS_CODING	SNP	-	A	C	2	11968
chr2	50779802	50779804	NRXN1	NON_SYNONYMOUS_CODING	SNP	-	T	C	1	11936
chr2	50779957	50779959	NRXN1	NON_SYNONYMOUS_CODING	SNP	-	C	T	2	11978
chr2	50847194	50847196	NRXN1	NON_SYNONYMOUS_CODING	SNP	rs78540316	G	A	34	12296
chr2	50847235	50847237	NRXN1	NON_SYNONYMOUS_CODING	SNP	-	T	A	1	12464
chr2	50847258	50847260	NRXN1	NON_SYNONYMOUS_CODING	SNP	-	C	T	1	12534
chr2	50847286	50847288	NRXN1	NON_SYNONYMOUS_CODING	SNP	rs147400611	G	A	1	12604
chr2	50848337	50848339	NRXN1	SPLICE_SITE_DONOR	SNP	-	T	A	16	12754
chr2	50848368	50848370	NRXN1	NON_SYNONYMOUS_CODING	SNP	-	C	A	1	12786
chr2	50850757	50850759	NRXN1	SPLICE_SITE_ACCEPTOR	SNP	-	A	C	3	11936
chr2	51149804	51149806	NRXN1	NON_SYNONYMOUS_CODING	SNP	-	C	T	1	12412
chr2	51153083	51153085	NRXN1	NON_SYNONYMOUS_CODING	SNP	rs141903943	T	C	1	12172
chr2	51253561	51253563	NRXN1	NON_SYNONYMOUS_CODING	SNP	rs144049982	T	C	11	10300
chr2	51253589	51253591	NRXN1	NON_SYNONYMOUS_CODING	SNP	-	G	T	2	10300
chr2	51253594	51253596	NRXN1	NON_SYNONYMOUS_CODING	SNP	-	C	T	1	10300
chr2	51254662	51254664	NRXN1	NON_SYNONYMOUS_CODING	SNP	-	A	T	1	12478
chr2	51254665	51254667	NRXN1	NON_SYNONYMOUS_CODING	SNP	-	C	T	1	12496
chr2	51254789	51254791	NRXN1	NON_SYNONYMOUS_CODING	SNP	-	G	C	1	12448
chr2	51254822	51254824	NRXN1	NON_SYNONYMOUS_CODING	SNP	-	C	A	2	12530
chr2	51254842	51254844	NRXN1	NON_SYNONYMOUS_CODING	SNP	-	T	C	11	12532
chr2	51254932	51254934	NRXN1	NON_SYNONYMOUS_CODING	SNP	-	G	A	1	12584
chr2	51254935	51254937	NRXN1	NON_SYNONYMOUS_CODING	SNP	-	G	A	1	12632
chr2	51254953	51254955	NRXN1	NON_SYNONYMOUS_CODING	SNP	-	A	C	1	12734
chr2	51254987	51254989	NRXN1	NON_SYNONYMOUS_CODING	SNP	-	A	C	1	12800
chr2	51254999	51255001	NRXN1	NON_SYNONYMOUS_CODING	SNP	-	C	A	2	12778
chr2	51255041	51255043	NRXN1	NON_SYNONYMOUS_CODING	SNP	-	G	A	1	12664
chr2	51255089	51255091	NRXN1	NON_SYNONYMOUS_CODING	SNP	-	G	A	18	12472
chr2	51255091	51255093	NRXN1	NON_SYNONYMOUS_CODING	SNP	-	G	A	2	12480
chr2	51255109	51255111	NRXN1	NON_SYNONYMOUS_CODING	SNP	-	G	C	2	12456
chr2	51255141	51255143	NRXN1	NON_SYNONYMOUS_CODING	SNP	-	C	A	1	12292
chr2	145153972	145153974	ZEB2	SPLICE_SITE_DONOR	SNP	rs143450927	T	A	8	13006
chr2	145154094	145154096	ZEB2	NON_SYNONYMOUS_CODING	SNP	rs143474223	G	A	1	13006
chr2	145154127	145154129	ZEB2	NON_SYNONYMOUS_CODING	SNP	rs142280503	A	G	1	13006
chr2	145154162	145154164	ZEB2	SPLICE_SITE_ACCEPTOR	SNP	rs147972125	C	T	2	13006
chr2	145155883	145155885	ZEB2	NON_SYNONYMOUS_CODING	SNP	-	C	T	1	13006
chr2	145155898	145155900	ZEB2	NON_SYNONYMOUS_CODING	SNP	rs151256895	C	G	2	13006
chr2	145155949	145155951	ZEB2	NON_SYNONYMOUS_CODING	SNP	-	A	G	2	13006
chr2	145155991	145155993	ZEB2	NON_SYNONYMOUS_CODING	SNP	rs147716561	C	T	4	13006
chr2	145156037	145156039	ZEB2	NON_SYNONYMOUS_CODING	SNP	-	G	A	1	13006
chr2	145156498	145156500	ZEB2	NON_SYNONYMOUS_CODING	SNP	rs143438888	G	C	1	13006
chr2	145156523	145156525	ZEB2	NON_SYNONYMOUS_CODING	SNP	rs112005830	T	C	8	13006
chr2	145156547	145156549	ZEB2	NON_SYNONYMOUS_CODING	SNP	rs139191491	T	C	12	13006
chr2	145156612	145156614	ZEB2	NON_SYNONYMOUS_CODING	SNP	rs112581563	G	A	26	13006
chr2	145156825	145156827	ZEB2	NON_SYNONYMOUS_CODING	SNP	-	T	C	2	13006
chr2	145156894	145156896	ZEB2	NON_SYNONYMOUS_CODING	SNP	-	A	G	1	13006
chr2	145157018	145157020	ZEB2	NON_SYNONYMOUS_CODING	SNP	rs140593583	T	C	3	13006
chr2	145157074	145157076	ZEB2	NON_SYNONYMOUS_CODING	SNP	-	C	T	1	13006
chr2	145157219	145157221	ZEB2	NON_SYNONYMOUS_CODING	SNP	rs141781307	C	T	1	13006
chr2	145157273	145157275	ZEB2	NON_SYNONYMOUS_CODING	SNP	rs144952836	G	A	43	13006
chr2	145157315	145157317	ZEB2	NON_SYNONYMOUS_CODING	SNP	rs143854197	C	A	9	13006
chr2	145157447	145157449	ZEB2	NON_SYNONYMOUS_CODING	SNP	rs145812868	T	C	3	13006
chr2	145157477	145157479	ZEB2	NON_SYNONYMOUS_CODING	SNP	-	A	T	5	13006
chr2	145157489	145157491	ZEB2	NON_SYNONYMOUS_CODING	SNP	rs141793065	C	T	1	13006
chr2	145157506	145157508	ZEB2	NON_SYNONYMOUS_CODING	SNP	rs142954549	A	G	1	13006
chr2	145157617	145157619	ZEB2	NON_SYNONYMOUS_CODING	SNP	-	A	C	1	13006
chr2	145157719	145157721	ZEB2	NON_SYNONYMOUS_CODING	SNP	rs138012464	C	T	2	13006
chr2	145158852	145158854	ZEB2	NON_SYNONYMOUS_CODING	SNP	-	C	T	1	13006
chr2	145161479	145161481	ZEB2	SPLICE_SITE_DONOR	SNP	rs144925893	C	G	34	13006
chr2	145162474	145162476	ZEB2	NON_SYNONYMOUS_CODING	SNP	rs140810090	T	C	1	13006
chr2	145162528	145162530	ZEB2	NON_SYNONYMOUS_CODING	SNP	rs147021269	G	A	3	13006
chr2	145182370	145182372	ZEB2	NON_SYNONYMOUS_CODING	SNP	-	T	C	2	13006
chr2	145187371	145187373	ZEB2	NON_SYNONYMOUS_CODING	SNP	rs150665982	T	C	1	13006
chr2	145274907	145274909	ZEB2	NON_SYNONYMOUS_CODING	SNP	rs146394306	G	C	3	13006
chr2	149216351	149216353	MBD5	NON_SYNONYMOUS_CODING	SNP	rs143952512	G	C	1	13006
chr2	149216370	149216372	MBD5	NON_SYNONYMOUS_CODING	SNP	-	G	A	1	13006
chr2	149220172	149220174	MBD5	NON_SYNONYMOUS_CODING	SNP	rs139186486	T	G	1	13006
chr2	149221326	149221328	MBD5	NON_SYNONYMOUS_CODING	SNP	rs34995577	G	A	10	13002
chr2	149221475	149221477	MBD5	NON_SYNONYMOUS_CODING	SNP	-	G	A	1	13002
chr2	149226110	149226112	MBD5	NON_SYNONYMOUS_CODING	SNP	rs149278000	G	A	2	13006
chr2	149226134	149226136	MBD5	NON_SYNONYMOUS_CODING	SNP	rs144129665	A	G	1	13006
chr2	149226166	149226168	MBD5	NON_SYNONYMOUS_CODING	SNP	-	G	A	1	13006
chr2	149226337	149226339	MBD5	NON_SYNONYMOUS_CODING	SNP	-	C	T	2	13006
chr2	149226395	149226397	MBD5	NON_SYNONYMOUS_CODING	SNP	-	C	G	1	13006
chr2	149226446	149226448	MBD5	NON_SYNONYMOUS_CODING	SNP	rs146031838	A	T	4	13006
chr2	149226447	149226449	MBD5	NON_SYNONYMOUS_CODING	SNP	rs142815487	A	C	1	13006
chr2	149226451	149226453	MBD5	NON_SYNONYMOUS_CODING	SNP	-	A	G	1	13006
chr2	149226472	149226474	MBD5	NON_SYNONYMOUS_CODING	SNP	-	A	G	1	13006
chr2	149226473	149226475	MBD5	NON_SYNONYMOUS_CODING	SNP	rs140978568	T	C	1	13006
chr2	149226485	149226487	MBD5	NON_SYNONYMOUS_CODING	SNP	-	G	A	1	13006
chr2	149226566	149226568	MBD5	NON_SYNONYMOUS_CODING	SNP	rs145808884	C	T	6	13004
chr2	149226604	149226606	MBD5	NON_SYNONYMOUS_CODING	SNP	rs147106585	C	G	1	13006
chr2	149226709	149226711	MBD5	NON_SYNONYMOUS_CODING	SNP	-	G	A	1	13006
chr2	149226770	149226772	MBD5	NON_SYNONYMOUS_CODING	SNP	rs142661175	G	A	1	13006
chr2	149226838	149226840	MBD5	NON_SYNONYMOUS_CODING	SNP	rs137977565	G	A	1	13006
chr2	149226893	149226895	MBD5	NON_SYNONYMOUS_CODING	SNP	rs139964770	G	A	5	13006
chr2	149227046	149227048	MBD5	NON_SYNONYMOUS_CODING	SNP	-	C	T	1	13006
chr2	149227070	149227072	MBD5	NON_SYNONYMOUS_CODING	SNP	rs145536689	A	G	1	13006
chr2	149227148	149227150	MBD5	NON_SYNONYMOUS_CODING	SNP	-	C	A	1	13006
chr2	149227150	149227152	MBD5	NON_SYNONYMOUS_CODING	SNP	rs116235310	G	A	1	13006
chr2	149227339	149227341	MBD5	NON_SYNONYMOUS_CODING	SNP	rs142495834	G	A	1	13006
chr2	149227360	149227362	MBD5	NON_SYNONYMOUS_CODING	SNP	-	C	T	1	13006
chr2	149227388	149227390	MBD5	NON_SYNONYMOUS_CODING	SNP	rs138721601	C	T	2	13006
chr2	149227402	149227404	MBD5	NON_SYNONYMOUS_CODING	SNP	-	C	G	1	13006
chr2	149227472	149227474	MBD5	NON_SYNONYMOUS_CODING	SNP	rs115495710	A	T	4	13006
chr2	149227480	149227482	MBD5	NON_SYNONYMOUS_CODING	SNP	rs112334672	C	T	1	13006
chr2	149227501	149227503	MBD5	NON_SYNONYMOUS_CODING	SNP	rs142431261	A	G	1	13006
chr2	149227518	149227520	MBD5	NON_SYNONYMOUS_CODING	SNP	rs140060547	G	T	1	13006
chr2	149227541	149227543	MBD5	NON_SYNONYMOUS_CODING	SNP	rs114314967	G	A	25	13006
chr2	149227567	149227569	MBD5	NON_SYNONYMOUS_CODING	SNP	rs140900949	G	C	1	13006
chr2	149227673	149227675	MBD5	NON_SYNONYMOUS_CODING	SNP	rs138639760	C	T	3	13006
chr2	149227675	149227677	MBD5	NON_SYNONYMOUS_CODING	SNP	rs143584574	G	T	1	13006
chr2	149227765	149227767	MBD5	NON_SYNONYMOUS_CODING	SNP	rs147455836	A	G	7	13006
chr2	149227768	149227770	MBD5	NON_SYNONYMOUS_CODING	SNP	-	C	A	2	13006
chr2	149227786	149227788	MBD5	NON_SYNONYMOUS_CODING	SNP	-	G	A	3	13006
chr2	149227816	149227818	MBD5	NON_SYNONYMOUS_CODING	SNP	-	G	A	1	13006
chr2	149227825	149227827	MBD5	NON_SYNONYMOUS_CODING	SNP	-	A	C	1	13006
chr2	149227892	149227894	MBD5	NON_SYNONYMOUS_CODING	SNP	-	G	A	1	13006
chr2	149227963	149227965	MBD5	NON_SYNONYMOUS_CODING	SNP	rs139911474	A	G	2	13006
chr2	149228013	149228015	MBD5	NON_SYNONYMOUS_CODING	SNP	rs147272790	A	C	6	13002
chr2	149228035	149228037	MBD5	SPLICE_SITE_DONOR	SNP	-	G	A	1	12994
chr2	149240683	149240685	MBD5	NON_SYNONYMOUS_CODING	SNP	rs144805912	T	C	1	13006
chr2	149240711	149240713	MBD5	NON_SYNONYMOUS_CODING	SNP	rs144557654	C	T	1	13006
chr2	149240764	149240766	MBD5	NON_SYNONYMOUS_CODING	SNP	rs116207524	G	A	14	13006
chr2	149240804	149240806	MBD5	NON_SYNONYMOUS_CODING	SNP	rs151173122	A	T	1	13006
chr2	149240929	149240931	MBD5	NON_SYNONYMOUS_CODING	SNP	rs150408488	A	G	1	13006
chr2	149240954	149240956	MBD5	NON_SYNONYMOUS_CODING	SNP	rs140228960	A	G	1	13006
chr2	149240987	149240989	MBD5	NON_SYNONYMOUS_CODING	SNP	-	A	G	1	13006
chr2	149243405	149243407	MBD5	NON_SYNONYMOUS_CODING	SNP	-	C	A	1	13006
chr2	149243443	149243445	MBD5	NON_SYNONYMOUS_CODING	SNP	rs148321416	G	C	1	13006
chr2	149243508	149243510	MBD5	NON_SYNONYMOUS_CODING	SNP	rs143028540	A	G	12	13006
chr2	149246962	149246964	MBD5	NON_SYNONYMOUS_CODING	SNP	-	G	A	1	13006
chr2	149247042	149247044	MBD5	NON_SYNONYMOUS_CODING	SNP	rs145475623	C	T	7	13006
chr2	149247044	149247046	MBD5	NON_SYNONYMOUS_CODING	SNP	-	C	G	1	13006
chr2	149247081	149247083	MBD5	NON_SYNONYMOUS_CODING	SNP	-	C	T	1	13006
chr2	149247119	149247121	MBD5	NON_SYNONYMOUS_CODING	SNP	rs150972614	G	A	5	13006
chr2	149247152	149247154	MBD5	NON_SYNONYMOUS_CODING	SNP	-	G	A	1	13006
chr2	149247284	149247286	MBD5	NON_SYNONYMOUS_CODING	SNP	-	T	C	1	13006
chr2	149247287	149247289	MBD5	NON_SYNONYMOUS_CODING	SNP	rs138376217	A	T	1	13006
chr2	149247338	149247340	MBD5	NON_SYNONYMOUS_CODING	SNP	rs142293829	C	T	2	13006
chr2	149247339	149247341	MBD5	NON_SYNONYMOUS_CODING	SNP	-	G	A	1	13006
chr2	149247494	149247496	MBD5	NON_SYNONYMOUS_CODING	SNP	-	G	A	2	13006
chr2	149247519	149247521	MBD5	NON_SYNONYMOUS_CODING	SNP	rs139042949	G	A	1	13006
chr2	149247647	149247649	MBD5	NON_SYNONYMOUS_CODING	SNP	rs142913108	C	A	1	13006
chr2	149247759	149247761	MBD5	NON_SYNONYMOUS_CODING	SNP	rs144395737	G	A	1	13006
chr2	149247794	149247796	MBD5	NON_SYNONYMOUS_CODING	SNP	-	C	T	1	13006
chr2	149247795	149247797	MBD5	NON_SYNONYMOUS_CODING	SNP	rs35934694	G	A	11	13006
chr2	149247897	149247899	MBD5	NON_SYNONYMOUS_CODING	SNP	-	A	G	1	13006
chr2	149247932	149247934	MBD5	NON_SYNONYMOUS_CODING	SNP	-	G	A	1	13006
chr2	149248026	149248028	MBD5	NON_SYNONYMOUS_CODING	SNP	rs145106879	T	C	1	13006
chr2	149248048	149248050	MBD5	NON_SYNONYMOUS_CODING	SNP	-	C	A	1	13006
chr2	149260056	149260058	MBD5	NON_SYNONYMOUS_CODING	SNP	rs150519311	G	A	1	13006
chr2	149260083	149260085	MBD5	SPLICE_SITE_DONOR	SNP	-	C	T	1	13006
chr2	166847796	166847798	SCN1A	NON_SYNONYMOUS_CODING	SNP	-	T	G	1	13006
chr2	166847833	166847835	SCN1A	NON_SYNONYMOUS_CODING	SNP	rs146733308	G	T	12	13006
chr2	166847842	166847844	SCN1A	NON_SYNONYMOUS_CODING	SNP	rs148986284	G	T	1	13006
chr2	166847914	166847916	SCN1A	NON_SYNONYMOUS_CODING	SNP	rs121918802	T	C	5	13006
chr2	166847920	166847922	SCN1A	NON_SYNONYMOUS_CODING	SNP	rs35735053	A	G	121	13006
chr2	166847933	166847935	SCN1A	NON_SYNONYMOUS_CODING	SNP	-	C	A	1	13006
chr2	166848002	166848004	SCN1A	NON_SYNONYMOUS_CODING	SNP	rs121917956	G	C	19	13006
chr2	166848007	166848009	SCN1A	NON_SYNONYMOUS_CODING	SNP	-	T	C	1	13006
chr2	166848080	166848082	SCN1A	NON_SYNONYMOUS_CODING	SNP	-	A	G	1	13006
chr2	166848145	166848147	SCN1A	NON_SYNONYMOUS_CODING	SNP	-	C	T	3	13006
chr2	166848152	166848154	SCN1A	NON_SYNONYMOUS_CODING	SNP	rs148703212	C	G	1	13006
chr2	166848216	166848218	SCN1A	NON_SYNONYMOUS_CODING	SNP	rs144691638	C	T	6	13006
chr2	166848248	166848250	SCN1A	NON_SYNONYMOUS_CODING	SNP	-	T	C	1	13006
chr2	166848274	166848276	SCN1A	NON_SYNONYMOUS_CODING	SNP	rs149225252	G	A	1	13006
chr2	166848394	166848396	SCN1A	NON_SYNONYMOUS_CODING	SNP	rs141734753	G	A	1	13000
chr2	166848767	166848769	SCN1A	NON_SYNONYMOUS_CODING	SNP	-	T	C	1	13006
chr2	166848929	166848931	SCN1A	NON_SYNONYMOUS_CODING	SNP	-	T	C	1	13006
chr2	166850714	166850716	SCN1A	NON_SYNONYMOUS_CODING	SNP	-	T	A	1	13006
chr2	166850721	166850723	SCN1A	NON_SYNONYMOUS_CODING	SNP	rs121917993	G	A	1	13006
chr2	166850783	166850785	SCN1A	NON_SYNONYMOUS_CODING	SNP	-	C	T	1	13006
chr2	166850784	166850786	SCN1A	NON_SYNONYMOUS_CODING	SNP	rs121918807	G	A	2	13006
chr2	166852533	166852535	SCN1A	NON_SYNONYMOUS_CODING	SNP	rs143088184	G	T	1	13006
chr2	166852547	166852549	SCN1A	NON_SYNONYMOUS_CODING	SNP	-	G	A	1	13006
chr2	166852605	166852607	SCN1A	NON_SYNONYMOUS_CODING	SNP	-	T	C	1	12998
chr2	166854630	166854632	SCN1A	NON_SYNONYMOUS_CODING	SNP	rs138231868	T	C	23	12992
chr2	166859009	166859011	SCN1A	NON_SYNONYMOUS_CODING	SNP	-	C	A	1	13002
chr2	166866306	166866308	SCN1A	NON_SYNONYMOUS_CODING	SNP	rs121917910	T	A	8	13006
chr2	166866331	166866333	SCN1A	NON_SYNONYMOUS_CODING	SNP	rs146878122	G	A	1	13006
chr2	166868748	166868750	SCN1A	NON_SYNONYMOUS_CODING	SNP	rs140731963	G	A	3	13002
chr2	166870329	166870331	SCN1A	NON_SYNONYMOUS_CODING	SNP	rs121918738	G	A	1	13006
chr2	166870375	166870377	SCN1A	NON_SYNONYMOUS_CODING	SNP	rs143193348	T	A	1	13006
chr2	166870411	166870413	SCN1A	SPLICE_SITE_ACCEPTOR	SNP	-	C	T	1	13002
chr2	166872145	166872147	AC010127.3;SCN1A	NON_SYNONYMOUS_CODING	SNP	rs121918799	G	C	16	13004
chr2	166872164	166872166	AC010127.3;SCN1A	NON_SYNONYMOUS_CODING	SNP	rs146374754	C	T	1	13004
chr2	166872170	166872172	AC010127.3;SCN1A	NON_SYNONYMOUS_CODING	SNP	-	G	T	1	13004
chr2	166872185	166872187	AC010127.3;SCN1A	NON_SYNONYMOUS_CODING	SNP	-	C	T	1	13004
chr2	166892591	166892593	AC010127.3;SCN1A	NON_SYNONYMOUS_CODING	SNP	-	A	G	1	13006
chr2	166892595	166892597	AC010127.3;SCN1A	NON_SYNONYMOUS_CODING	SNP	-	C	T	1	13006
chr2	166892612	166892614	AC010127.3;SCN1A	NON_SYNONYMOUS_CODING	SNP	-	T	A	1	13006
chr2	166892865	166892867	AC010127.3;SCN1A	NON_SYNONYMOUS_CODING	SNP	-	T	C	1	13000
chr2	166892885	166892887	AC010127.3;SCN1A	NON_SYNONYMOUS_CODING	SNP	rs121918818	A	G	11	13000
chr2	166892926	166892928	SCN1A	NON_SYNONYMOUS_CODING	SNP	rs150154265	G	T	2	13002
chr2	166892968	166892970	SCN1A	NON_SYNONYMOUS_CODING	SNP	-	A	C	1	13000
chr2	166894346	166894348	SCN1A	NON_SYNONYMOUS_CODING	SNP	rs138858653	A	G	1	13006
chr2	166894447	166894449	SCN1A	NON_SYNONYMOUS_CODING	SNP	rs138376436	T	G	1	13006
chr2	166894461	166894463	SCN1A	NON_SYNONYMOUS_CODING	SNP	rs141950573	C	T	1	13006
chr2	166897765	166897767	SCN1A	NON_SYNONYMOUS_CODING	SNP	rs142192023	T	C	1	13006
chr2	166897786	166897788	SCN1A	NON_SYNONYMOUS_CODING	SNP	rs121918782	T	A	1	13006
chr2	166898842	166898844	SCN1A	NON_SYNONYMOUS_CODING	SNP	rs138799232	C	T	2	13006
chr2	166898852	166898854	SCN1A	NON_SYNONYMOUS_CODING	SNP	-	G	C	1	13006
chr2	166898920	166898922	SCN1A	NON_SYNONYMOUS_CODING	SNP	-	T	G	1	13006
chr2	166900233	166900235	SCN1A	NON_SYNONYMOUS_CODING	SNP	-	G	A	1	13006
chr2	166900293	166900295	SCN1A	NON_SYNONYMOUS_CODING	SNP	-	C	T	2	13006
chr2	166900332	166900334	SCN1A	NON_SYNONYMOUS_CODING	SNP	rs145670933	C	T	1	13006
chr2	166900407	166900409	SCN1A	NON_SYNONYMOUS_CODING	SNP	-	C	G	1	13006
chr2	166900410	166900412	SCN1A	NON_SYNONYMOUS_CODING	SNP	rs121918769	C	T	14	13006
chr2	166900411	166900413	SCN1A	NON_SYNONYMOUS_CODING	SNP	rs148371904	G	A	1	13006
chr2	166900431	166900433	SCN1A	NON_SYNONYMOUS_CODING	SNP	rs149715258	G	T	4	13006
chr2	166900461	166900463	SCN1A	NON_SYNONYMOUS_CODING	SNP	-	T	G	1	13006
chr2	166901589	166901591	SCN1A	NON_SYNONYMOUS_CODING	SNP	rs121918817	C	T	29	13006
chr2	166901625	166901627	SCN1A	NON_SYNONYMOUS_CODING	SNP	rs149404623	C	A	1	13006
chr2	166901632	166901634	SCN1A	NON_SYNONYMOUS_CODING	SNP	-	T	A	1	13006
chr2	166901660	166901662	SCN1A	NON_SYNONYMOUS_CODING	SNP	rs138587241	A	C	1	13006
chr2	166901716	166901718	SCN1A	NON_SYNONYMOUS_CODING	SNP	rs141188608	G	A	1	13006
chr2	166901839	166901841	SCN1A	SPLICE_SITE_ACCEPTOR	SNP	rs150964803	A	G	3	13002
chr2	166903326	166903328	SCN1A	NON_SYNONYMOUS_CODING	SNP	-	A	G	1	13006
chr2	166904256	166904258	SCN1A	NON_SYNONYMOUS_CODING	SNP	rs147095862	C	T	1	13006
chr2	166905423	166905425	SCN1A	NON_SYNONYMOUS_CODING	SNP	-	G	C	3	12994
chr2	166905440	166905442	SCN1A	NON_SYNONYMOUS_CODING	SNP	-	T	A	1	12990
chr2	166908302	166908304	SCN1A	NON_SYNONYMOUS_CODING	SNP	rs121918771	G	A	1	13002
chr2	166908306	166908308	SCN1A	NON_SYNONYMOUS_CODING	SNP	-	T	C	1	13002
chr2	166908333	166908335	SCN1A	NON_SYNONYMOUS_CODING	SNP	rs138357595	A	C	2	13002
chr2	166909458	166909460	SCN1A	SPLICE_SITE_ACCEPTOR	SNP	-	A	G	1	13004
chr2	166911199	166911201	SCN1A	NON_SYNONYMOUS_CODING	SNP	-	T	C	1	13002
chr2	166911241	166911243	SCN1A	NON_SYNONYMOUS_CODING	SNP	-	G	A	1	13002
chr2	166913012	166913014	SCN1A	SPLICE_SITE_ACCEPTOR	SNP	-	A	G	1	13004
chr2	166915083	166915085	SCN1A	NON_SYNONYMOUS_CODING	SNP	rs148442069	G	C	1	13004
chr2	166930034	166930036	AC010127.4;SCN1A	NON_SYNONYMOUS_CODING	SNP	-	T	C	1	13006
chr2	166930051	166930053	AC010127.4;SCN1A	NON_SYNONYMOUS_CODING	SNP	rs121917906	C	G	3	13006
chr2	166930063	166930065	AC010127.4;SCN1A	NON_SYNONYMOUS_CODING	SNP	rs139397227	G	A	7	13006
chr2	166930120	166930122	AC010127.4;SCN1A	NON_SYNONYMOUS_CODING	SNP	-	G	A	1	13006
chr3	71008411	71008413	FOXP1	NON_SYNONYMOUS_CODING	SNP	-	C	T	2	13006
chr3	71008489	71008491	FOXP1	NON_SYNONYMOUS_CODING	SNP	-	G	A	1	13006
chr3	71015104	71015106	FOXP1	NON_SYNONYMOUS_CODING	SNP	rs147537388	C	T	9	13006
chr3	71015124	71015126	FOXP1	NON_SYNONYMOUS_CODING	SNP	-	A	G	1	13006
chr3	71015128	71015130	FOXP1	NON_SYNONYMOUS_CODING	SNP	-	C	T	1	13006
chr3	71015167	71015169	FOXP1	NON_SYNONYMOUS_CODING	SNP	-	C	T	5	13006
chr3	71019899	71019901	FOXP1	NON_SYNONYMOUS_CODING	SNP	rs140161845	T	C	23	13006
chr3	71019906	71019908	FOXP1	NON_SYNONYMOUS_CODING	SNP	rs147674680	G	A	27	13006
chr3	71019914	71019916	FOXP1	NON_SYNONYMOUS_CODING	SNP	rs142371797	T	C	2	13006
chr3	71019923	71019925	FOXP1	NON_SYNONYMOUS_CODING	SNP	-	C	T	1	13006
chr3	71026837	71026839	FOXP1	NON_SYNONYMOUS_CODING	SNP	rs138415721	C	T	1	13006
chr3	71026877	71026879	FOXP1	SPLICE_SITE_ACCEPTOR	SNP	-	A	G	1	13006
chr3	71026993	71026995	FOXP1	NON_SYNONYMOUS_CODING	SNP	rs147756430	C	T	2	13006
chr3	71027035	71027037	FOXP1	NON_SYNONYMOUS_CODING	SNP	-	T	C	1	13006
chr3	71027092	71027094	FOXP1	NON_SYNONYMOUS_CODING	SNP	-	C	T	1	13006
chr3	71027109	71027111	FOXP1	NON_SYNONYMOUS_CODING	SNP	-	G	C	1	13006
chr3	71027143	71027145	FOXP1	NON_SYNONYMOUS_CODING	SNP	-	C	A	1	13006
chr3	71027146	71027148	FOXP1	NON_SYNONYMOUS_CODING	SNP	rs150690188	A	G	1	13006
chr3	71037155	71037157	FOXP1	NON_SYNONYMOUS_CODING	SNP	rs149759021	C	T	2	13006
chr3	71037232	71037234	FOXP1	SPLICE_SITE_ACCEPTOR	SNP	-	C	T	1	13006
chr3	71090507	71090509	FOXP1	NON_SYNONYMOUS_CODING	SNP	-	C	G	1	13006
chr3	71090557	71090559	FOXP1	NON_SYNONYMOUS_CODING	SNP	-	G	A	1	13006
chr3	71096113	71096115	FOXP1	NON_SYNONYMOUS_CODING	SNP	rs146606219	G	C	24	13006
chr3	71101780	71101782	FOXP1	SPLICE_SITE_ACCEPTOR	SNP	-	C	T	1	13006
chr3	71102868	71102870	FOXP1	NON_SYNONYMOUS_CODING	SNP	-	T	G	1	13006
chr3	71102916	71102918	FOXP1	NON_SYNONYMOUS_CODING	SNP	-	A	C	1	13006
chr3	71102917	71102919	FOXP1	NON_SYNONYMOUS_CODING	SNP	rs148369068	C	T	1	13006
chr3	71102927	71102929	FOXP1	SPLICE_SITE_ACCEPTOR	SNP	-	G	A	1	13006
chr3	71161742	71161744	FOXP1	NON_SYNONYMOUS_CODING	SNP	rs150833149	G	C	1	13006
chr3	71179757	71179759	FOXP1	NON_SYNONYMOUS_CODING	SNP	-	T	C	10	5734
chr3	71247106	71247108	FOXP1	NON_SYNONYMOUS_CODING	SNP	-	G	T	1	13006
chr3	71247113	71247115	FOXP1	NON_SYNONYMOUS_CODING	SNP	rs145648674	C	T	1	13006
chr3	71247353	71247355	FOXP1	NON_SYNONYMOUS_CODING	SNP	-	T	C	2	13004
chr3	71247461	71247463	FOXP1	NON_SYNONYMOUS_CODING	SNP	-	T	G	1	13006
chr5	36955687	36955689	NIPBL	NON_SYNONYMOUS_CODING	SNP	rs142703446	A	G	9	13006
chr5	36958224	36958226	NIPBL	NON_SYNONYMOUS_CODING	SNP	-	G	A	1	13006
chr5	36958248	36958250	NIPBL	NON_SYNONYMOUS_CODING	SNP	-	A	G	1	13006
chr5	36958287	36958289	NIPBL	NON_SYNONYMOUS_CODING	SNP	-	A	G	1	13006
chr5	36961611	36961613	NIPBL	NON_SYNONYMOUS_CODING	SNP	rs141976717	T	C	1	13006
chr5	36962231	36962233	NIPBL	NON_SYNONYMOUS_CODING	SNP	rs146321563	G	A	1	13006
chr5	36962300	36962302	NIPBL	NON_SYNONYMOUS_CODING	SNP	rs142923613	G	A	29	13006
chr5	36962324	36962326	NIPBL	NON_SYNONYMOUS_CODING	SNP	-	A	G	2	13006
chr5	36971037	36971039	NIPBL	NON_SYNONYMOUS_CODING	SNP	-	C	T	1	13006
chr5	36971055	36971057	NIPBL	NON_SYNONYMOUS_CODING	SNP	-	A	G	1	13006
chr5	36972059	36972061	NIPBL	NON_SYNONYMOUS_CODING	SNP	rs147963155	C	T	1	13006
chr5	36972071	36972073	NIPBL	NON_SYNONYMOUS_CODING	SNP	rs141927128	A	T	1	13006
chr5	36972131	36972133	NIPBL	NON_SYNONYMOUS_CODING	SNP	rs148862607	G	A	1	13006
chr5	36975949	36975951	NIPBL	NON_SYNONYMOUS_CODING	SNP	-	T	C	2	13006
chr5	36976144	36976146	NIPBL	NON_SYNONYMOUS_CODING	SNP	-	G	T	1	13006
chr5	36976236	36976238	NIPBL	NON_SYNONYMOUS_CODING	SNP	rs141010980	A	G	1	13006
chr5	36976243	36976245	NIPBL	NON_SYNONYMOUS_CODING	SNP	-	G	A	1	13006
chr5	36976251	36976253	NIPBL	NON_SYNONYMOUS_CODING	SNP	-	A	G	1	13006
chr5	36976329	36976331	NIPBL	NON_SYNONYMOUS_CODING	SNP	rs144853101	A	G	3	13006
chr5	36976333	36976335	NIPBL	NON_SYNONYMOUS_CODING	SNP	rs138765912	C	T	1	13006
chr5	36976374	36976376	NIPBL	NON_SYNONYMOUS_CODING	SNP	rs141937865	C	A	1	13006
chr5	36976384	36976386	NIPBL	NON_SYNONYMOUS_CODING	SNP	rs150837768	T	G	3	13006
chr5	36984873	36984875	NIPBL	NON_SYNONYMOUS_CODING	SNP	-	C	T	1	13006
chr5	36984876	36984878	NIPBL	NON_SYNONYMOUS_CODING	SNP	rs138210440	G	T	3	13006
chr5	36984950	36984952	NIPBL	NON_SYNONYMOUS_CODING	SNP	-	A	G	1	13006
chr5	36985002	36985004	NIPBL	NON_SYNONYMOUS_CODING	SNP	rs144289137	A	G	1	13006
chr5	36985088	36985090	NIPBL	NON_SYNONYMOUS_CODING	SNP	rs138828510	A	C	5	13004
chr5	36985097	36985099	NIPBL	NON_SYNONYMOUS_CODING	SNP	rs147532293	C	A	1	13004
chr5	36985116	36985118	NIPBL	NON_SYNONYMOUS_CODING	SNP	-	A	G	3	13004
chr5	36985128	36985130	NIPBL	NON_SYNONYMOUS_CODING	SNP	-	G	A	1	13004
chr5	36985158	36985160	NIPBL	NON_SYNONYMOUS_CODING	SNP	-	A	G	2	12992
chr5	36985172	36985174	NIPBL	NON_SYNONYMOUS_CODING	SNP	rs142820200	G	T	2	13000
chr5	36985194	36985196	NIPBL	NON_SYNONYMOUS_CODING	SNP	-	A	G	1	13006
chr5	36985246	36985248	NIPBL	NON_SYNONYMOUS_CODING	SNP	rs80358350	G	T	62	13006
chr5	36985266	36985268	NIPBL	NON_SYNONYMOUS_CODING	SNP	rs140100861	A	G	2	13006
chr5	36985269	36985271	NIPBL	NON_SYNONYMOUS_CODING	SNP	rs149892167	A	C	1	13006
chr5	36985277	36985279	NIPBL	NON_SYNONYMOUS_CODING	SNP	-	A	G	1	13006
chr5	36985362	36985364	NIPBL	NON_SYNONYMOUS_CODING	SNP	rs144812404	A	G	1	13006
chr5	36985391	36985393	NIPBL	NON_SYNONYMOUS_CODING	SNP	rs146756149	A	G	1	13006
chr5	36985491	36985493	NIPBL	NON_SYNONYMOUS_CODING	SNP	-	A	G	1	13006
chr5	36985500	36985502	NIPBL	NON_SYNONYMOUS_CODING	SNP	rs148420552	G	A	4	13006
chr5	36985511	36985513	NIPBL	NON_SYNONYMOUS_CODING	SNP	-	C	T	1	13006
chr5	36985575	36985577	NIPBL	NON_SYNONYMOUS_CODING	SNP	-	G	A	7	13002
chr5	36985656	36985658	NIPBL	NON_SYNONYMOUS_CODING	SNP	-	G	C	2	13006
chr5	36985728	36985730	NIPBL	NON_SYNONYMOUS_CODING	SNP	rs80358359	G	A	2	13006
chr5	36985742	36985744	NIPBL	NON_SYNONYMOUS_CODING	SNP	-	A	G	1	13006
chr5	36985761	36985763	NIPBL	NON_SYNONYMOUS_CODING	SNP	-	G	A	1	13006
chr5	36985857	36985859	NIPBL	NON_SYNONYMOUS_CODING	SNP	rs147522427	A	T	1	13006
chr5	36985860	36985862	NIPBL	NON_SYNONYMOUS_CODING	SNP	-	G	A	1	13006
chr5	36985892	36985894	NIPBL	NON_SYNONYMOUS_CODING	SNP	rs144392474	A	G	1	13006
chr5	36985914	36985916	NIPBL	NON_SYNONYMOUS_CODING	SNP	-	G	A	1	13006
chr5	36986060	36986062	NIPBL	NON_SYNONYMOUS_CODING	SNP	rs142517671	A	G	1	13006
chr5	36986184	36986186	NIPBL	NON_SYNONYMOUS_CODING	SNP	-	A	G	2	13006
chr5	36986330	36986332	NIPBL	NON_SYNONYMOUS_CODING	SNP	rs146714879	A	C	2	13006
chr5	36986385	36986387	NIPBL	NON_SYNONYMOUS_CODING	SNP	-	C	T	1	12978
chr5	36995761	36995763	NIPBL	NON_SYNONYMOUS_CODING	SNP	-	G	C	1	13004
chr5	36995861	36995863	NIPBL	NON_SYNONYMOUS_CODING	SNP	-	A	G	1	13004
chr5	37000538	37000540	NIPBL	NON_SYNONYMOUS_CODING	SNP	rs140344071	A	C	1	13006
chr5	37000561	37000563	NIPBL	NON_SYNONYMOUS_CODING	SNP	-	G	C	1	13006
chr5	37000602	37000604	NIPBL	NON_SYNONYMOUS_CODING	SNP	-	C	T	1	13006
chr5	37000644	37000646	NIPBL	NON_SYNONYMOUS_CODING	SNP	-	T	G	1	13006
chr5	37001098	37001100	NIPBL	NON_SYNONYMOUS_CODING	SNP	rs149134659	G	A	1	12986
chr5	37003444	37003446	NIPBL	NON_SYNONYMOUS_CODING	SNP	rs143152112	A	G	1	12976
chr5	37006592	37006594	NIPBL	NON_SYNONYMOUS_CODING	SNP	-	G	C	1	13006
chr5	37006692	37006694	NIPBL	SPLICE_SITE_DONOR	SNP	-	T	C	3	12992
chr5	37007426	37007428	NIPBL	NON_SYNONYMOUS_CODING	SNP	-	G	A	1	12994
chr5	37010202	37010204	NIPBL	NON_SYNONYMOUS_CODING	SNP	rs141956774	A	T	1	13002
chr5	37014799	37014801	NIPBL	NON_SYNONYMOUS_CODING	SNP	-	G	C	1	13004
chr5	37016173	37016175	NIPBL	NON_SYNONYMOUS_CODING	SNP	rs150683463	C	T	1	13006
chr5	37017136	37017138	NIPBL	NON_SYNONYMOUS_CODING	SNP	-	A	G	1	13004
chr5	37017249	37017251	NIPBL	NON_SYNONYMOUS_CODING	SNP	rs149451089	C	T	1	13006
chr5	37019408	37019410	NIPBL	SPLICE_SITE_ACCEPTOR	SNP	-	A	G	1	13004
chr5	37020650	37020652	NIPBL	NON_SYNONYMOUS_CODING	SNP	rs139819353	T	C	2	13006
chr5	37020872	37020874	NIPBL	SPLICE_SITE_ACCEPTOR	SNP	-	G	A	2	13006
chr5	37020899	37020901	NIPBL	NON_SYNONYMOUS_CODING	SNP	-	A	T	2	13006
chr5	37022442	37022444	NIPBL	NON_SYNONYMOUS_CODING	SNP	rs148446678	G	A	2	13006
chr5	37024752	37024754	NIPBL	NON_SYNONYMOUS_CODING	SNP	-	A	G	1	13000
chr5	37024824	37024826	NIPBL	SPLICE_SITE_DONOR	SNP	-	G	A	2	13000
chr5	37026406	37026408	NIPBL	NON_SYNONYMOUS_CODING	SNP	-	A	G	1	13006
chr5	37027479	37027481	NIPBL	NON_SYNONYMOUS_CODING	SNP	-	C	G	1	13006
chr5	37036561	37036563	NIPBL	NON_SYNONYMOUS_CODING	SNP	-	A	C	2	12814
chr5	37038712	37038714	NIPBL	NON_SYNONYMOUS_CODING	SNP	-	A	G	4	13006
chr5	37044445	37044447	NIPBL	SPLICE_SITE_ACCEPTOR	SNP	rs145778995	T	C	60	13002
chr5	37044819	37044821	NIPBL	NON_SYNONYMOUS_CODING	SNP	-	A	G	1	13000
chr5	37045678	37045680	NIPBL	NON_SYNONYMOUS_CODING	SNP	rs147054690	G	T	2	13006
chr5	37052515	37052517	NIPBL	NON_SYNONYMOUS_CODING	SNP	rs143355392	A	G	1	13006
chr5	37052521	37052523	NIPBL	NON_SYNONYMOUS_CODING	SNP	-	A	G	1	13006
chr5	37052522	37052524	NIPBL	NON_SYNONYMOUS_CODING	SNP	-	C	T	1	13006
chr5	37052570	37052572	NIPBL	NON_SYNONYMOUS_CODING	SNP	-	G	T	1	13006
chr5	37059035	37059037	NIPBL	NON_SYNONYMOUS_CODING	SNP	-	G	C	1	13006
chr5	37059042	37059044	NIPBL	NON_SYNONYMOUS_CODING	SNP	-	A	C	1	13006
chr5	37059167	37059169	NIPBL	NON_SYNONYMOUS_CODING	SNP	-	A	G	1	13006
chr5	37061066	37061068	NIPBL	NON_SYNONYMOUS_CODING	SNP	rs138514909	A	T	4	13006
chr5	37063902	37063904	NIPBL	SYNONYMOUS_CODING;NON_SYNONYMOUS_CODING	SNP	rs146209296	C	T	3	13006
chr5	37063984	37063986	NIPBL	SYNONYMOUS_CODING;NON_SYNONYMOUS_CODING	SNP	-	T	G	1	13006
chr5	88027521	88027523	MEF2C	SPLICE_SITE_DONOR	SNP	-	A	G	1	11748
chr5	88027531	88027533	MEF2C	NON_SYNONYMOUS_CODING	SNP	-	T	C	1	11768
chr5	88056922	88056924	MEF2C	NON_SYNONYMOUS_CODING	SNP	-	T	C	1	10300
chr5	176562122	176562124	NSD1	NON_SYNONYMOUS_CODING	SNP	-	C	A	1	13006
chr5	176562137	176562139	NSD1	NON_SYNONYMOUS_CODING	SNP	rs143406017	T	C	1	13006
chr5	176562146	176562148	NSD1	NON_SYNONYMOUS_CODING	SNP	-	C	T	1	13006
chr5	176562161	176562163	NSD1	NON_SYNONYMOUS_CODING	SNP	-	G	T	1	13006
chr5	176562175	176562177	NSD1	SYNONYMOUS_CODING;NON_SYNONYMOUS_CODING	SNP	rs147146776	C	T	1	13006
chr5	176562216	176562218	NSD1	NON_SYNONYMOUS_CODING	SNP	-	A	G	1	13006
chr5	176562245	176562247	NSD1	NON_SYNONYMOUS_CODING	SNP	-	A	G	1	13006
chr5	176562372	176562374	NSD1	NON_SYNONYMOUS_CODING	SNP	-	C	G	1	13006
chr5	176562414	176562416	NSD1	NON_SYNONYMOUS_CODING	SNP	-	A	T	1	13006
chr5	176562462	176562464	NSD1	NON_SYNONYMOUS_CODING	SNP	-	G	A	1	13006
chr5	176562498	176562500	NSD1	NON_SYNONYMOUS_CODING	SNP	rs28932174	G	C	2	13006
chr5	176562678	176562680	NSD1	NON_SYNONYMOUS_CODING	SNP	-	C	T	1	13006
chr5	176562710	176562712	NSD1	NON_SYNONYMOUS_CODING	SNP	-	G	A	1	13006
chr5	176562776	176562778	NSD1	NON_SYNONYMOUS_CODING	SNP	-	C	T	1	13006
chr5	176562858	176562860	NSD1	NON_SYNONYMOUS_CODING	SNP	-	C	T	1	13006
chr5	176562863	176562865	NSD1	NON_SYNONYMOUS_CODING	SNP	rs149334244	C	T	23	13006
chr5	176562919	176562921	NSD1	NON_SYNONYMOUS_CODING	SNP	rs144524958	C	A	2	13006
chr5	176631209	176631211	NSD1	NON_SYNONYMOUS_CODING	SNP	-	A	G	1	13006
chr5	176636687	176636689	NSD1	NON_SYNONYMOUS_CODING	SNP	-	C	G	1	13006
chr5	176636763	176636765	NSD1	NON_SYNONYMOUS_CODING	SNP	rs143585233	T	C	2	13006
chr5	176636813	176636815	NSD1	NON_SYNONYMOUS_CODING	SNP	-	C	T	1	13006
chr5	176636876	176636878	NSD1	NON_SYNONYMOUS_CODING	SNP	-	C	G	1	13006
chr5	176636877	176636879	NSD1	NON_SYNONYMOUS_CODING	SNP	rs140583358	C	T	2	13006
chr5	176636880	176636882	NSD1	NON_SYNONYMOUS_CODING	SNP	-	G	C	1	13006
chr5	176636973	176636975	NSD1	NON_SYNONYMOUS_CODING	SNP	rs138405802	G	A	8	13004
chr5	176637011	176637013	NSD1	NON_SYNONYMOUS_CODING	SNP	rs146846853	A	G	1	13002
chr5	176637033	176637035	NSD1	NON_SYNONYMOUS_CODING	SNP	rs137993153	C	T	2	13002
chr5	176637065	176637067	NSD1	NON_SYNONYMOUS_CODING	SNP	rs143571876	A	G	2	13006
chr5	176637089	176637091	NSD1	NON_SYNONYMOUS_CODING	SNP	rs116520623	G	T	59	13006
chr5	176637090	176637092	NSD1	NON_SYNONYMOUS_CODING	SNP	rs148196686	C	T	1	13006
chr5	176637128	176637130	NSD1	NON_SYNONYMOUS_CODING	SNP	-	A	T	1	13000
chr5	176637182	176637184	NSD1	NON_SYNONYMOUS_CODING	SNP	-	G	A	1	13000
chr5	176637210	176637212	NSD1	NON_SYNONYMOUS_CODING	SNP	rs61744451	G	T	69	13004
chr5	176637228	176637230	NSD1	NON_SYNONYMOUS_CODING	SNP	rs142544192	A	G	1	13006
chr5	176637294	176637296	NSD1	NON_SYNONYMOUS_CODING	SNP	-	G	A	1	13006
chr5	176637330	176637332	NSD1	NON_SYNONYMOUS_CODING	SNP	-	A	G	1	13006
chr5	176637363	176637365	NSD1	NON_SYNONYMOUS_CODING	SNP	-	G	T	1	13006
chr5	176637501	176637503	NSD1	NON_SYNONYMOUS_CODING	SNP	-	A	G	1	13006
chr5	176637593	176637595	NSD1	NON_SYNONYMOUS_CODING	SNP	rs151111670	G	A	1	13006
chr5	176637665	176637667	NSD1	NON_SYNONYMOUS_CODING	SNP	rs142657029	A	G	1	13006
chr5	176637738	176637740	NSD1	NON_SYNONYMOUS_CODING	SNP	-	C	T	2	13006
chr5	176637749	176637751	NSD1	NON_SYNONYMOUS_CODING	SNP	-	C	G	1	13006
chr5	176637775	176637777	NSD1	NON_SYNONYMOUS_CODING	SNP	-	C	G	2	13006
chr5	176637786	176637788	NSD1	NON_SYNONYMOUS_CODING	SNP	rs147941649	A	C	1	13006
chr5	176637798	176637800	NSD1	NON_SYNONYMOUS_CODING	SNP	rs142023792	T	C	1	13006
chr5	176637824	176637826	NSD1	NON_SYNONYMOUS_CODING	SNP	-	G	A	1	13006
chr5	176637849	176637851	NSD1	NON_SYNONYMOUS_CODING	SNP	rs115722008	C	T	12	13006
chr5	176637864	176637866	NSD1	NON_SYNONYMOUS_CODING	SNP	-	C	G	2	13006
chr5	176638094	176638096	NSD1	NON_SYNONYMOUS_CODING	SNP	rs138109414	A	G	1	13006
chr5	176638095	176638097	NSD1	NON_SYNONYMOUS_CODING	SNP	rs142703625	T	C	4	13006
chr5	176638145	176638147	NSD1	NON_SYNONYMOUS_CODING	SNP	-	G	A	1	13006
chr5	176638226	176638228	NSD1	NON_SYNONYMOUS_CODING	SNP	-	G	C	1	13006
chr5	176638238	176638240	NSD1	NON_SYNONYMOUS_CODING	SNP	-	A	C	1	13006
chr5	176638266	176638268	NSD1	NON_SYNONYMOUS_CODING	SNP	-	T	C	1	13006
chr5	176638346	176638348	NSD1	NON_SYNONYMOUS_CODING	SNP	-	G	A	1	13006
chr5	176638367	176638369	NSD1	NON_SYNONYMOUS_CODING	SNP	rs138673583	G	A	3	13006
chr5	176638369	176638371	NSD1	NON_SYNONYMOUS_CODING	SNP	rs149427859	G	T	1	13006
chr5	176638400	176638402	NSD1	NON_SYNONYMOUS_CODING	SNP	rs139323440	G	A	1	13006
chr5	176638532	176638534	NSD1	NON_SYNONYMOUS_CODING	SNP	-	C	T	1	13006
chr5	176638550	176638552	NSD1	NON_SYNONYMOUS_CODING	SNP	rs141014337	G	A	2	13006
chr5	176638568	176638570	NSD1	NON_SYNONYMOUS_CODING	SNP	rs144937234	A	T	1	13006
chr5	176638574	176638576	NSD1	NON_SYNONYMOUS_CODING	SNP	rs147918148	C	T	1	13006
chr5	176638577	176638579	NSD1	NON_SYNONYMOUS_CODING	SNP	-	C	T	2	13006
chr5	176638614	176638616	NSD1	NON_SYNONYMOUS_CODING	SNP	rs28932180	G	A	5	13006
chr5	176638670	176638672	NSD1	NON_SYNONYMOUS_CODING	SNP	rs35597015	C	A	3	13006
chr5	176638708	176638710	NSD1	NON_SYNONYMOUS_CODING	SNP	rs142096976	C	G	1	13006
chr5	176638730	176638732	NSD1	NON_SYNONYMOUS_CODING	SNP	rs151165525	G	A	1	13006
chr5	176638773	176638775	NSD1	NON_SYNONYMOUS_CODING	SNP	-	A	G	1	13006
chr5	176638788	176638790	NSD1	NON_SYNONYMOUS_CODING	SNP	rs113856002	A	G	9	13006
chr5	176638845	176638847	NSD1	NON_SYNONYMOUS_CODING	SNP	-	A	C	1	13006
chr5	176638874	176638876	NSD1	NON_SYNONYMOUS_CODING	SNP	rs137888392	C	G	1	13006
chr5	176638910	176638912	NSD1	NON_SYNONYMOUS_CODING	SNP	-	C	T	1	13006
chr5	176638963	176638965	NSD1	NON_SYNONYMOUS_CODING	SNP	-	G	C	6	13006
chr5	176638991	176638993	NSD1	NON_SYNONYMOUS_CODING	SNP	-	G	A	1	13006
chr5	176638997	176638999	NSD1	NON_SYNONYMOUS_CODING	SNP	-	C	T	1	13006
chr5	176639048	176639050	NSD1	NON_SYNONYMOUS_CODING	SNP	-	C	T	1	13006
chr5	176639091	176639093	NSD1	NON_SYNONYMOUS_CODING	SNP	rs141065357	G	A	4	13006
chr5	176639121	176639123	NSD1	NON_SYNONYMOUS_CODING	SNP	rs138641637	G	C	7	13006
chr5	176639145	176639147	NSD1	NON_SYNONYMOUS_CODING	SNP	-	A	C	1	13006
chr5	176662827	176662829	NSD1	NON_SYNONYMOUS_CODING	SNP	-	G	A	1	13006
chr5	176665466	176665468	NSD1	NON_SYNONYMOUS_CODING	SNP	-	G	A	1	13006
chr5	176666831	176666833	NSD1	NON_SYNONYMOUS_CODING	SNP	-	T	C	1	13002
chr5	176666869	176666871	NSD1	SPLICE_SITE_DONOR	SNP	-	T	C	1	13002
chr5	176671220	176671222	NSD1	NON_SYNONYMOUS_CODING	SNP	rs141911573	A	G	1	13006
chr5	176671261	176671263	NSD1	NON_SYNONYMOUS_CODING	SNP	-	T	A	1	13006
chr5	176673737	176673739	NSD1	NON_SYNONYMOUS_CODING	SNP	rs140719274	A	G	1	13006
chr5	176673765	176673767	NSD1	NON_SYNONYMOUS_CODING	SNP	-	A	T	1	13006
chr5	176673771	176673773	NSD1	NON_SYNONYMOUS_CODING	SNP	-	C	T	1	13006
chr5	176675192	176675194	NSD1	NON_SYNONYMOUS_CODING	SNP	-	G	A	1	13006
chr5	176675203	176675205	NSD1	NON_SYNONYMOUS_CODING	SNP	rs144900277	C	T	33	13006
chr5	176675222	176675224	NSD1	NON_SYNONYMOUS_CODING	SNP	rs147540632	G	T	1	13006
chr5	176675247	176675249	NSD1	NON_SYNONYMOUS_CODING	SNP	-	G	A	1	13006
chr5	176675262	176675264	NSD1	NON_SYNONYMOUS_CODING	SNP	-	G	A	1	13006
chr5	176684067	176684069	NSD1	NON_SYNONYMOUS_CODING	SNP	-	A	G	2	13006
chr5	176684077	176684079	NSD1	NON_SYNONYMOUS_CODING	SNP	-	A	G	5	13006
chr5	176684134	176684136	NSD1	NON_SYNONYMOUS_CODING	SNP	rs148839758	A	G	2	13006
chr5	176684137	176684139	NSD1	NON_SYNONYMOUS_CODING	SNP	rs142564446	T	C	1	13006
chr5	176684157	176684159	NSD1	SPLICE_SITE_DONOR	SNP	-	G	A	1	13006
chr5	176687060	176687062	NSD1	NON_SYNONYMOUS_CODING	SNP	-	A	G	1	13006
chr5	176718954	176718956	NSD1	NON_SYNONYMOUS_CODING	SNP	-	A	G	1	13006
chr5	176721102	176721104	NSD1	NON_SYNONYMOUS_CODING	SNP	rs139000812	C	T	1	13006
chr5	176721156	176721158	NSD1	NON_SYNONYMOUS_CODING	SNP	-	C	T	1	13006
chr5	176721164	176721166	NSD1	NON_SYNONYMOUS_CODING	SNP	rs142030334	A	G	1	13006
chr5	176721267	176721269	NSD1	NON_SYNONYMOUS_CODING	SNP	-	C	G	1	13006
chr5	176721290	176721292	NSD1	NON_SYNONYMOUS_CODING	SNP	-	T	G	1	13006
chr5	176721393	176721395	NSD1	NON_SYNONYMOUS_CODING	SNP	-	C	T	1	13006
chr5	176721404	176721406	NSD1	NON_SYNONYMOUS_CODING	SNP	-	A	T	1	13006
chr5	176721440	176721442	NSD1	NON_SYNONYMOUS_CODING	SNP	rs144023511	G	C	2	13006
chr5	176721531	176721533	NSD1	NON_SYNONYMOUS_CODING	SNP	-	C	T	1	13006
chr5	176721720	176721722	NSD1	NON_SYNONYMOUS_CODING	SNP	-	G	A	1	13006
chr5	176721782	176721784	NSD1	NON_SYNONYMOUS_CODING	SNP	rs143159061	C	T	1	13006
chr5	176721944	176721946	NSD1	NON_SYNONYMOUS_CODING	SNP	-	C	T	5	13006
chr5	176721979	176721981	NSD1	NON_SYNONYMOUS_CODING	SNP	-	A	T	2	13002
chr5	176722080	176722082	NSD1	NON_SYNONYMOUS_CODING	SNP	-	G	A	1	13006
chr5	176722089	176722091	NSD1	NON_SYNONYMOUS_CODING	SNP	rs150977055	C	T	1	13006
chr5	176722121	176722123	NSD1	NON_SYNONYMOUS_CODING	SNP	rs140839289	G	A	1	13006
chr5	176722148	176722150	NSD1	NON_SYNONYMOUS_CODING	SNP	rs146010779	G	A	1	13006
chr5	176722167	176722169	NSD1	NON_SYNONYMOUS_CODING	SNP	-	T	C	1	13006
chr5	176722218	176722220	NSD1	NON_SYNONYMOUS_CODING	SNP	rs77618751	T	C	37	13006
chr5	176722220	176722222	NSD1	NON_SYNONYMOUS_CODING	SNP	-	G	A	2	13006
chr5	176722331	176722333	NSD1	NON_SYNONYMOUS_CODING	SNP	rs138148986	A	G	1	13006
chr5	176722382	176722384	NSD1	NON_SYNONYMOUS_CODING	SNP	-	A	G	1	13006
chr5	176722406	176722408	NSD1	NON_SYNONYMOUS_CODING	SNP	rs144398734	G	A	1	13006
chr5	176722412	176722414	NSD1	NON_SYNONYMOUS_CODING	SNP	rs148806028	A	G	1	13006
chr5	176722416	176722418	NSD1	NON_SYNONYMOUS_CODING	SNP	-	A	G	2	13006
chr5	176722439	176722441	NSD1	NON_SYNONYMOUS_CODING	SNP	-	G	A	3	13006
chr7	27134086	27134088	HOXA1	NON_SYNONYMOUS_CODING	SNP	rs145746454	G	A	1	13006
chr7	27134185	27134187	HOXA1	NON_SYNONYMOUS_CODING	SNP	-	G	C	1	13006
chr7	27134187	27134189	HOXA1	NON_SYNONYMOUS_CODING	SNP	-	C	G	1	13006
chr7	27134192	27134194	HOXA1	NON_SYNONYMOUS_CODING	SNP	rs144812662	G	C	4	13006
chr7	27134244	27134246	HOXA1	NON_SYNONYMOUS_CODING	SNP	-	C	G	1	13006
chr7	27134314	27134316	HOXA1	NON_SYNONYMOUS_CODING	SNP	rs141900601	T	C	1	13006
chr7	27134387	27134389	HOXA1	NON_SYNONYMOUS_CODING	SNP	-	C	G	1	13006
chr7	27134965	27134967	HOXA1	NON_SYNONYMOUS_CODING	SNP	rs17500494	T	G	33	13006
chr7	27134969	27134971	HOXA1	NON_SYNONYMOUS_CODING	SNP	rs150540921	G	T	1	13006
chr7	27135040	27135042	HOXA1	NON_SYNONYMOUS_CODING	SNP	-	T	C	2	13006
chr7	27135049	27135051	HOXA1	NON_SYNONYMOUS_CODING	SNP	-	T	C	1	13006
chr7	27135062	27135064	HOXA1	NON_SYNONYMOUS_CODING	SNP	rs142741675	G	A	1	13006
chr7	27135116	27135118	HOXA1	NON_SYNONYMOUS_CODING	SNP	rs150064543	T	C	2	13006
chr7	27135185	27135187	HOXA1	NON_SYNONYMOUS_CODING	SNP	-	C	T	2	13006
chr7	27135237	27135239	HOXA1	NON_SYNONYMOUS_CODING	SNP	-	G	C	1	13006
chr7	27135340	27135342	HOXA1	NON_SYNONYMOUS_CODING	SNP	-	G	T	1	13004
chr7	27135343	27135345	HOXA1	NON_SYNONYMOUS_CODING	SNP	-	G	A	1	13004
chr7	27135380	27135382	HOXA1	NON_SYNONYMOUS_CODING	SNP	rs144288739	C	G	3	13006
chr7	27135389	27135391	HOXA1	NON_SYNONYMOUS_CODING	SNP	rs146737549	C	T	1	13006
chr7	27135436	27135438	HOXA1	NON_SYNONYMOUS_CODING	SNP	rs140318803	T	C	1	13006
chr7	27135452	27135454	HOXA1	NON_SYNONYMOUS_CODING	SNP	rs150376380	C	T	1	13006
chr7	27135470	27135472	HOXA1	NON_SYNONYMOUS_CODING	SNP	-	C	T	1	13006
chr7	27135475	27135477	HOXA1	NON_SYNONYMOUS_CODING	SNP	-	T	A	1	13006
chr7	103113284	103113286	RELN	STOP_GAINED	SNP	rs139326865	G	A	1	13006
chr7	103113286	103113288	RELN	NON_SYNONYMOUS_CODING	SNP	rs149434986	C	T	3	13006
chr7	103113319	103113321	RELN	NON_SYNONYMOUS_CODING	SNP	rs116463039	C	T	2	13006
chr7	103113331	103113333	RELN	NON_SYNONYMOUS_CODING	SNP	-	A	G	1	13006
chr7	103124183	103124185	RELN	NON_SYNONYMOUS_CODING	SNP	rs148140675	T	C	1	13006
chr7	103124187	103124189	RELN	NON_SYNONYMOUS_CODING	SNP	rs115035120	C	T	8	13006
chr7	103124202	103124204	RELN	NON_SYNONYMOUS_CODING	SNP	-	G	T	1	13006
chr7	103124264	103124266	RELN	NON_SYNONYMOUS_CODING	SNP	rs150638029	A	G	2	13006
chr7	103126745	103126747	RELN	NON_SYNONYMOUS_CODING	SNP	-	C	T	1	13006
chr7	103130200	103130202	RELN	NON_SYNONYMOUS_CODING	SNP	-	C	T	1	13006
chr7	103130287	103130289	RELN	NON_SYNONYMOUS_CODING	SNP	rs142638365	T	C	1	13006
chr7	103130308	103130310	RELN	NON_SYNONYMOUS_CODING	SNP	rs142094612	T	C	2	13006
chr7	103130348	103130350	RELN	SPLICE_SITE_ACCEPTOR	SNP	-	G	A	1	13006
chr7	103131108	103131110	RELN	SPLICE_SITE_DONOR	SNP	-	A	T	4	13006
chr7	103131130	103131132	RELN	NON_SYNONYMOUS_CODING	SNP	rs147777191	C	T	1	13006
chr7	103131195	103131197	RELN	NON_SYNONYMOUS_CODING	SNP	rs74513461	T	G	87	13006
chr7	103131241	103131243	RELN	NON_SYNONYMOUS_CODING	SNP	-	G	C	1	13006
chr7	103132403	103132405	RELN	NON_SYNONYMOUS_CODING	SNP	rs150485168	C	T	2	13006
chr7	103132423	103132425	RELN	NON_SYNONYMOUS_CODING	SNP	-	A	C	1	13006
chr7	103136182	103136184	RELN	NON_SYNONYMOUS_CODING	SNP	rs138348347	A	G	1	13006
chr7	103136188	103136190	RELN	NON_SYNONYMOUS_CODING	SNP	-	C	G	1	13006
chr7	103136198	103136200	RELN	NON_SYNONYMOUS_CODING	SNP	rs149613347	T	C	7	13006
chr7	103136209	103136211	RELN	NON_SYNONYMOUS_CODING	SNP	-	C	T	1	13006
chr7	103137056	103137058	RELN	NON_SYNONYMOUS_CODING	SNP	rs142059680	C	G	1	13006
chr7	103137217	103137219	RELN	SPLICE_SITE_ACCEPTOR	SNP	-	A	G	1	13006
chr7	103138272	103138274	RELN	NON_SYNONYMOUS_CODING	SNP	rs148509350	C	T	3	13006
chr7	103138293	103138295	RELN	NON_SYNONYMOUS_CODING	SNP	-	C	T	1	13006
chr7	103138520	103138522	RELN	SPLICE_SITE_DONOR	SNP	-	T	G	4	13006
chr7	103138527	103138529	RELN	NON_SYNONYMOUS_CODING	SNP	rs141307064	C	A	1	13006
chr7	103138568	103138570	RELN	NON_SYNONYMOUS_CODING	SNP	-	G	A	3	13006
chr7	103138571	103138573	RELN	NON_SYNONYMOUS_CODING	SNP	rs139225791	G	T	3	13006
chr7	103141232	103141234	RELN	NON_SYNONYMOUS_CODING	SNP	-	C	T	1	13006
chr7	103141252	103141254	RELN	NON_SYNONYMOUS_CODING	SNP	-	T	A	1	13006
chr7	103141352	103141354	RELN	NON_SYNONYMOUS_CODING	SNP	rs144309551	A	C	1	13006
chr7	103141366	103141368	RELN	NON_SYNONYMOUS_CODING	SNP	rs147760518	G	A	1	13006
chr7	103143526	103143528	RELN	NON_SYNONYMOUS_CODING	SNP	-	C	T	1	13006
chr7	103151356	103151358	RELN	NON_SYNONYMOUS_CODING	SNP	rs151110176	C	G	3	13006
chr7	103151358	103151360	RELN	NON_SYNONYMOUS_CODING	SNP	rs141115137	C	A	3	13006
chr7	103151397	103151399	RELN	NON_SYNONYMOUS_CODING	SNP	rs138975709	G	A	1	13006
chr7	103155673	103155675	RELN	NON_SYNONYMOUS_CODING	SNP	-	C	T	1	13006
chr7	103155682	103155684	RELN	NON_SYNONYMOUS_CODING	SNP	-	C	T	2	13006
chr7	103155714	103155716	RELN	NON_SYNONYMOUS_CODING	SNP	-	A	T	1	13006
chr7	103155745	103155747	RELN	NON_SYNONYMOUS_CODING	SNP	-	C	T	1	13006
chr7	103155747	103155749	RELN	NON_SYNONYMOUS_CODING	SNP	rs144249461	G	A	3	13006
chr7	103155750	103155752	RELN	NON_SYNONYMOUS_CODING	SNP	-	C	T	1	13006
chr7	103155834	103155836	RELN	NON_SYNONYMOUS_CODING	SNP	-	C	T	1	13006
chr7	103155847	103155849	RELN	NON_SYNONYMOUS_CODING	SNP	rs143751470	C	A	1	13006
chr7	103155865	103155867	RELN	NON_SYNONYMOUS_CODING	SNP	rs140515422	G	C	1	13006
chr7	103159770	103159772	RELN	NON_SYNONYMOUS_CODING	SNP	rs144453936	C	T	1	13006
chr7	103159874	103159876	RELN	NON_SYNONYMOUS_CODING	SNP	-	G	A	2	13006
chr7	103162493	103162495	RELN	NON_SYNONYMOUS_CODING	SNP	rs139106600	G	A	1	13006
chr7	103162556	103162558	RELN	NON_SYNONYMOUS_CODING	SNP	rs114620403	G	T	7	13006
chr7	103162598	103162600	RELN	NON_SYNONYMOUS_CODING	SNP	rs114647348	G	C	49	13006
chr7	103162605	103162607	RELN	NON_SYNONYMOUS_CODING	SNP	-	C	T	1	13006
chr7	103163838	103163840	RELN	NON_SYNONYMOUS_CODING	SNP	-	C	T	1	13006
chr7	103163889	103163891	RELN	NON_SYNONYMOUS_CODING	SNP	rs150236371	C	T	29	13006
chr7	103163913	103163915	RELN	NON_SYNONYMOUS_CODING	SNP	-	T	C	1	13006
chr7	103163925	103163927	RELN	NON_SYNONYMOUS_CODING	SNP	-	G	C	1	13006
chr7	103163957	103163959	RELN	NON_SYNONYMOUS_CODING	SNP	-	C	A	1	13006
chr7	103175772	103175774	RELN	NON_SYNONYMOUS_CODING	SNP	-	G	C	2	13006
chr7	103175843	103175845	RELN	NON_SYNONYMOUS_CODING	SNP	rs140660860	C	T	5	13006
chr7	103175858	103175860	RELN	NON_SYNONYMOUS_CODING	SNP	rs145844782	T	C	2	13006
chr7	103179530	103179532	RELN	NON_SYNONYMOUS_CODING	SNP	-	A	T	1	13006
chr7	103179590	103179592	RELN	NON_SYNONYMOUS_CODING	SNP	rs114344654	C	T	5	13006
chr7	103179649	103179651	RELN	NON_SYNONYMOUS_CODING	SNP	rs143688278	T	A	1	13006
chr7	103179650	103179652	RELN	NON_SYNONYMOUS_CODING	SNP	-	C	A	1	13006
chr7	103179713	103179715	RELN	NON_SYNONYMOUS_CODING	SNP	-	C	T	1	13006
chr7	103179742	103179744	RELN	NON_SYNONYMOUS_CODING	SNP	rs116065504	G	A	1	13006
chr7	103180648	103180650	RELN	NON_SYNONYMOUS_CODING	SNP	rs138978280	C	T	3	13006
chr7	103180719	103180721	RELN	NON_SYNONYMOUS_CODING	SNP	rs116394157	C	A	2	13006
chr7	103180720	103180722	RELN	NON_SYNONYMOUS_CODING	SNP	rs144565023	G	A	3	13006
chr7	103180743	103180745	RELN	NON_SYNONYMOUS_CODING	SNP	-	G	A	1	13006
chr7	103180809	103180811	RELN	NON_SYNONYMOUS_CODING	SNP	rs142573628	C	T	1	13006
chr7	103180847	103180849	RELN	NON_SYNONYMOUS_CODING	SNP	-	C	G	1	13006
chr7	103180875	103180877	RELN	NON_SYNONYMOUS_CODING	SNP	rs139819388	C	T	1	13006
chr7	103180900	103180902	RELN	NON_SYNONYMOUS_CODING	SNP	-	A	G	1	13006
chr7	103183216	103183218	RELN	NON_SYNONYMOUS_CODING	SNP	-	C	T	1	13006
chr7	103185573	103185575	RELN	NON_SYNONYMOUS_CODING	SNP	rs146877597	C	T	8	13006
chr7	103185617	103185619	RELN	NON_SYNONYMOUS_CODING	SNP	-	C	T	1	13006
chr7	103185635	103185637	RELN	NON_SYNONYMOUS_CODING	SNP	rs144387303	C	T	5	13006
chr7	103191537	103191539	RELN	NON_SYNONYMOUS_CODING	SNP	rs149152189	T	G	4	13006
chr7	103191589	103191591	RELN	NON_SYNONYMOUS_CODING	SNP	rs141539733	T	C	1	13006
chr7	103191601	103191603	RELN	NON_SYNONYMOUS_CODING	SNP	rs147042966	C	T	1	13006
chr7	103191615	103191617	RELN	NON_SYNONYMOUS_CODING	SNP	-	G	A	1	13006
chr7	103191645	103191647	RELN	NON_SYNONYMOUS_CODING	SNP	rs138909076	A	C	1	13006
chr7	103191649	103191651	RELN	NON_SYNONYMOUS_CODING	SNP	-	G	A	5	13006
chr7	103191669	103191671	RELN	NON_SYNONYMOUS_CODING	SNP	-	G	A	2	13006
chr7	103191708	103191710	RELN	NON_SYNONYMOUS_CODING	SNP	-	G	A	1	13006
chr7	103191709	103191711	RELN	NON_SYNONYMOUS_CODING	SNP	-	C	T	1	13006
chr7	103193903	103193905	RELN	SPLICE_SITE_DONOR	SNP	-	G	C	1	13006
chr7	103193948	103193950	RELN	NON_SYNONYMOUS_CODING	SNP	-	G	A	1	13006
chr7	103194106	103194108	RELN	NON_SYNONYMOUS_CODING	SNP	rs149473868	G	A	2	13006
chr7	103194114	103194116	RELN	NON_SYNONYMOUS_CODING	SNP	rs143948239	C	A	11	13006
chr7	103194140	103194142	RELN	NON_SYNONYMOUS_CODING	SNP	rs139892362	C	T	1	13006
chr7	103194152	103194154	RELN	NON_SYNONYMOUS_CODING	SNP	rs114807343	C	T	35	13006
chr7	103194155	103194157	RELN	NON_SYNONYMOUS_CODING	SNP	rs139740983	G	C	1	13006
chr7	103194171	103194173	RELN	NON_SYNONYMOUS_CODING	SNP	rs142987135	G	T	1	13006
chr7	103194182	103194184	RELN	NON_SYNONYMOUS_CODING	SNP	-	G	T	1	13006
chr7	103194253	103194255	RELN	NON_SYNONYMOUS_CODING	SNP	rs149837553	A	G	10	13006
chr7	103197429	103197431	RELN	NON_SYNONYMOUS_CODING	SNP	-	T	C	1	13006
chr7	103197459	103197461	RELN	NON_SYNONYMOUS_CODING	SNP	-	C	T	1	13006
chr7	103197506	103197508	RELN	NON_SYNONYMOUS_CODING	SNP	rs141679923	T	C	1	13006
chr7	103197509	103197511	RELN	NON_SYNONYMOUS_CODING	SNP	rs114190729	G	A	4	13006
chr7	103197552	103197554	RELN	NON_SYNONYMOUS_CODING	SNP	rs147026512	T	C	4	13006
chr7	103197568	103197570	RELN	NON_SYNONYMOUS_CODING	SNP	rs147672691	G	T	1	13006
chr7	103197602	103197604	RELN	NON_SYNONYMOUS_CODING	SNP	rs41275239	G	A	30	13006
chr7	103198409	103198411	RELN	SPLICE_SITE_DONOR	SNP	rs148071592	A	G	1	12962
chr7	103202027	103202029	RELN	NON_SYNONYMOUS_CODING	SNP	-	T	C	1	13006
chr7	103202033	103202035	RELN	NON_SYNONYMOUS_CODING	SNP	-	C	T	1	13006
chr7	103202042	103202044	RELN	NON_SYNONYMOUS_CODING	SNP	rs141734678	C	G	1	13006
chr7	103202109	103202111	RELN	NON_SYNONYMOUS_CODING	SNP	rs150148125	G	C	4	13006
chr7	103202147	103202149	RELN	NON_SYNONYMOUS_CODING	SNP	-	C	G	1	13006
chr7	103202260	103202262	RELN	NON_SYNONYMOUS_CODING	SNP	-	C	T	1	13006
chr7	103202266	103202268	RELN	NON_SYNONYMOUS_CODING	SNP	rs138576725	G	A	10	13006
chr7	103202287	103202289	RELN	STOP_GAINED	SNP	-	G	A	1	13006
chr7	103202290	103202292	RELN	NON_SYNONYMOUS_CODING	SNP	rs141655702	C	T	1	13006
chr7	103202385	103202387	RELN	NON_SYNONYMOUS_CODING	SNP	-	C	T	2	13006
chr7	103205734	103205736	RELN	NON_SYNONYMOUS_CODING	SNP	rs362800	G	C	10	13006
chr7	103205778	103205780	RELN	NON_SYNONYMOUS_CODING	SNP	rs115913736	G	A	73	13006
chr7	103205839	103205841	RELN	NON_SYNONYMOUS_CODING	SNP	rs147657490	C	T	6	13006
chr7	103205892	103205894	RELN	NON_SYNONYMOUS_CODING	SNP	rs140931550	C	T	1	13006
chr7	103205915	103205917	RELN	NON_SYNONYMOUS_CODING	SNP	-	G	T	1	13006
chr7	103205928	103205930	RELN	NON_SYNONYMOUS_CODING	SNP	-	C	G	2	13006
chr7	103205989	103205991	RELN	NON_SYNONYMOUS_CODING	SNP	-	G	A	1	13006
chr7	103206713	103206715	RELN	NON_SYNONYMOUS_CODING	SNP	-	G	C	1	13006
chr7	103206738	103206740	RELN	NON_SYNONYMOUS_CODING	SNP	-	A	G	1	13006
chr7	103206763	103206765	RELN	NON_SYNONYMOUS_CODING	SNP	-	C	G	1	13006
chr7	103206858	103206860	RELN	NON_SYNONYMOUS_CODING	SNP	-	C	T	1	13006
chr7	103207074	103207076	RELN	NON_SYNONYMOUS_CODING	SNP	rs78480723	C	T	3	13006
chr7	103207164	103207166	RELN	NON_SYNONYMOUS_CODING	SNP	-	G	A	1	13006
chr7	103212684	103212686	RELN	NON_SYNONYMOUS_CODING	SNP	-	T	C	1	13006
chr7	103214554	103214556	RELN	NON_SYNONYMOUS_CODING	SNP	-	C	G	3	13006
chr7	103214565	103214567	RELN	NON_SYNONYMOUS_CODING	SNP	-	G	A	1	13006
chr7	103214569	103214571	RELN	NON_SYNONYMOUS_CODING	SNP	rs140263617	G	A	1	13006
chr7	103214592	103214594	RELN	NON_SYNONYMOUS_CODING	SNP	-	T	C	2	13006
chr7	103214615	103214617	RELN	NON_SYNONYMOUS_CODING	SNP	-	G	C	3	13006
chr7	103214641	103214643	RELN	NON_SYNONYMOUS_CODING	SNP	rs143213152	C	T	33	13006
chr7	103214697	103214699	RELN	NON_SYNONYMOUS_CODING	SNP	rs137965786	A	G	2	13006
chr7	103214712	103214714	RELN	NON_SYNONYMOUS_CODING	SNP	rs115577014	T	C	3	13006
chr7	103216069	103216071	RELN	NON_SYNONYMOUS_CODING	SNP	-	C	T	2	13006
chr7	103230048	103230050	RELN	NON_SYNONYMOUS_CODING	SNP	-	G	A	1	13006
chr7	103230229	103230231	RELN	NON_SYNONYMOUS_CODING	SNP	-	G	A	1	13006
chr7	103230235	103230237	RELN	NON_SYNONYMOUS_CODING	SNP	rs140090640	G	C	1	13006
chr7	103234225	103234227	RELN	NON_SYNONYMOUS_CODING	SNP	-	G	A	1	13006
chr7	103234295	103234297	RELN	NON_SYNONYMOUS_CODING	SNP	rs148751867	T	A	1	13006
chr7	103234328	103234330	RELN	NON_SYNONYMOUS_CODING	SNP	rs114003896	T	G	1	13006
chr7	103234333	103234335	RELN	SPLICE_SITE_ACCEPTOR	SNP	-	T	C	1	13006
chr7	103234771	103234773	RELN	NON_SYNONYMOUS_CODING	SNP	-	G	C	1	13006
chr7	103234827	103234829	RELN	NON_SYNONYMOUS_CODING	SNP	rs56342240	G	C	44	13006
chr7	103234871	103234873	RELN	NON_SYNONYMOUS_CODING	SNP	rs140868852	C	T	3	13006
chr7	103234885	103234887	RELN	NON_SYNONYMOUS_CODING	SNP	rs114655373	C	T	1	13006
chr7	103236930	103236932	RELN	NON_SYNONYMOUS_CODING	SNP	-	T	C	1	13006
chr7	103236964	103236966	RELN	NON_SYNONYMOUS_CODING	SNP	rs114684479	G	T	31	13006
chr7	103236965	103236967	RELN	NON_SYNONYMOUS_CODING	SNP	rs146768228	T	C	1	13006
chr7	103236984	103236986	RELN	NON_SYNONYMOUS_CODING	SNP	rs116119591	C	T	1	13006
chr7	103237017	103237019	RELN	NON_SYNONYMOUS_CODING	SNP	rs145484343	A	T	3	13006
chr7	103243804	103243806	RELN	NON_SYNONYMOUS_CODING	SNP	-	T	G	1	13006
chr7	103243940	103243942	RELN	SPLICE_SITE_ACCEPTOR	SNP	-	T	C	9	13006
chr7	103244909	103244911	RELN	NON_SYNONYMOUS_CODING	SNP	-	C	T	1	13006
chr7	103244910	103244912	RELN	NON_SYNONYMOUS_CODING	SNP	-	G	A	1	13006
chr7	103251195	103251197	RELN	NON_SYNONYMOUS_CODING	SNP	rs138598422	G	C	6	13006
chr7	103251205	103251207	RELN	NON_SYNONYMOUS_CODING	SNP	rs143972828	T	G	2	13006
chr7	103251211	103251213	RELN	NON_SYNONYMOUS_CODING	SNP	-	C	G	1	13006
chr7	103252125	103252127	RELN	NON_SYNONYMOUS_CODING	SNP	-	G	A	1	13006
chr7	103252162	103252164	RELN	NON_SYNONYMOUS_CODING	SNP	-	G	C	1	13006
chr7	103270399	103270401	RELN	NON_SYNONYMOUS_CODING	SNP	rs115167821	C	T	1	13006
chr7	103270522	103270524	RELN	NON_SYNONYMOUS_CODING	SNP	-	T	C	1	13006
chr7	103270612	103270614	RELN	NON_SYNONYMOUS_CODING	SNP	-	C	A	1	13006
chr7	103275890	103275892	RELN	NON_SYNONYMOUS_CODING	SNP	rs144653976	G	A	6	13006
chr7	103275985	103275987	RELN	NON_SYNONYMOUS_CODING	SNP	rs144235468	G	A	1	13006
chr7	103276038	103276040	RELN	SPLICE_SITE_ACCEPTOR	SNP	-	C	A	2	13006
chr7	103276703	103276705	RELN	NON_SYNONYMOUS_CODING	SNP	-	A	G	1	13006
chr7	103276730	103276732	RELN	NON_SYNONYMOUS_CODING	SNP	-	C	A	1	13006
chr7	103276795	103276797	RELN	NON_SYNONYMOUS_CODING	SNP	-	C	T	1	13006
chr7	103276859	103276861	RELN	NON_SYNONYMOUS_CODING	SNP	rs114577182	T	C	1	13006
chr7	103281052	103281054	RELN	NON_SYNONYMOUS_CODING	SNP	rs139445071	T	A	1	13006
chr7	103290714	103290716	RELN	SPLICE_SITE_DONOR	SNP	-	A	G	1	13006
chr7	103290770	103290772	RELN	NON_SYNONYMOUS_CODING	SNP	rs144078760	C	T	1	13006
chr7	103290774	103290776	RELN	NON_SYNONYMOUS_CODING	SNP	-	T	A	1	13006
chr7	103290785	103290787	RELN	NON_SYNONYMOUS_CODING	SNP	-	C	T	1	13006
chr7	103290807	103290809	RELN	NON_SYNONYMOUS_CODING	SNP	rs150988816	G	T	3	13006
chr7	103292204	103292206	RELN	NON_SYNONYMOUS_CODING	SNP	-	G	A	1	13006
chr7	103292994	103292996	RELN	SPLICE_SITE_DONOR	SNP	-	T	C	1	13006
chr7	103293052	103293054	RELN	NON_SYNONYMOUS_CODING	SNP	-	G	C	1	13006
chr7	103293073	103293075	RELN	NON_SYNONYMOUS_CODING	SNP	-	C	G	1	13006
chr7	103293105	103293107	RELN	NON_SYNONYMOUS_CODING	SNP	rs144116037	A	G	3	13006
chr7	103293127	103293129	RELN	NON_SYNONYMOUS_CODING	SNP	-	G	A	1	13006
chr7	103294561	103294563	RELN	NON_SYNONYMOUS_CODING	SNP	-	G	A	1	13004
chr7	103294576	103294578	RELN	NON_SYNONYMOUS_CODING	SNP	-	T	A	1	13004
chr7	103294610	103294612	RELN	NON_SYNONYMOUS_CODING	SNP	rs150850005	T	C	2	13004
chr7	103294613	103294615	RELN	NON_SYNONYMOUS_CODING	SNP	-	T	C	1	13004
chr7	103301896	103301898	RELN	NON_SYNONYMOUS_CODING	SNP	rs139378075	T	A	1	13006
chr7	103301927	103301929	RELN	NON_SYNONYMOUS_CODING	SNP	rs56146903	C	G	1	13006
chr7	103322620	103322622	RELN	NON_SYNONYMOUS_CODING	SNP	rs144978163	G	T	1	13006
chr7	103322661	103322663	RELN	NON_SYNONYMOUS_CODING	SNP	-	T	C	1	13006
chr7	103338334	103338336	RELN	NON_SYNONYMOUS_CODING	SNP	rs143050366	C	G	2	13006
chr7	103338367	103338369	RELN	NON_SYNONYMOUS_CODING	SNP	rs114926265	C	T	79	13006
chr7	103338429	103338431	RELN	NON_SYNONYMOUS_CODING	SNP	-	A	C	6	13006
chr7	103338441	103338443	RELN	NON_SYNONYMOUS_CODING	SNP	rs146922726	C	T	11	13006
chr7	103341381	103341383	RELN	NON_SYNONYMOUS_CODING	SNP	-	C	T	2	13006
chr7	103341383	103341385	RELN	NON_SYNONYMOUS_CODING	SNP	rs138975479	G	A	1	13006
chr7	103341408	103341410	RELN	NON_SYNONYMOUS_CODING	SNP	rs149397714	C	T	1	13006
chr7	103341437	103341439	RELN	NON_SYNONYMOUS_CODING	SNP	rs143781910	C	T	1	13006
chr7	103368562	103368564	RELN	NON_SYNONYMOUS_CODING	SNP	-	C	T	1	13006
chr7	103368592	103368594	RELN	NON_SYNONYMOUS_CODING	SNP	-	C	T	1	13006
chr7	103368612	103368614	RELN	NON_SYNONYMOUS_CODING	SNP	-	G	A	1	13006
chr7	103368613	103368615	RELN	NON_SYNONYMOUS_CODING	SNP	-	C	T	1	13006
chr7	103368625	103368627	RELN	NON_SYNONYMOUS_CODING	SNP	-	C	T	1	13006
chr7	103368637	103368639	RELN	NON_SYNONYMOUS_CODING	SNP	-	A	C	1	13006
chr7	103389875	103389877	RELN	NON_SYNONYMOUS_CODING	SNP	-	A	G	1	13006
chr7	103393640	103393642	RELN	NON_SYNONYMOUS_CODING	SNP	rs115806540	G	A	45	13006
chr7	103417022	103417024	RELN	NON_SYNONYMOUS_CODING	SNP	-	C	G	1	13006
chr7	103474011	103474013	RELN	NON_SYNONYMOUS_CODING	SNP	-	G	C	1	13006
chr7	103474032	103474034	RELN	NON_SYNONYMOUS_CODING	SNP	-	T	C	1	13006
chr7	103557613	103557615	RELN	NON_SYNONYMOUS_CODING	SNP	-	G	A	2	13006
chr7	103557628	103557630	RELN	NON_SYNONYMOUS_CODING	SNP	rs150587706	G	A	1	13006
chr7	103629649	103629651	RELN	NON_SYNONYMOUS_CODING	SNP	-	G	C	1	13006
chr7	103629664	103629666	RELN	NON_SYNONYMOUS_CODING	SNP	rs139648092	C	T	7	13006
chr7	103629673	103629675	RELN	NON_SYNONYMOUS_CODING	SNP	-	C	G	1	13006
chr7	103629676	103629678	RELN	NON_SYNONYMOUS_CODING	SNP	-	G	T	1	13006
chr7	103629690	103629692	RELN	NON_SYNONYMOUS_CODING	SNP	rs149715692	A	T	1	13006
chr7	103629726	103629728	RELN	NON_SYNONYMOUS_CODING	SNP	rs144557847	G	A	19	13004
chr7	103629735	103629737	RELN	NON_SYNONYMOUS_CODING	SNP	-	G	A	1	13000
chr7	103629738	103629740	RELN	NON_SYNONYMOUS_CODING	SNP	rs139532757	C	A	1	13000
chr7	103629744	103629746	RELN	NON_SYNONYMOUS_CODING	SNP	rs145135688	G	A	5	12996
chr7	103629763	103629765	RELN	NON_SYNONYMOUS_CODING	SNP	rs147551940	C	T	1	12974
chr7	114066551	114066553	FOXP2	SPLICE_SITE_ACCEPTOR	SNP	-	T	G	3	13004
chr7	114066585	114066587	FOXP2	NON_SYNONYMOUS_CODING	SNP	-	C	T	2	13004
chr7	114066615	114066617	FOXP2	NON_SYNONYMOUS_CODING	SNP	-	A	T	8	13006
chr7	114066699	114066701	FOXP2	NON_SYNONYMOUS_CODING	SNP	-	G	C	1	13006
chr7	114271659	114271661	FOXP2	NON_SYNONYMOUS_CODING	SNP	rs143019903	A	T	1	13006
chr7	114271705	114271707	FOXP2	NON_SYNONYMOUS_CODING	SNP	rs148201242	C	A	1	13006
chr7	114271764	114271766	FOXP2	SPLICE_SITE_DONOR	SNP	-	A	G	1	13006
chr7	114282578	114282580	FOXP2	NON_SYNONYMOUS_CODING	SNP	rs150907165	C	G	1	13006
chr7	114282580	114282582	FOXP2	NON_SYNONYMOUS_CODING	SNP	rs138374374	T	G	3	13006
chr7	114282649	114282651	FOXP2	NON_SYNONYMOUS_CODING	SNP	-	T	G	1	13006
chr7	114284747	114284749	FOXP2	NON_SYNONYMOUS_CODING	SNP	-	A	T	1	13006
chr7	114292253	114292255	FOXP2	SPLICE_SITE_ACCEPTOR	SNP	-	T	G	3	13006
chr7	114294021	114294023	FOXP2	NON_SYNONYMOUS_CODING	SNP	-	C	G	1	13006
chr7	114294043	114294045	FOXP2	NON_SYNONYMOUS_CODING	SNP	-	C	A	1	13006
chr7	114294071	114294073	FOXP2	NON_SYNONYMOUS_CODING	SNP	rs139649711	C	T	3	13006
chr7	114298142	114298144	FOXP2	NON_SYNONYMOUS_CODING	SNP	rs149805525	C	T	1	13006
chr7	114298187	114298189	FOXP2	NON_SYNONYMOUS_CODING	SNP	-	A	G	1	13006
chr7	114298312	114298314	FOXP2	NON_SYNONYMOUS_CODING	SNP	rs142199218	A	G	3	13006
chr7	114303545	114303547	FOXP2	NON_SYNONYMOUS_CODING	SNP	-	A	G	1	13006
chr7	114304321	114304323	FOXP2	SPLICE_SITE_ACCEPTOR	SNP	-	C	T	1	13006
chr7	114304424	114304426	FOXP2	NON_SYNONYMOUS_CODING	SNP	rs145154396	A	G	2	13006
chr7	114304442	114304444	FOXP2	NON_SYNONYMOUS_CODING	SNP	-	T	C	1	13006
chr7	114304484	114304486	FOXP2	NON_SYNONYMOUS_CODING	SNP	rs145254341	C	T	1	13006
chr7	114329891	114329893	FOXP2	NON_SYNONYMOUS_CODING	SNP	-	A	G	1	13006
chr7	114329932	114329934	FOXP2	NON_SYNONYMOUS_CODING	SNP	rs147624408	A	T	4	13006
chr7	114329973	114329975	FOXP2	NON_SYNONYMOUS_CODING	SNP	rs140766407	T	C	1	13006
chr7	116339120	116339122	MET	SPLICE_SITE_ACCEPTOR	SNP	rs144126521	G	A	36	12020
chr7	116339208	116339210	MET	NON_SYNONYMOUS_CODING	SNP	-	G	A	4	12246
chr7	116339240	116339242	MET	NON_SYNONYMOUS_CODING	SNP	-	A	T	5	12246
chr7	116339242	116339244	MET	NON_SYNONYMOUS_CODING	SNP	-	G	C	1	12248
chr7	116339247	116339249	MET	NON_SYNONYMOUS_CODING	SNP	-	T	C	1	12250
chr7	116339279	116339281	MET	NON_SYNONYMOUS_CODING	SNP	-	G	A	1	12234
chr7	116339310	116339312	MET	NON_SYNONYMOUS_CODING	SNP	-	A	G	1	12182
chr7	116339318	116339320	MET	NON_SYNONYMOUS_CODING	SNP	-	C	G	1	12130
chr7	116339366	116339368	MET	NON_SYNONYMOUS_CODING	SNP	-	G	A	1	12090
chr7	116339418	116339420	MET	NON_SYNONYMOUS_CODING	SNP	-	A	G	1	12210
chr7	116339424	116339426	MET	NON_SYNONYMOUS_CODING	SNP	-	T	G	1	12216
chr7	116339426	116339428	MET	NON_SYNONYMOUS_CODING	SNP	-	C	G	3	12222
chr7	116339468	116339470	MET	NON_SYNONYMOUS_CODING	SNP	-	G	A	1	12354
chr7	116339543	116339545	MET	NON_SYNONYMOUS_CODING	SNP	-	G	A	2	12420
chr7	116339565	116339567	MET	NON_SYNONYMOUS_CODING	SNP	rs35469582	G	A	1	12422
chr7	116339604	116339606	MET	NON_SYNONYMOUS_CODING	SNP	rs56311081	C	T	7	12426
chr7	116339641	116339643	MET	NON_SYNONYMOUS_CODING	SNP	rs55985569	G	T	65	12304
chr7	116339690	116339692	MET	NON_SYNONYMOUS_CODING	SNP	-	C	A	1	12138
chr7	116339718	116339720	MET	NON_SYNONYMOUS_CODING	SNP	-	A	C	1	12076
chr7	116339744	116339746	MET	NON_SYNONYMOUS_CODING	SNP	-	T	A	4	12018
chr7	116339775	116339777	MET	NON_SYNONYMOUS_CODING	SNP	-	C	T	1	12020
chr7	116339802	116339804	MET	NON_SYNONYMOUS_CODING	SNP	-	C	T	2	12024
chr7	116339955	116339957	MET	NON_SYNONYMOUS_CODING	SNP	-	C	G	1	11884
chr7	116340038	116340040	MET	NON_SYNONYMOUS_CODING	SNP	-	A	G	8	11864
chr7	116340085	116340087	MET	NON_SYNONYMOUS_CODING	SNP	rs35225896	A	G	75	11920
chr7	116340096	116340098	MET	NON_SYNONYMOUS_CODING	SNP	rs35776110	C	T	9	11954
chr7	116340104	116340106	MET	NON_SYNONYMOUS_CODING	SNP	-	A	G	5	11986
chr7	116340156	116340158	MET	NON_SYNONYMOUS_CODING	SNP	-	A	G	1	12132
chr7	116340176	116340178	MET	NON_SYNONYMOUS_CODING	SNP	-	G	A	13	12202
chr7	116340213	116340215	MET	NON_SYNONYMOUS_CODING	SNP	-	G	A	4	12214
chr7	116340222	116340224	MET	NON_SYNONYMOUS_CODING	SNP	rs77523018	T	C	84	12200
chr7	116340243	116340245	MET	NON_SYNONYMOUS_CODING	SNP	-	A	G	1	12164
chr7	116371754	116371756	MET	NON_SYNONYMOUS_CODING	SNP	-	C	T	1	11938
chr7	116371755	116371757	MET	NON_SYNONYMOUS_CODING	SNP	-	G	A	1	11946
chr7	116371758	116371760	MET	NON_SYNONYMOUS_CODING	SNP	-	G	A	2	11964
chr7	116371799	116371801	MET	NON_SYNONYMOUS_CODING	SNP	-	G	A	1	12082
chr7	116380022	116380024	MET	NON_SYNONYMOUS_CODING	SNP	-	G	A	2	11904
chr7	116380024	116380026	MET	NON_SYNONYMOUS_CODING	SNP	-	C	T	1	11912
chr7	116380909	116380911	MET	NON_SYNONYMOUS_CODING	SNP	-	C	T	1	11986
chr7	116381040	116381042	MET	NON_SYNONYMOUS_CODING	SNP	-	A	G	1	12220
chr7	116381046	116381048	MET	NON_SYNONYMOUS_CODING	SNP	-	A	G	1	12216
chr7	116395421	116395423	MET	NON_SYNONYMOUS_CODING	SNP	-	G	A	28	11746
chr7	116395564	116395566	MET	NON_SYNONYMOUS_CODING	SNP	-	A	G	1	11894
chr7	116395568	116395570	MET	NON_SYNONYMOUS_CODING	SNP	-	C	T	5	11884
chr7	116397713	116397715	MET	NON_SYNONYMOUS_CODING	SNP	-	C	T	1	11802
chr7	116398519	116398521	MET	NON_SYNONYMOUS_CODING	SNP	-	A	G	3	11804
chr7	116398607	116398609	MET	NON_SYNONYMOUS_CODING	SNP	-	C	T	3	11816
chr7	116398625	116398627	MET	NON_SYNONYMOUS_CODING	SNP	rs45553236	G	A	1	11808
chr7	116399407	116399409	MET	NON_SYNONYMOUS_CODING	SNP	-	C	T	1	11974
chr7	116399413	116399415	MET	NON_SYNONYMOUS_CODING	SNP	-	A	G	1	11970
chr7	116399518	116399520	MET	NON_SYNONYMOUS_CODING	SNP	-	A	G	1	12134
chr7	116403115	116403117	MET	SYNONYMOUS_CODING;NON_SYNONYMOUS_CODING	SNP	rs45440991	C	T	2	12118
chr7	116403116	116403118	MET	NON_SYNONYMOUS_CODING	SNP	-	G	A	3	12126
chr7	116403119	116403121	MET	NON_SYNONYMOUS_CODING	SNP	-	C	G	1	12122
chr7	116403134	116403136	MET	NON_SYNONYMOUS_CODING	SNP	-	T	A	1	12104
chr7	116403202	116403204	MET	NON_SYNONYMOUS_CODING	SNP	-	A	G	1	11994
chr7	116403244	116403246	MET	NON_SYNONYMOUS_CODING	SNP	-	G	A	1	11944
chr7	116403286	116403288	MET	NON_SYNONYMOUS_CODING	SNP	-	A	G	2	11906
chr7	116403293	116403295	MET	NON_SYNONYMOUS_CODING	SNP	-	T	A	1	11896
chr7	116409776	116409778	MET	NON_SYNONYMOUS_CODING	SNP	rs115574135	C	T	15	11832
chr7	116409791	116409793	MET	NON_SYNONYMOUS_CODING	SNP	-	T	A	1	11858
chr7	116409798	116409800	MET	NON_SYNONYMOUS_CODING	SNP	-	C	T	3	11864
chr7	116411645	116411647	MET	NON_SYNONYMOUS_CODING	SNP	-	C	T	2	11868
chr7	116411922	116411924	MET	NON_SYNONYMOUS_CODING	SNP	rs34589476	C	T	42	11960
chr7	116411989	116411991	MET	NON_SYNONYMOUS_CODING	SNP	rs56391007	C	T	106	11916
chr7	116414939	116414941	MET	NON_SYNONYMOUS_CODING	SNP	-	T	C	1	12308
chr7	116414984	116414986	MET	NON_SYNONYMOUS_CODING	SNP	-	C	G	1	12594
chr7	116415123	116415125	MET	NON_SYNONYMOUS_CODING	SNP	-	C	T	1	12538
chr7	116418865	116418867	MET	NON_SYNONYMOUS_CODING	SNP	-	C	A	2	12022
chr7	116418910	116418912	MET	NON_SYNONYMOUS_CODING	SNP	-	C	T	1	12082
chr7	116418985	116418987	MET	NON_SYNONYMOUS_CODING	SNP	-	G	A	1	12048
chr7	116418997	116418999	MET	NON_SYNONYMOUS_CODING	SNP	-	G	T	1	12036
chr7	116419009	116419011	MET	NON_SYNONYMOUS_CODING	SNP	-	A	G	3	12034
chr7	116423527	116423529	MET	SPLICE_SITE_DONOR	SNP	-	T	C	1	11878
chr7	116435968	116435970	MET	NON_SYNONYMOUS_CODING	SNP	-	C	G	1	12050
chr7	116436011	116436013	MET	NON_SYNONYMOUS_CODING	SNP	-	G	A	1	12198
chr7	116436015	116436017	MET	NON_SYNONYMOUS_CODING	SNP	-	A	G	2	12214
chr7	116436061	116436063	MET	NON_SYNONYMOUS_CODING	SNP	-	A	G	1	12352
chr7	116436127	116436129	MET	NON_SYNONYMOUS_CODING	SNP	-	G	T	1	12410
chr7	116436137	116436139	MET	NON_SYNONYMOUS_CODING	SNP	-	A	T	1	12420
chr7	140439608	140439610	BRAF	SPLICE_SITE_DONOR	SNP	-	T	C	6	13006
chr7	140453126	140453128	BRAF	NON_SYNONYMOUS_CODING	SNP	-	C	T	1	13006
chr7	140477839	140477841	BRAF	NON_SYNONYMOUS_CODING	SNP	-	G	A	1	13006
chr7	140482897	140482899	BRAF	NON_SYNONYMOUS_CODING	SNP	-	C	T	1	13006
chr7	140487380	140487382	BRAF	NON_SYNONYMOUS_CODING	SNP	rs147732750	A	T	1	13006
chr7	140494181	140494183	BRAF	NON_SYNONYMOUS_CODING	SNP	rs151308995	G	C	1	13006
chr7	140494255	140494257	BRAF	NON_SYNONYMOUS_CODING	SNP	-	A	G	1	13006
chr7	140500164	140500166	BRAF	NON_SYNONYMOUS_CODING	SNP	-	A	G	1	13006
chr7	140500243	140500245	BRAF	NON_SYNONYMOUS_CODING	SNP	-	T	C	1	13006
chr7	140501359	140501361	BRAF	NON_SYNONYMOUS_CODING	SNP	-	C	T	1	13006
chr7	140534483	140534485	BRAF	NON_SYNONYMOUS_CODING	SNP	-	A	T	1	13006
chr7	140534506	140534508	BRAF	NON_SYNONYMOUS_CODING	SNP	rs138086018	A	C	1	13006
chr7	140549975	140549977	BRAF	NON_SYNONYMOUS_CODING	SNP	-	C	T	1	13002
chr7	145814040	145814042	CNTNAP2	NON_SYNONYMOUS_CODING	SNP	-	G	A	8	12532
chr7	146471371	146471373	CNTNAP2	NON_SYNONYMOUS_CODING	SNP	-	A	T	1	13006
chr7	146471400	146471402	CNTNAP2	NON_SYNONYMOUS_CODING	SNP	rs137924687	G	A	9	13006
chr7	146471445	146471447	CNTNAP2	NON_SYNONYMOUS_CODING	SNP	-	G	A	1	13006
chr7	146536819	146536821	CNTNAP2	NON_SYNONYMOUS_CODING	SNP	rs149632465	C	T	1	13006
chr7	146536831	146536833	CNTNAP2	NON_SYNONYMOUS_CODING	SNP	-	G	A	2	13006
chr7	146536834	146536836	CNTNAP2	NON_SYNONYMOUS_CODING	SNP	-	C	G	1	13006
chr7	146536868	146536870	CNTNAP2	NON_SYNONYMOUS_CODING	SNP	rs138924087	G	A	2	13006
chr7	146536875	146536877	CNTNAP2	NON_SYNONYMOUS_CODING	SNP	rs142185444	G	T	1	13006
chr7	146536886	146536888	CNTNAP2	NON_SYNONYMOUS_CODING	SNP	rs146331571	T	C	2	13006
chr7	146536993	146536995	CNTNAP2	NON_SYNONYMOUS_CODING	SNP	rs139694086	T	G	2	13006
chr7	146741011	146741013	CNTNAP2	NON_SYNONYMOUS_CODING	SNP	-	A	G	2	13006
chr7	146741074	146741076	CNTNAP2	NON_SYNONYMOUS_CODING	SNP	rs138738227	G	A	5	13006
chr7	146741107	146741109	CNTNAP2	NON_SYNONYMOUS_CODING	SNP	-	G	T	1	13006
chr7	146805319	146805321	CNTNAP2	NON_SYNONYMOUS_CODING	SNP	-	T	C	2	13006
chr7	146805357	146805359	CNTNAP2	NON_SYNONYMOUS_CODING	SNP	rs144443615	G	T	1	13006
chr7	146805363	146805365	CNTNAP2	NON_SYNONYMOUS_CODING	SNP	-	C	A	2	13006
chr7	146805369	146805371	CNTNAP2	NON_SYNONYMOUS_CODING	SNP	-	G	A	1	13006
chr7	146818064	146818066	CNTNAP2	SPLICE_SITE_ACCEPTOR	SNP	-	A	T	1	13006
chr7	146818065	146818067	CNTNAP2	SPLICE_SITE_ACCEPTOR	SNP	-	C	A	1	13006
chr7	146818093	146818095	CNTNAP2	NON_SYNONYMOUS_CODING	SNP	-	T	C	1	13006
chr7	146818168	146818170	CNTNAP2	NON_SYNONYMOUS_CODING	SNP	-	G	C	1	13006
chr7	146818169	146818171	CNTNAP2	NON_SYNONYMOUS_CODING	SNP	rs150918383	G	C	44	13006
chr7	146818172	146818174	CNTNAP2	NON_SYNONYMOUS_CODING	SNP	-	G	A	1	13006
chr7	146818175	146818177	CNTNAP2	NON_SYNONYMOUS_CODING	SNP	rs140716136	G	T	1	13006
chr7	146818197	146818199	CNTNAP2	NON_SYNONYMOUS_CODING	SNP	-	G	C	1	13006
chr7	146825809	146825811	CNTNAP2	NON_SYNONYMOUS_CODING	SNP	rs139042086	C	T	1	13006
chr7	146825874	146825876	CNTNAP2	NON_SYNONYMOUS_CODING	SNP	-	G	A	1	13006
chr7	146825877	146825879	CNTNAP2	NON_SYNONYMOUS_CODING	SNP	rs145832489	G	A	2	13006
chr7	146825895	146825897	CNTNAP2	NON_SYNONYMOUS_CODING	SNP	-	G	A	1	13006
chr7	146829357	146829359	CNTNAP2	NON_SYNONYMOUS_CODING	SNP	-	G	T	1	13006
chr7	146829370	146829372	CNTNAP2	NON_SYNONYMOUS_CODING	SNP	rs149576292	C	T	2	13006
chr7	146829397	146829399	CNTNAP2	NON_SYNONYMOUS_CODING	SNP	-	G	A	1	13006
chr7	146829417	146829419	CNTNAP2	NON_SYNONYMOUS_CODING	SNP	-	C	T	2	13006
chr7	146829472	146829474	CNTNAP2	NON_SYNONYMOUS_CODING	SNP	rs143877693	A	G	32	13006
chr7	146829499	146829501	CNTNAP2	NON_SYNONYMOUS_CODING	SNP	rs34456867	C	T	73	13006
chr7	146829501	146829503	CNTNAP2	NON_SYNONYMOUS_CODING	SNP	rs147815978	G	T	1	13006
chr7	146829539	146829541	CNTNAP2	NON_SYNONYMOUS_CODING	SNP	-	C	G	1	13006
chr7	146829592	146829594	CNTNAP2	NON_SYNONYMOUS_CODING	SNP	rs144970713	T	A	1	13006
chr7	146829605	146829607	CNTNAP2	SPLICE_SITE_DONOR	SNP	-	G	C	1	13006
chr7	146997319	146997321	CNTNAP2	NON_SYNONYMOUS_CODING	SNP	-	C	T	1	13006
chr7	146997363	146997365	CNTNAP2	NON_SYNONYMOUS_CODING	SNP	rs149032771	G	A	2	13006
chr7	146997368	146997370	CNTNAP2	NON_SYNONYMOUS_CODING	SNP	-	G	T	1	13006
chr7	147092705	147092707	CNTNAP2	NON_SYNONYMOUS_CODING	SNP	-	C	G	1	13004
chr7	147092716	147092718	CNTNAP2	NON_SYNONYMOUS_CODING	SNP	-	G	C	1	13004
chr7	147092780	147092782	CNTNAP2	NON_SYNONYMOUS_CODING	SNP	-	G	A	1	13004
chr7	147092781	147092783	CNTNAP2	NON_SYNONYMOUS_CODING	SNP	-	A	G	1	13004
chr7	147092826	147092828	CNTNAP2	NON_SYNONYMOUS_CODING	SNP	-	G	A	1	13004
chr7	147092843	147092845	CNTNAP2	NON_SYNONYMOUS_CODING	SNP	rs140699088	A	G	1	13004
chr7	147183064	147183066	CNTNAP2	NON_SYNONYMOUS_CODING	SNP	-	C	T	2	13006
chr7	147259237	147259239	CNTNAP2	NON_SYNONYMOUS_CODING	SNP	rs141064983	G	A	4	13006
chr7	147259309	147259311	CNTNAP2	NON_SYNONYMOUS_CODING	SNP	rs142980731	G	A	4	13006
chr7	147259330	147259332	CNTNAP2	NON_SYNONYMOUS_CODING	SNP	rs147447659	G	A	3	13006
chr7	147259331	147259333	CNTNAP2	NON_SYNONYMOUS_CODING	SNP	rs138313942	T	C	1	13006
chr7	147336253	147336255	CNTNAP2	NON_SYNONYMOUS_CODING	SNP	rs144623130	G	A	3	13006
chr7	147336298	147336300	CNTNAP2	NON_SYNONYMOUS_CODING	SNP	-	G	A	1	13006
chr7	147336337	147336339	CNTNAP2	NON_SYNONYMOUS_CODING	SNP	-	G	A	2	13006
chr7	147336346	147336348	CNTNAP2	NON_SYNONYMOUS_CODING	SNP	-	G	C	1	13006
chr7	147600652	147600654	CNTNAP2	SPLICE_SITE_ACCEPTOR	SNP	-	G	T	1	13006
chr7	147600680	147600682	CNTNAP2	NON_SYNONYMOUS_CODING	SNP	rs148453565	T	C	16	13006
chr7	147600748	147600750	CNTNAP2	NON_SYNONYMOUS_CODING	SNP	-	G	A	1	13006
chr7	147600762	147600764	CNTNAP2	NON_SYNONYMOUS_CODING	SNP	-	C	A	1	13006
chr7	147600794	147600796	CNTNAP2	NON_SYNONYMOUS_CODING	SNP	rs142642638	A	T	1	13006
chr7	147600795	147600797	CNTNAP2	NON_SYNONYMOUS_CODING	SNP	-	C	A	1	13006
chr7	147600796	147600798	CNTNAP2	NON_SYNONYMOUS_CODING	SNP	rs150530671	G	A	1	13006
chr7	147675012	147675014	CNTNAP2	NON_SYNONYMOUS_CODING	SNP	-	T	C	1	13006
chr7	147675053	147675055	CNTNAP2	NON_SYNONYMOUS_CODING	SNP	rs138517537	G	A	1	13006
chr7	147675066	147675068	CNTNAP2	NON_SYNONYMOUS_CODING	SNP	rs73464271	G	A	11	13006
chr7	147815274	147815276	CNTNAP2	NON_SYNONYMOUS_CODING	SNP	rs140239461	G	A	2	13006
chr7	147815286	147815288	CNTNAP2	NON_SYNONYMOUS_CODING	SNP	-	G	A	1	13006
chr7	147815310	147815312	CNTNAP2	NON_SYNONYMOUS_CODING	SNP	rs145432657	A	G	1	13006
chr7	147815317	147815319	CNTNAP2	NON_SYNONYMOUS_CODING	SNP	rs138344590	C	G	1	13006
chr7	147844579	147844581	CNTNAP2	SPLICE_SITE_ACCEPTOR	SNP	-	C	T	1	13006
chr7	147844633	147844635	CNTNAP2	NON_SYNONYMOUS_CODING	SNP	rs121908445	T	C	1	13006
chr7	147844636	147844638	CNTNAP2	NON_SYNONYMOUS_CODING	SNP	rs138481453	T	C	11	13006
chr7	147844659	147844661	CNTNAP2	NON_SYNONYMOUS_CODING	SNP	-	A	G	1	13006
chr7	147844665	147844667	CNTNAP2	NON_SYNONYMOUS_CODING	SNP	-	G	A	1	13006
chr7	147844677	147844679	CNTNAP2	NON_SYNONYMOUS_CODING	SNP	-	C	T	1	13006
chr7	147844725	147844727	CNTNAP2	NON_SYNONYMOUS_CODING	SNP	-	C	T	1	13006
chr7	147844743	147844745	CNTNAP2	NON_SYNONYMOUS_CODING	SNP	rs141617212	C	T	2	13006
chr7	147844771	147844773	CNTNAP2	NON_SYNONYMOUS_CODING	SNP	-	G	T	1	13006
chr7	147869353	147869355	CNTNAP2	NON_SYNONYMOUS_CODING	SNP	-	G	A	1	13006
chr7	147869514	147869516	CNTNAP2	NON_SYNONYMOUS_CODING	SNP	rs138257598	C	A	1	13006
chr7	147869572	147869574	CNTNAP2	SPLICE_SITE_DONOR	SNP	-	A	G	1	13006
chr7	147869574	147869576	CNTNAP2	SPLICE_SITE_DONOR	SNP	-	G	A	2	13006
chr7	147869575	147869577	CNTNAP2	SPLICE_SITE_DONOR	SNP	-	G	A	1	13006
chr7	147914414	147914416	CNTNAP2	STOP_GAINED	SNP	-	C	T	1	13006
chr7	147914415	147914417	CNTNAP2	NON_SYNONYMOUS_CODING	SNP	rs143879959	G	A	1	13006
chr7	147914448	147914450	CNTNAP2	NON_SYNONYMOUS_CODING	SNP	-	G	C	1	13006
chr7	147914456	147914458	CNTNAP2	NON_SYNONYMOUS_CODING	SNP	rs150797800	A	G	1	13006
chr7	147914475	147914477	CNTNAP2	NON_SYNONYMOUS_CODING	SNP	rs149506328	C	G	1	13006
chr7	147914480	147914482	CNTNAP2	NON_SYNONYMOUS_CODING	SNP	rs144003410	G	A	1	13006
chr7	147914483	147914485	CNTNAP2	NON_SYNONYMOUS_CODING	SNP	-	C	G	1	13006
chr7	147914499	147914501	CNTNAP2	NON_SYNONYMOUS_CODING	SNP	-	C	T	1	13006
chr7	147914519	147914521	CNTNAP2	NON_SYNONYMOUS_CODING	SNP	-	A	G	1	13006
chr7	147914522	147914524	CNTNAP2	NON_SYNONYMOUS_CODING	SNP	rs139930720	C	T	1	13006
chr7	147914523	147914525	CNTNAP2	NON_SYNONYMOUS_CODING	SNP	-	G	A	1	13006
chr7	147914547	147914549	CNTNAP2	NON_SYNONYMOUS_CODING	SNP	-	C	T	1	13006
chr7	147914561	147914563	CNTNAP2	NON_SYNONYMOUS_CODING	SNP	rs146225600	C	A	8	13006
chr7	147926794	147926796	CNTNAP2	NON_SYNONYMOUS_CODING	SNP	rs111599875	T	C	32	13006
chr7	147926844	147926846	CNTNAP2	NON_SYNONYMOUS_CODING	SNP	-	C	T	1	13006
chr7	147964139	147964141	CNTNAP2	NON_SYNONYMOUS_CODING	SNP	-	T	C	1	13006
chr7	147964178	147964180	CNTNAP2	NON_SYNONYMOUS_CODING	SNP	-	T	C	1	13006
chr7	148080779	148080781	CNTNAP2	NON_SYNONYMOUS_CODING	SNP	rs151111779	C	T	1	13006
chr7	148080819	148080821	CNTNAP2	NON_SYNONYMOUS_CODING	SNP	-	C	G	1	13006
chr7	148080938	148080940	CNTNAP2	NON_SYNONYMOUS_CODING	SNP	rs147706292	C	T	1	13006
chr7	148080949	148080951	CNTNAP2	NON_SYNONYMOUS_CODING	SNP	rs143256141	G	A	1	13004
chr7	148106557	148106559	CNTNAP2	NON_SYNONYMOUS_CODING	SNP	-	T	C	1	13006
chr7	148112568	148112570	CNTNAP2	NON_SYNONYMOUS_CODING	SNP	rs150167891	T	C	1	13006
chr7	148112573	148112575	CNTNAP2	NON_SYNONYMOUS_CODING	SNP	rs138661307	C	T	1	13006
chr7	148112630	148112632	CNTNAP2	NON_SYNONYMOUS_CODING	SNP	rs139234992	G	A	1	13006
chr7	148112631	148112633	CNTNAP2	NON_SYNONYMOUS_CODING	SNP	rs149487593	C	T	3	13006
chr7	148112661	148112663	CNTNAP2	NON_SYNONYMOUS_CODING	SNP	rs148611916	A	G	4	13006
chr7	148112679	148112681	CNTNAP2	NON_SYNONYMOUS_CODING	SNP	rs142434274	A	C	8	13006
chr7	148112680	148112682	CNTNAP2	NON_SYNONYMOUS_CODING	SNP	rs147968599	T	G	2	13006
chr8	61654001	61654003	CHD7	NON_SYNONYMOUS_CODING	SNP	-	C	T	1	12172
chr8	61654145	61654147	CHD7	NON_SYNONYMOUS_CODING	SNP	-	C	G	1	12168
chr8	61654230	61654232	CHD7	NON_SYNONYMOUS_CODING	SNP	-	G	A	6	12650
chr8	61654279	61654281	CHD7	NON_SYNONYMOUS_CODING	SNP	-	G	A	1	12804
chr8	61654313	61654315	CHD7	NON_SYNONYMOUS_CODING	SNP	-	C	A	1	12796
chr8	61654340	61654342	CHD7	NON_SYNONYMOUS_CODING	SNP	-	G	A	1	12820
chr8	61654352	61654354	CHD7	NON_SYNONYMOUS_CODING	SNP	-	G	A	1	12828
chr8	61654499	61654501	CHD7	NON_SYNONYMOUS_CODING	SNP	-	C	T	2	12454
chr8	61654505	61654507	CHD7	NON_SYNONYMOUS_CODING	SNP	-	C	T	1	12422
chr8	61654514	61654516	CHD7	NON_SYNONYMOUS_CODING	SNP	-	C	T	1	12422
chr8	61654598	61654600	CHD7	NON_SYNONYMOUS_CODING	SNP	-	A	G	2	12640
chr8	61654606	61654608	CHD7	NON_SYNONYMOUS_CODING	SNP	-	C	A	1	12638
chr8	61654702	61654704	CHD7	NON_SYNONYMOUS_CODING	SNP	-	G	A	17	12688
chr8	61654726	61654728	CHD7	NON_SYNONYMOUS_CODING	SNP	-	G	C	1	12688
chr8	61654738	61654740	CHD7	NON_SYNONYMOUS_CODING	SNP	-	C	T	1	12682
chr8	61654745	61654747	CHD7	NON_SYNONYMOUS_CODING	SNP	-	C	T	1	12672
chr8	61654846	61654848	CHD7	NON_SYNONYMOUS_CODING	SNP	rs61995713	A	G	30	12078
chr8	61655008	61655010	CHD7	NON_SYNONYMOUS_CODING	SNP	rs41305525	A	G	69	12276
chr8	61655020	61655022	CHD7	NON_SYNONYMOUS_CODING	SNP	-	G	A	1	12400
chr8	61655036	61655038	CHD7	NON_SYNONYMOUS_CODING	SNP	-	A	G	2	12490
chr8	61655041	61655043	CHD7	NON_SYNONYMOUS_CODING	SNP	-	G	A	1	12526
chr8	61655085	61655087	CHD7	NON_SYNONYMOUS_CODING	SNP	-	G	C	1	12712
chr8	61655107	61655109	CHD7	NON_SYNONYMOUS_CODING	SNP	-	C	T	1	12732
chr8	61655165	61655167	CHD7	NON_SYNONYMOUS_CODING	SNP	-	C	T	2	12706
chr8	61655178	61655180	CHD7	NON_SYNONYMOUS_CODING	SNP	-	G	T	8	12654
chr8	61655314	61655316	CHD7	NON_SYNONYMOUS_CODING	SNP	-	G	A	1	12252
chr8	61655387	61655389	CHD7	NON_SYNONYMOUS_CODING	SNP	rs71640285	C	T	12	12456
chr8	61655422	61655424	CHD7	NON_SYNONYMOUS_CODING	SNP	-	A	G	1	12548
chr8	61655544	61655546	CHD7	NON_SYNONYMOUS_CODING	SNP	-	G	T	1	12772
chr8	61655552	61655554	CHD7	NON_SYNONYMOUS_CODING	SNP	-	C	T	1	12752
chr8	61693616	61693618	CHD7	NON_SYNONYMOUS_CODING	SNP	-	G	C	1	12088
chr8	61693759	61693761	CHD7	NON_SYNONYMOUS_CODING	SNP	-	G	C	1	11828
chr8	61693904	61693906	CHD7	NON_SYNONYMOUS_CODING	SNP	-	C	T	2	11712
chr8	61693958	61693960	CHD7	NON_SYNONYMOUS_CODING	SNP	-	C	T	1	11800
chr8	61707545	61707547	CHD7	NON_SYNONYMOUS_CODING	SNP	-	A	G	2	11798
chr8	61707632	61707634	CHD7	NON_SYNONYMOUS_CODING	SNP	rs41272437	A	G	6	11822
chr8	61707641	61707643	CHD7	NON_SYNONYMOUS_CODING	SNP	-	C	G	1	11822
chr8	61707659	61707661	CHD7	NON_SYNONYMOUS_CODING	SNP	-	G	A	1	11824
chr8	61707677	61707679	CHD7	NON_SYNONYMOUS_CODING	SNP	rs141947938	G	A	45	11838
chr8	61712980	61712982	CHD7	NON_SYNONYMOUS_CODING	SNP	-	G	A	1	12360
chr8	61713002	61713004	CHD7	NON_SYNONYMOUS_CODING	SNP	-	C	G	1	12416
chr8	61714145	61714147	CHD7	NON_SYNONYMOUS_CODING	SNP	rs61978638	A	T	10	11790
chr8	61729064	61729066	CHD7	SPLICE_SITE_DONOR	SNP	-	G	A	1	11762
chr8	61732577	61732579	CHD7	NON_SYNONYMOUS_CODING	SNP	-	C	A	1	11886
chr8	61732613	61732615	CHD7	NON_SYNONYMOUS_CODING	SNP	-	A	G	1	11984
chr8	61732631	61732633	CHD7	NON_SYNONYMOUS_CODING	SNP	-	A	G	1	12038
chr8	61732640	61732642	CHD7	NON_SYNONYMOUS_CODING	SNP	-	C	T	1	12028
chr8	61734397	61734399	CHD7	NON_SYNONYMOUS_CODING	SNP	-	G	T	1	12078
chr8	61734406	61734408	CHD7	NON_SYNONYMOUS_CODING	SNP	-	A	G	1	12100
chr8	61734438	61734440	CHD7	NON_SYNONYMOUS_CODING	SNP	-	G	A	1	12116
chr8	61734453	61734455	CHD7	NON_SYNONYMOUS_CODING	SNP	-	C	G	2	12118
chr8	61734481	61734483	CHD7	NON_SYNONYMOUS_CODING	SNP	rs117506164	G	A	2	12096
chr8	61734613	61734615	CHD7	NON_SYNONYMOUS_CODING	SNP	-	C	T	1	11822
chr8	61735104	61735106	CHD7	NON_SYNONYMOUS_CODING	SNP	-	A	G	1	11834
chr8	61735293	61735295	CHD7	NON_SYNONYMOUS_CODING	SNP	-	A	G	2	11942
chr8	61736393	61736395	CHD7	SPLICE_SITE_ACCEPTOR	SNP	rs147994149	T	C	1	11868
chr8	61741305	61741307	CHD7	NON_SYNONYMOUS_CODING	SNP	-	C	T	1	11904
chr8	61743054	61743056	CHD7	NON_SYNONYMOUS_CODING	SNP	-	G	A	28	12098
chr8	61743093	61743095	CHD7	NON_SYNONYMOUS_CODING	SNP	-	A	G	1	12210
chr8	61743103	61743105	CHD7	NON_SYNONYMOUS_CODING	SNP	-	G	A	1	12234
chr8	61748696	61748698	CHD7	NON_SYNONYMOUS_CODING	SNP	-	C	T	1	12282
chr8	61748801	61748803	CHD7	NON_SYNONYMOUS_CODING	SNP	-	C	T	1	12392
chr8	61748825	61748827	CHD7	NON_SYNONYMOUS_CODING	SNP	-	T	C	1	12234
chr8	61748840	61748842	CHD7	NON_SYNONYMOUS_CODING	SNP	-	C	T	2	12144
chr8	61750389	61750391	CHD7	NON_SYNONYMOUS_CODING	SNP	-	A	G	1	11798
chr8	61754480	61754482	CHD7	NON_SYNONYMOUS_CODING	SNP	-	A	T	1	12148
chr8	61754564	61754566	CHD7	NON_SYNONYMOUS_CODING	SNP	-	G	A	1	12086
chr8	61754571	61754573	CHD7	NON_SYNONYMOUS_CODING	SNP	-	G	C	1	12072
chr8	61757448	61757450	CHD7	NON_SYNONYMOUS_CODING	SNP	-	C	T	1	12226
chr8	61757474	61757476	CHD7	NON_SYNONYMOUS_CODING	SNP	-	A	T	1	12282
chr8	61757586	61757588	CHD7	NON_SYNONYMOUS_CODING	SNP	rs61737194	C	A	1	12320
chr8	61757804	61757806	CHD7	SPLICE_SITE_ACCEPTOR	SNP	rs71640288	C	T	96	12088
chr8	61757862	61757864	CHD7	NON_SYNONYMOUS_CODING	SNP	-	G	A	1	12308
chr8	61757871	61757873	CHD7	NON_SYNONYMOUS_CODING	SNP	-	C	T	1	12282
chr8	61757930	61757932	CHD7	NON_SYNONYMOUS_CODING	SNP	-	G	T	1	12270
chr8	61761132	61761134	CHD7	NON_SYNONYMOUS_CODING	SNP	-	C	T	2	12342
chr8	61761137	61761139	CHD7	NON_SYNONYMOUS_CODING	SNP	-	A	C	2	12338
chr8	61763086	61763088	CHD7	NON_SYNONYMOUS_CODING	SNP	-	G	A	1	12718
chr8	61763105	61763107	CHD7	NON_SYNONYMOUS_CODING	SNP	-	G	A	2	12774
chr8	61763160	61763162	CHD7	NON_SYNONYMOUS_CODING	SNP	-	G	A	1	12744
chr8	61764651	61764653	CHD7	NON_SYNONYMOUS_CODING	SNP	-	C	T	1	12064
chr8	61764745	61764747	CHD7	NON_SYNONYMOUS_CODING	SNP	-	G	A	1	11932
chr8	61764759	61764761	CHD7	NON_SYNONYMOUS_CODING	SNP	-	G	A	2	11968
chr8	61764798	61764800	CHD7	NON_SYNONYMOUS_CODING	SNP	-	C	T	1	12048
chr8	61765206	61765208	CHD7	NON_SYNONYMOUS_CODING	SNP	-	C	G	1	11922
chr8	61765249	61765251	CHD7	NON_SYNONYMOUS_CODING	SNP	rs143796440	G	A	1	12020
chr8	61765259	61765261	CHD7	NON_SYNONYMOUS_CODING	SNP	-	A	G	1	12020
chr8	61765270	61765272	CHD7	SPLICE_SITE_DONOR	SNP	-	T	C	1	12028
chr8	61765382	61765384	CHD7	SPLICE_SITE_ACCEPTOR	SNP	-	T	C	1	11922
chr8	61765390	61765392	CHD7	NON_SYNONYMOUS_CODING	SNP	-	C	T	1	11944
chr8	61765519	61765521	CHD7	NON_SYNONYMOUS_CODING	SNP	-	A	C	2	12474
chr8	61765530	61765532	CHD7	NON_SYNONYMOUS_CODING	SNP	-	C	T	1	12486
chr8	61765533	61765535	CHD7	NON_SYNONYMOUS_CODING	SNP	-	A	G	1	12482
chr8	61765576	61765578	CHD7	NON_SYNONYMOUS_CODING	SNP	-	G	A	1	12588
chr8	61765588	61765590	CHD7	NON_SYNONYMOUS_CODING	SNP	-	T	G	1	12552
chr8	61765599	61765601	CHD7	NON_SYNONYMOUS_CODING	SNP	-	A	C	1	12544
chr8	61765626	61765628	CHD7	NON_SYNONYMOUS_CODING	SNP	-	C	T	1	12498
chr8	61765632	61765634	CHD7	NON_SYNONYMOUS_CODING	SNP	-	C	T	2	12460
chr8	61765636	61765638	CHD7	NON_SYNONYMOUS_CODING	SNP	-	A	G	6	12434
chr8	61765641	61765643	CHD7	NON_SYNONYMOUS_CODING	SNP	-	C	G	1	12398
chr8	61765729	61765731	CHD7	NON_SYNONYMOUS_CODING	SNP	-	G	T	1	12040
chr8	61765737	61765739	CHD7	NON_SYNONYMOUS_CODING	SNP	-	C	G	1	12036
chr8	61765756	61765758	CHD7	NON_SYNONYMOUS_CODING	SNP	-	C	T	1	11998
chr8	61765761	61765763	CHD7	NON_SYNONYMOUS_CODING	SNP	rs61753399	G	A	47	11982
chr8	61765766	61765768	CHD7	NON_SYNONYMOUS_CODING	SNP	-	T	A	2	11964
chr8	61765857	61765859	CHD7	NON_SYNONYMOUS_CODING	SNP	-	G	C	1	12230
chr8	61765912	61765914	CHD7	NON_SYNONYMOUS_CODING	SNP	-	A	G	1	12352
chr8	61765920	61765922	CHD7	NON_SYNONYMOUS_CODING	SNP	-	T	C	1	12322
chr8	61765956	61765958	CHD7	NON_SYNONYMOUS_CODING	SNP	-	G	A	1	12304
chr8	61765965	61765967	CHD7	NON_SYNONYMOUS_CODING	SNP	-	G	A	2	12260
chr8	61766058	61766060	CHD7	NON_SYNONYMOUS_CODING	SNP	-	G	A	3	12388
chr8	61766926	61766928	CHD7	NON_SYNONYMOUS_CODING	SNP	-	G	A	1	11888
chr8	61766938	61766940	CHD7	NON_SYNONYMOUS_CODING	SNP	-	G	A	1	11878
chr8	61768561	61768563	CHD7	NON_SYNONYMOUS_CODING	SNP	-	A	G	4	11920
chr8	61768641	61768643	CHD7	NON_SYNONYMOUS_CODING	SNP	-	T	C	1	12196
chr8	61768648	61768650	CHD7	NON_SYNONYMOUS_CODING	SNP	-	C	T	1	12216
chr8	61768681	61768683	CHD7	NON_SYNONYMOUS_CODING	SNP	rs139876661	G	A	2	12248
chr8	61768704	61768706	CHD7	NON_SYNONYMOUS_CODING	SNP	-	G	A	1	12272
chr8	61768998	61769000	CHD7	SPLICE_SITE_ACCEPTOR	SNP	-	A	G	7	11928
chr8	61769030	61769032	CHD7	NON_SYNONYMOUS_CODING	SNP	-	C	T	1	11938
chr8	61769132	61769134	CHD7	NON_SYNONYMOUS_CODING	SNP	-	G	A	1	11910
chr8	61769252	61769254	CHD7	NON_SYNONYMOUS_CODING	SNP	-	A	G	2	12002
chr8	61769271	61769273	CHD7	NON_SYNONYMOUS_CODING	SNP	-	T	C	1	12054
chr8	61769282	61769284	CHD7	NON_SYNONYMOUS_CODING	SNP	-	A	G	1	12090
chr8	61769307	61769309	CHD7	NON_SYNONYMOUS_CODING	SNP	-	C	T	1	12180
chr8	61769319	61769321	CHD7	NON_SYNONYMOUS_CODING	SNP	-	C	T	1	12196
chr8	61769417	61769419	CHD7	NON_SYNONYMOUS_CODING	SNP	-	A	C	48	12650
chr8	61769429	61769431	CHD7	NON_SYNONYMOUS_CODING	SNP	-	C	T	1	12694
chr8	61769433	61769435	CHD7	NON_SYNONYMOUS_CODING	SNP	-	C	T	10	12718
chr8	61773499	61773501	CHD7	NON_SYNONYMOUS_CODING	SNP	-	T	C	2	12174
chr8	61773573	61773575	CHD7	NON_SYNONYMOUS_CODING	SNP	-	C	A	1	12148
chr8	61774778	61774780	CHD7	NON_SYNONYMOUS_CODING	SNP	-	T	C	1	11836
chr8	61774803	61774805	CHD7	NON_SYNONYMOUS_CODING	SNP	-	G	A	1	11868
chr8	61774860	61774862	CHD7	NON_SYNONYMOUS_CODING	SNP	-	G	A	1	11940
chr8	61777694	61777696	CHD7	NON_SYNONYMOUS_CODING	SNP	-	G	A	2	12222
chr8	61777751	61777753	CHD7	NON_SYNONYMOUS_CODING	SNP	-	G	A	1	12332
chr8	61777792	61777794	CHD7	NON_SYNONYMOUS_CODING	SNP	-	G	C	1	12350
chr8	61777805	61777807	CHD7	NON_SYNONYMOUS_CODING	SNP	-	G	A	1	12338
chr8	61777809	61777811	CHD7	NON_SYNONYMOUS_CODING	SNP	-	G	A	1	12330
chr8	61777859	61777861	CHD7	NON_SYNONYMOUS_CODING	SNP	-	G	A	1	12380
chr8	61777863	61777865	CHD7	NON_SYNONYMOUS_CODING	SNP	-	C	T	1	12404
chr8	61777913	61777915	CHD7	NON_SYNONYMOUS_CODING	SNP	rs45521933	C	G	16	12364
chr8	61777920	61777922	CHD7	NON_SYNONYMOUS_CODING	SNP	-	A	G	1	12354
chr8	61778087	61778089	CHD7	NON_SYNONYMOUS_CODING	SNP	-	G	C	1	12766
chr8	61778091	61778093	CHD7	NON_SYNONYMOUS_CODING	SNP	rs147534616	C	T	1	12760
chr8	61778135	61778137	CHD7	NON_SYNONYMOUS_CODING	SNP	-	C	T	1	12746
chr8	61778136	61778138	CHD7	NON_SYNONYMOUS_CODING	SNP	rs113938624	C	T	2	12740
chr8	61778169	61778171	CHD7	NON_SYNONYMOUS_CODING	SNP	-	A	G	3	12584
chr8	61778288	61778290	CHD7	NON_SYNONYMOUS_CODING	SNP	-	G	A	1	12216
chr8	61778295	61778297	CHD7	NON_SYNONYMOUS_CODING	SNP	-	C	G	1	12232
chr8	61778376	61778378	CHD7	NON_SYNONYMOUS_CODING	SNP	-	A	G	1	12178
chr8	61778447	61778449	CHD7	NON_SYNONYMOUS_CODING	SNP	-	C	T	44	12080
chr8	61778454	61778456	CHD7	NON_SYNONYMOUS_CODING	SNP	-	G	C	1	12056
chr8	100026071	100026073	VPS13B	NON_SYNONYMOUS_CODING	SNP	-	A	G	1	13006
chr8	100026168	100026170	VPS13B	SPLICE_SITE_DONOR	SNP	-	C	G	1	13006
chr8	100050705	100050707	VPS13B	NON_SYNONYMOUS_CODING	SNP	-	A	G	1	12994
chr8	100108575	100108577	VPS13B	NON_SYNONYMOUS_CODING	SNP	-	C	T	1	13006
chr8	100108576	100108578	VPS13B	NON_SYNONYMOUS_CODING	SNP	rs61754110	G	A	2	13006
chr8	100108605	100108607	VPS13B	NON_SYNONYMOUS_CODING	SNP	-	A	G	1	13006
chr8	100108612	100108614	VPS13B	NON_SYNONYMOUS_CODING	SNP	-	C	T	1	13006
chr8	100115203	100115205	VPS13B	STOP_GAINED	SNP	rs144539572	C	T	3	13002
chr8	100115242	100115244	VPS13B	NON_SYNONYMOUS_CODING	SNP	rs142560687	A	G	1	13006
chr8	100115272	100115274	VPS13B	NON_SYNONYMOUS_CODING	SNP	-	C	A	4	13006
chr8	100115309	100115311	VPS13B	NON_SYNONYMOUS_CODING	SNP	-	T	C	1	13006
chr8	100115326	100115328	VPS13B	NON_SYNONYMOUS_CODING	SNP	-	C	T	1	13006
chr8	100115327	100115329	VPS13B	NON_SYNONYMOUS_CODING	SNP	rs150941426	G	A	3	13006
chr8	100123355	100123357	VPS13B	NON_SYNONYMOUS_CODING	SNP	-	A	G	2	13002
chr8	100123453	100123455	VPS13B	NON_SYNONYMOUS_CODING	SNP	-	C	T	1	12996
chr8	100128085	100128087	VPS13B	NON_SYNONYMOUS_CODING	SNP	rs140709787	G	A	5	12998
chr8	100133449	100133451	VPS13B	NON_SYNONYMOUS_CODING	SNP	-	A	G	8	13006
chr8	100133466	100133468	VPS13B	NON_SYNONYMOUS_CODING	SNP	rs150464408	T	C	2	13006
chr8	100133491	100133493	VPS13B	NON_SYNONYMOUS_CODING	SNP	rs138271331	C	T	1	13006
chr8	100133530	100133532	VPS13B	NON_SYNONYMOUS_CODING	SNP	-	C	A	1	13006
chr8	100133548	100133550	VPS13B	NON_SYNONYMOUS_CODING	SNP	rs143295587	A	G	2	13006
chr8	100133664	100133666	VPS13B	NON_SYNONYMOUS_CODING	SNP	rs139093635	A	G	1	13006
chr8	100146900	100146902	VPS13B	NON_SYNONYMOUS_CODING	SNP	rs143024324	G	T	17	12982
chr8	100146941	100146943	VPS13B	NON_SYNONYMOUS_CODING	SNP	rs147448147	G	C	5	12984
chr8	100147829	100147831	VPS13B	NON_SYNONYMOUS_CODING	SNP	-	T	C	1	13002
chr8	100147860	100147862	VPS13B	NON_SYNONYMOUS_CODING	SNP	rs150783688	C	T	10	13002
chr8	100147925	100147927	VPS13B	NON_SYNONYMOUS_CODING	SNP	rs139141291	C	T	5	13006
chr8	100147928	100147930	VPS13B	NON_SYNONYMOUS_CODING	SNP	-	G	A	1	13006
chr8	100147956	100147958	VPS13B	NON_SYNONYMOUS_CODING	SNP	rs143205296	A	G	8	13004
chr8	100148895	100148897	VPS13B	NON_SYNONYMOUS_CODING	SNP	rs146659631	A	G	1	13006
chr8	100148918	100148920	VPS13B	NON_SYNONYMOUS_CODING	SNP	-	G	A	5	13006
chr8	100148922	100148924	VPS13B	NON_SYNONYMOUS_CODING	SNP	-	C	T	1	13006
chr8	100148955	100148957	VPS13B	NON_SYNONYMOUS_CODING	SNP	-	A	G	1	13006
chr8	100148967	100148969	VPS13B	NON_SYNONYMOUS_CODING	SNP	rs142971568	A	G	2	13006
chr8	100155249	100155251	VPS13B	NON_SYNONYMOUS_CODING	SNP	rs141046414	G	A	4	13006
chr8	100155286	100155288	VPS13B	NON_SYNONYMOUS_CODING	SNP	-	A	G	1	13006
chr8	100155297	100155299	VPS13B	NON_SYNONYMOUS_CODING	SNP	-	A	G	1	13006
chr8	100155317	100155319	VPS13B	NON_SYNONYMOUS_CODING	SNP	rs140601319	G	A	14	13006
chr8	100155320	100155322	VPS13B	NON_SYNONYMOUS_CODING	SNP	-	G	A	1	13006
chr8	100155381	100155383	VPS13B	NON_SYNONYMOUS_CODING	SNP	rs61754109	G	A	23	13006
chr8	100160089	100160091	VPS13B	NON_SYNONYMOUS_CODING	SNP	rs147043610	C	T	2	13006
chr8	100160205	100160207	VPS13B	NON_SYNONYMOUS_CODING	SNP	rs149334616	G	A	7	13006
chr8	100168777	100168779	VPS13B	NON_SYNONYMOUS_CODING	SNP	rs143606631	A	G	1	13004
chr8	100168800	100168802	VPS13B	NON_SYNONYMOUS_CODING	SNP	-	A	G	1	13006
chr8	100168813	100168815	VPS13B	NON_SYNONYMOUS_CODING	SNP	-	C	T	2	13006
chr8	100168818	100168820	VPS13B	NON_SYNONYMOUS_CODING	SNP	rs148047632	C	T	2	13006
chr8	100168831	100168833	VPS13B	NON_SYNONYMOUS_CODING	SNP	rs141744983	C	G	1	13006
chr8	100168837	100168839	VPS13B	NON_SYNONYMOUS_CODING	SNP	-	G	A	1	13006
chr8	100168853	100168855	VPS13B	NON_SYNONYMOUS_CODING	SNP	-	A	T	1	13006
chr8	100168917	100168919	VPS13B	NON_SYNONYMOUS_CODING	SNP	-	A	G	1	13006
chr8	100182266	100182268	VPS13B	NON_SYNONYMOUS_CODING	SNP	-	A	G	1	13006
chr8	100182300	100182302	VPS13B	NON_SYNONYMOUS_CODING	SNP	rs145988999	A	G	1	13006
chr8	100182332	100182334	VPS13B	NON_SYNONYMOUS_CODING	SNP	rs140848350	G	C	3	13004
chr8	100182339	100182341	VPS13B	NON_SYNONYMOUS_CODING	SNP	-	C	A	3	13004
chr8	100182395	100182397	VPS13B	SPLICE_SITE_DONOR	SNP	-	G	A	1	13004
chr8	100205119	100205121	VPS13B	NON_SYNONYMOUS_CODING	SNP	-	A	C	1	13006
chr8	100205125	100205127	VPS13B	NON_SYNONYMOUS_CODING	SNP	-	A	G	5	13006
chr8	100205146	100205148	VPS13B	NON_SYNONYMOUS_CODING	SNP	rs141638933	C	G	6	13006
chr8	100205153	100205155	VPS13B	NON_SYNONYMOUS_CODING	SNP	-	A	G	1	13006
chr8	100205200	100205202	VPS13B	NON_SYNONYMOUS_CODING	SNP	-	A	C	1	13006
chr8	100205207	100205209	VPS13B	NON_SYNONYMOUS_CODING	SNP	rs146195479	A	G	2	13006
chr8	100205239	100205241	VPS13B	NON_SYNONYMOUS_CODING	SNP	rs149866274	T	G	3	13006
chr8	100205240	100205242	VPS13B	NON_SYNONYMOUS_CODING	SNP	rs145419141	C	T	5	13006
chr8	100205242	100205244	VPS13B	NON_SYNONYMOUS_CODING	SNP	rs148788159	G	A	3	13006
chr8	100205243	100205245	VPS13B	NON_SYNONYMOUS_CODING	SNP	-	C	A	1	13006
chr8	100205254	100205256	VPS13B	NON_SYNONYMOUS_CODING	SNP	rs61753721	G	A	113	13006
chr8	100205278	100205280	VPS13B	NON_SYNONYMOUS_CODING	SNP	-	A	T	2	13006
chr8	100205281	100205283	VPS13B	NON_SYNONYMOUS_CODING	SNP	rs147924250	A	G	1	13006
chr8	100286427	100286429	VPS13B	NON_SYNONYMOUS_CODING	SNP	rs141694201	G	A	2	13006
chr8	100286443	100286445	VPS13B	NON_SYNONYMOUS_CODING	SNP	rs147059568	C	A	1	13006
chr8	100286464	100286466	VPS13B	NON_SYNONYMOUS_CODING	SNP	rs147682334	C	T	1	13006
chr8	100286500	100286502	VPS13B	STOP_GAINED	SNP	rs140936527	C	A	1	13006
chr8	100286505	100286507	VPS13B	NON_SYNONYMOUS_CODING	SNP	rs150185067	G	A	7	13006
chr8	100286514	100286516	VPS13B	NON_SYNONYMOUS_CODING	SNP	-	G	A	1	13006
chr8	100286518	100286520	VPS13B	NON_SYNONYMOUS_CODING	SNP	-	C	T	1	13006
chr8	100286552	100286554	VPS13B	NON_SYNONYMOUS_CODING	SNP	rs148777544	A	T	35	13006
chr8	100286562	100286564	VPS13B	SPLICE_SITE_DONOR	SNP	-	A	G	1	13006
chr8	100287324	100287326	VPS13B	NON_SYNONYMOUS_CODING	SNP	-	G	T	1	13006
chr8	100287334	100287336	VPS13B	NON_SYNONYMOUS_CODING	SNP	-	C	A	1	13006
chr8	100287361	100287363	VPS13B	NON_SYNONYMOUS_CODING	SNP	rs149531438	A	G	14	13006
chr8	100287371	100287373	VPS13B	NON_SYNONYMOUS_CODING	SNP	-	A	G	1	13006
chr8	100287421	100287423	VPS13B	NON_SYNONYMOUS_CODING	SNP	-	C	T	1	13006
chr8	100287445	100287447	VPS13B	STOP_GAINED	SNP	-	C	T	1	13006
chr8	100287481	100287483	VPS13B	NON_SYNONYMOUS_CODING	SNP	-	G	A	1	13006
chr8	100396477	100396479	VPS13B	NON_SYNONYMOUS_CODING	SNP	-	T	A	1	13006
chr8	100396534	100396536	VPS13B	NON_SYNONYMOUS_CODING	SNP	-	A	G	1	13006
chr8	100403799	100403801	VPS13B	NON_SYNONYMOUS_CODING	SNP	rs148422160	G	C	1	13006
chr8	100403848	100403850	VPS13B	NON_SYNONYMOUS_CODING	SNP	rs149970869	T	C	1	13006
chr8	100403872	100403874	VPS13B	NON_SYNONYMOUS_CODING	SNP	-	A	G	1	13006
chr8	100443769	100443771	VPS13B	NON_SYNONYMOUS_CODING	SNP	-	C	T	1	13004
chr8	100443797	100443799	VPS13B	NON_SYNONYMOUS_CODING	SNP	rs140015545	T	C	15	13002
chr8	100443809	100443811	VPS13B	NON_SYNONYMOUS_CODING	SNP	-	C	A	2	13000
chr8	100443884	100443886	VPS13B	NON_SYNONYMOUS_CODING	SNP	rs61753722	C	T	94	13006
chr8	100454679	100454681	VPS13B	NON_SYNONYMOUS_CODING	SNP	-	C	G	1	13006
chr8	100454802	100454804	VPS13B	NON_SYNONYMOUS_CODING	SNP	-	A	G	1	13006
chr8	100454803	100454805	VPS13B	NON_SYNONYMOUS_CODING	SNP	rs61759485	A	G	51	13006
chr8	100454830	100454832	VPS13B	NON_SYNONYMOUS_CODING	SNP	rs35342235	C	T	122	13006
chr8	100479754	100479756	VPS13B	NON_SYNONYMOUS_CODING	SNP	rs151247807	G	A	3	13006
chr8	100479764	100479766	VPS13B	NON_SYNONYMOUS_CODING	SNP	rs138729944	A	G	1	13006
chr8	100479793	100479795	VPS13B	STOP_GAINED	SNP	rs140353201	C	T	1	13006
chr8	100479794	100479796	VPS13B	NON_SYNONYMOUS_CODING	SNP	-	G	A	1	13006
chr8	100479823	100479825	VPS13B	NON_SYNONYMOUS_CODING	SNP	rs145417421	G	T	1	13006
chr8	100479845	100479847	VPS13B	NON_SYNONYMOUS_CODING	SNP	rs138000928	A	C	2	13006
chr8	100479851	100479853	VPS13B	NON_SYNONYMOUS_CODING	SNP	rs149478021	C	G	15	13006
chr8	100479866	100479868	VPS13B	SPLICE_SITE_DONOR	SNP	-	G	A	1	13006
chr8	100479867	100479869	VPS13B	SPLICE_SITE_DONOR	SNP	-	T	C	1	13006
chr8	100493910	100493912	VPS13B	NON_SYNONYMOUS_CODING	SNP	-	A	G	2	13006
chr8	100493943	100493945	VPS13B	NON_SYNONYMOUS_CODING	SNP	-	A	G	2	13006
chr8	100493970	100493972	VPS13B	NON_SYNONYMOUS_CODING	SNP	rs142674934	A	T	7	13006
chr8	100494025	100494027	VPS13B	NON_SYNONYMOUS_CODING	SNP	rs145569846	C	G	19	13006
chr8	100513917	100513919	VPS13B	NON_SYNONYMOUS_CODING	SNP	rs150662496	G	A	1	13006
chr8	100513998	100514000	VPS13B	NON_SYNONYMOUS_CODING	SNP	-	A	G	1	13006
chr8	100515122	100515124	VPS13B	NON_SYNONYMOUS_CODING	SNP	-	T	C	1	13006
chr8	100515168	100515170	VPS13B	NON_SYNONYMOUS_CODING	SNP	-	A	G	1	13004
chr8	100519374	100519376	VPS13B	NON_SYNONYMOUS_CODING	SNP	-	G	A	1	13006
chr8	100519375	100519377	VPS13B	NON_SYNONYMOUS_CODING	SNP	-	G	T	1	13006
chr8	100519431	100519433	VPS13B	SPLICE_SITE_DONOR	SNP	-	G	T	1	13006
chr8	100520036	100520038	VPS13B	SYNONYMOUS_CODING;NON_SYNONYMOUS_CODING	SNP	rs149796549	T	C	9	13006
chr8	100520037	100520039	VPS13B	NON_SYNONYMOUS_CODING	SNP	-	G	A	1	13006
chr8	100520070	100520072	VPS13B	NON_SYNONYMOUS_CODING	SNP	-	C	T	1	13006
chr8	100520085	100520087	VPS13B	STOP_GAINED	SNP	rs145741622	C	T	3	13006
chr8	100520119	100520121	VPS13B	NON_SYNONYMOUS_CODING	SNP	rs144187978	G	A	3	13006
chr8	100523325	100523327	VPS13B	SPLICE_SITE_ACCEPTOR	SNP	-	G	A	4	13002
chr8	100523368	100523370	VPS13B	NON_SYNONYMOUS_CODING	SNP	-	A	G	1	13006
chr8	100523430	100523432	VPS13B	NON_SYNONYMOUS_CODING	SNP	rs143566455	T	A	2	13006
chr8	100523562	100523564	VPS13B	NON_SYNONYMOUS_CODING	SNP	-	A	G	1	13006
chr8	100523568	100523570	VPS13B	NON_SYNONYMOUS_CODING	SNP	-	A	C	1	13006
chr8	100523623	100523625	VPS13B	NON_SYNONYMOUS_CODING	SNP	rs140797231	G	A	1	13006
chr8	100523655	100523657	VPS13B	NON_SYNONYMOUS_CODING	SNP	-	C	T	1	13006
chr8	100533165	100533167	VPS13B	NON_SYNONYMOUS_CODING	SNP	rs138417551	T	A	2	13006
chr8	100533227	100533229	VPS13B	NON_SYNONYMOUS_CODING	SNP	rs142708735	G	T	1	13006
chr8	100568674	100568676	VPS13B	SPLICE_SITE_ACCEPTOR	SNP	-	C	A	2	13006
chr8	100568688	100568690	VPS13B	NON_SYNONYMOUS_CODING	SNP	rs147342579	A	G	8	13006
chr8	100568699	100568701	VPS13B	NON_SYNONYMOUS_CODING	SNP	-	C	T	1	13006
chr8	100568760	100568762	VPS13B	NON_SYNONYMOUS_CODING	SNP	-	A	G	1	13006
chr8	100568807	100568809	VPS13B	NON_SYNONYMOUS_CODING	SNP	rs138577821	G	A	2	13006
chr8	100568874	100568876	VPS13B	NON_SYNONYMOUS_CODING	SNP	-	C	T	1	13006
chr8	100587889	100587891	VPS13B	NON_SYNONYMOUS_CODING	SNP	-	C	T	1	13006
chr8	100587890	100587892	VPS13B	NON_SYNONYMOUS_CODING	SNP	rs138148013	G	A	1	13006
chr8	100587929	100587931	VPS13B	STOP_GAINED	SNP	rs150857730	T	A	1	13006
chr8	100587932	100587934	VPS13B	NON_SYNONYMOUS_CODING	SNP	-	C	G	1	13006
chr8	100589733	100589735	VPS13B	NON_SYNONYMOUS_CODING	SNP	-	G	T	1	13006
chr8	100589813	100589815	VPS13B	NON_SYNONYMOUS_CODING	SNP	-	A	G	1	13006
chr8	100654086	100654088	VPS13B	NON_SYNONYMOUS_CODING	SNP	rs146540735	G	A	1	13006
chr8	100654234	100654236	VPS13B	NON_SYNONYMOUS_CODING	SNP	rs149954671	A	T	1	13006
chr8	100654318	100654320	VPS13B	NON_SYNONYMOUS_CODING	SNP	rs144257406	C	T	9	13006
chr8	100654345	100654347	VPS13B	NON_SYNONYMOUS_CODING	SNP	rs141211386	A	T	3	13006
chr8	100654423	100654425	VPS13B	NON_SYNONYMOUS_CODING	SNP	rs117148013	C	T	16	13006
chr8	100654488	100654490	VPS13B	NON_SYNONYMOUS_CODING	SNP	rs137901436	C	T	1	13006
chr8	100654557	100654559	VPS13B	NON_SYNONYMOUS_CODING	SNP	rs141608582	C	T	1	13006
chr8	100654558	100654560	VPS13B	NON_SYNONYMOUS_CODING	SNP	rs150272676	G	A	1	13006
chr8	100654620	100654622	VPS13B	NON_SYNONYMOUS_CODING	SNP	rs138930771	T	G	8	13006
chr8	100654701	100654703	VPS13B	NON_SYNONYMOUS_CODING	SNP	-	G	T	2	13006
chr8	100654702	100654704	VPS13B	NON_SYNONYMOUS_CODING	SNP	rs149408318	T	C	2	13006
chr8	100654707	100654709	VPS13B	NON_SYNONYMOUS_CODING	SNP	rs148704031	T	C	5	13006
chr8	100654722	100654724	VPS13B	NON_SYNONYMOUS_CODING	SNP	rs139640224	A	G	28	13004
chr8	100711752	100711754	VPS13B	NON_SYNONYMOUS_CODING	SNP	-	C	T	2	12986
chr8	100711808	100711810	VPS13B	NON_SYNONYMOUS_CODING	SNP	rs146073786	C	A	1	13004
chr8	100711830	100711832	VPS13B	STOP_GAINED	SNP	-	T	A	1	13004
chr8	100712016	100712018	VPS13B	NON_SYNONYMOUS_CODING	SNP	-	C	T	1	13006
chr8	100712029	100712031	VPS13B	NON_SYNONYMOUS_CODING	SNP	rs140028547	A	T	1	13006
chr8	100712106	100712108	VPS13B	NON_SYNONYMOUS_CODING	SNP	-	C	G	1	13006
chr8	100712121	100712123	VPS13B	NON_SYNONYMOUS_CODING	SNP	rs142248228	A	G	16	13006
chr8	100729473	100729475	VPS13B	NON_SYNONYMOUS_CODING	SNP	rs147099791	G	A	2	13006
chr8	100729545	100729547	VPS13B	NON_SYNONYMOUS_CODING	SNP	rs149727474	G	A	1	13006
chr8	100729574	100729576	VPS13B	NON_SYNONYMOUS_CODING	SNP	-	A	C	1	13006
chr8	100729601	100729603	VPS13B	SPLICE_SITE_DONOR	SNP	-	G	A	2	13006
chr8	100732627	100732629	VPS13B	NON_SYNONYMOUS_CODING	SNP	rs141275433	A	G	4	13006
chr8	100732641	100732643	VPS13B	STOP_GAINED	SNP	rs146960401	G	T	2	13006
chr8	100732666	100732668	VPS13B	NON_SYNONYMOUS_CODING	SNP	rs147576864	T	C	2	13006
chr8	100732703	100732705	VPS13B	NON_SYNONYMOUS_CODING	SNP	-	A	T	1	13006
chr8	100732780	100732782	VPS13B	SPLICE_SITE_DONOR	SNP	-	G	A	1	13006
chr8	100733150	100733152	VPS13B	NON_SYNONYMOUS_CODING	SNP	-	C	T	1	13006
chr8	100733201	100733203	VPS13B	NON_SYNONYMOUS_CODING	SNP	rs61754113	G	A	77	13006
chr8	100779035	100779037	VPS13B	NON_SYNONYMOUS_CODING	SNP	rs148385830	A	G	1	13006
chr8	100779106	100779108	VPS13B	NON_SYNONYMOUS_CODING	SNP	-	A	G	1	13006
chr8	100789045	100789047	VPS13B	NON_SYNONYMOUS_CODING	SNP	rs138405323	G	A	5	13006
chr8	100789084	100789086	VPS13B	NON_SYNONYMOUS_CODING	SNP	-	T	C	1	13006
chr8	100789120	100789122	VPS13B	NON_SYNONYMOUS_CODING	SNP	-	G	A	6	13006
chr8	100790950	100790952	VPS13B	NON_SYNONYMOUS_CODING	SNP	-	A	T	1	13006
chr8	100791008	100791010	VPS13B	NON_SYNONYMOUS_CODING	SNP	rs146092684	G	A	2	13006
chr8	100791058	100791060	VPS13B	NON_SYNONYMOUS_CODING	SNP	-	G	A	1	13006
chr8	100791059	100791061	VPS13B	NON_SYNONYMOUS_CODING	SNP	-	C	T	1	13006
chr8	100791118	100791120	VPS13B	NON_SYNONYMOUS_CODING	SNP	rs140061281	A	G	2	13006
chr8	100791124	100791126	VPS13B	NON_SYNONYMOUS_CODING	SNP	-	T	C	1	13006
chr8	100791154	100791156	VPS13B	NON_SYNONYMOUS_CODING	SNP	rs144668374	G	T	2	13006
chr8	100791187	100791189	VPS13B	NON_SYNONYMOUS_CODING	SNP	rs140179844	G	A	17	13006
chr8	100791191	100791193	VPS13B	NON_SYNONYMOUS_CODING	SNP	rs145208175	C	T	7	13006
chr8	100796582	100796584	VPS13B	NON_SYNONYMOUS_CODING	SNP	-	T	C	1	13006
chr8	100796707	100796709	VPS13B	SPLICE_SITE_DONOR	SNP	-	T	C	1	13006
chr8	100821655	100821657	VPS13B	NON_SYNONYMOUS_CODING	SNP	rs149017920	C	G	1	13006
chr8	100821700	100821702	VPS13B	NON_SYNONYMOUS_CODING	SNP	rs145899918	G	C	1	13006
chr8	100821719	100821721	VPS13B	NON_SYNONYMOUS_CODING	SNP	-	A	G	1	13006
chr8	100829770	100829772	VPS13B	NON_SYNONYMOUS_CODING	SNP	-	A	G	1	13004
chr8	100829828	100829830	VPS13B	NON_SYNONYMOUS_CODING	SNP	-	T	C	1	13006
chr8	100829846	100829848	VPS13B	NON_SYNONYMOUS_CODING	SNP	-	G	A	1	13006
chr8	100829870	100829872	VPS13B	NON_SYNONYMOUS_CODING	SNP	-	G	A	1	13006
chr8	100829935	100829937	VPS13B	NON_SYNONYMOUS_CODING	SNP	rs141360806	C	G	1	13006
chr8	100829963	100829965	VPS13B	NON_SYNONYMOUS_CODING	SNP	-	G	A	1	13006
chr8	100830022	100830024	VPS13B	NON_SYNONYMOUS_CODING	SNP	-	G	T	1	13006
chr8	100830690	100830692	VPS13B	NON_SYNONYMOUS_CODING	SNP	-	A	T	1	13006
chr8	100830702	100830704	VPS13B	NON_SYNONYMOUS_CODING	SNP	-	A	G	1	13006
chr8	100830706	100830708	VPS13B	NON_SYNONYMOUS_CODING	SNP	-	A	G	1	13006
chr8	100830739	100830741	VPS13B	NON_SYNONYMOUS_CODING	SNP	-	A	G	1	13006
chr8	100830756	100830758	VPS13B	STOP_GAINED	SNP	-	C	T	1	13006
chr8	100830757	100830759	VPS13B	NON_SYNONYMOUS_CODING	SNP	rs148333124	G	A	1	13006
chr8	100831064	100831066	VPS13B	NON_SYNONYMOUS_CODING	SNP	rs145890213	C	T	10	13006
chr8	100831685	100831687	VPS13B	NON_SYNONYMOUS_CODING	SNP	rs138140174	C	G	1	13006
chr8	100831745	100831747	VPS13B	NON_SYNONYMOUS_CODING	SNP	rs143787982	G	A	1	13006
chr8	100831758	100831760	VPS13B	NON_SYNONYMOUS_CODING	SNP	rs147437490	C	T	1	13006
chr8	100831767	100831769	VPS13B	NON_SYNONYMOUS_CODING	SNP	rs139732310	C	T	1	13006
chr8	100832162	100832164	VPS13B	NON_SYNONYMOUS_CODING	SNP	-	G	A	1	13006
chr8	100832197	100832199	VPS13B	NON_SYNONYMOUS_CODING	SNP	rs145265055	A	G	2	13006
chr8	100832258	100832260	VPS13B	NON_SYNONYMOUS_CODING	SNP	rs28940272	A	G	53	13006
chr8	100832267	100832269	VPS13B	NON_SYNONYMOUS_CODING	SNP	-	A	C	1	13006
chr8	100833539	100833541	VPS13B	NON_SYNONYMOUS_CODING	SNP	rs142110082	A	G	1	13006
chr8	100833615	100833617	VPS13B	STOP_GAINED	SNP	rs151159090	G	A	1	13006
chr8	100833620	100833622	VPS13B	NON_SYNONYMOUS_CODING	SNP	rs140095832	G	T	9	13006
chr8	100833657	100833659	VPS13B	NON_SYNONYMOUS_CODING	SNP	-	A	C	2	13006
chr8	100833715	100833717	VPS13B	SPLICE_SITE_DONOR	SNP	-	A	G	1	13006
chr8	100836067	100836069	VPS13B	NON_SYNONYMOUS_CODING	SNP	-	G	C	1	13004
chr8	100844614	100844616	VPS13B	NON_SYNONYMOUS_CODING	SNP	rs113671330	A	G	56	12984
chr8	100844665	100844667	VPS13B	NON_SYNONYMOUS_CODING	SNP	rs138889735	A	G	1	13006
chr8	100844795	100844797	VPS13B	NON_SYNONYMOUS_CODING	SNP	-	T	C	1	13006
chr8	100844812	100844814	VPS13B	NON_SYNONYMOUS_CODING	SNP	rs143712369	C	A	1	13006
chr8	100844857	100844859	VPS13B	NON_SYNONYMOUS_CODING	SNP	rs149842139	C	T	40	13006
chr8	100847471	100847473	VPS13B	NON_SYNONYMOUS_CODING	SNP	rs143852398	C	A	1	13006
chr8	100847554	100847556	VPS13B	SPLICE_SITE_DONOR	SNP	-	A	G	1	13004
chr8	100847940	100847942	VPS13B	NON_SYNONYMOUS_CODING	SNP	rs139575184	T	C	1	13006
chr8	100847949	100847951	VPS13B	NON_SYNONYMOUS_CODING	SNP	rs149285017	A	G	1	13006
chr8	100861003	100861005	VPS13B	NON_SYNONYMOUS_CODING	SNP	rs116746734	G	A	104	13006
chr8	100861028	100861030	VPS13B	NON_SYNONYMOUS_CODING	SNP	-	A	G	1	13006
chr8	100861109	100861111	VPS13B	NON_SYNONYMOUS_CODING	SNP	rs138127778	C	T	103	13006
chr8	100861112	100861114	VPS13B	NON_SYNONYMOUS_CODING	SNP	rs111353525	A	T	27	13006
chr8	100865675	100865677	VPS13B	SPLICE_SITE_ACCEPTOR	SNP	-	T	C	1	13006
chr8	100865700	100865702	VPS13B	NON_SYNONYMOUS_CODING	SNP	rs140204523	T	C	1	13006
chr8	100865719	100865721	VPS13B	NON_SYNONYMOUS_CODING	SNP	-	A	G	1	13006
chr8	100865751	100865753	VPS13B	NON_SYNONYMOUS_CODING	SNP	-	C	T	1	13006
chr8	100865815	100865817	VPS13B	NON_SYNONYMOUS_CODING	SNP	-	C	T	1	13006
chr8	100865851	100865853	VPS13B	NON_SYNONYMOUS_CODING	SNP	rs112045467	C	T	45	13006
chr8	100865857	100865859	VPS13B	NON_SYNONYMOUS_CODING	SNP	rs142411465	T	C	2	13006
chr8	100865929	100865931	VPS13B	NON_SYNONYMOUS_CODING	SNP	rs146460917	A	G	8	13006
chr8	100866057	100866059	VPS13B	NON_SYNONYMOUS_CODING	SNP	-	T	C	2	13006
chr8	100866064	100866066	VPS13B	NON_SYNONYMOUS_CODING	SNP	-	C	T	1	13006
chr8	100866138	100866140	VPS13B	NON_SYNONYMOUS_CODING	SNP	rs142957181	G	A	1	13006
chr8	100866165	100866167	VPS13B	NON_SYNONYMOUS_CODING	SNP	rs143187571	A	G	2	13006
chr8	100866194	100866196	VPS13B	NON_SYNONYMOUS_CODING	SNP	rs148265212	C	G	1	13006
chr8	100866228	100866230	VPS13B	NON_SYNONYMOUS_CODING	SNP	rs150767461	G	A	3	13006
chr8	100866319	100866321	VPS13B	NON_SYNONYMOUS_CODING	SNP	-	T	C	1	13006
chr8	100866330	100866332	VPS13B	NON_SYNONYMOUS_CODING	SNP	-	G	A	1	13006
chr8	100866360	100866362	VPS13B	NON_SYNONYMOUS_CODING	SNP	rs145547375	A	G	20	13006
chr8	100866462	100866464	VPS13B	NON_SYNONYMOUS_CODING	SNP	rs149659649	G	A	2	13006
chr8	100866468	100866470	VPS13B	NON_SYNONYMOUS_CODING	SNP	-	G	A	1	13006
chr8	100871587	100871589	VPS13B	NON_SYNONYMOUS_CODING	SNP	rs148582416	A	G	1	13006
chr8	100871639	100871641	VPS13B	NON_SYNONYMOUS_CODING	SNP	-	G	A	2	13006
chr8	100871641	100871643	VPS13B	NON_SYNONYMOUS_CODING	SNP	-	G	A	1	13006
chr8	100871656	100871658	VPS13B	NON_SYNONYMOUS_CODING	SNP	rs151089043	G	A	1	13006
chr8	100871672	100871674	VPS13B	NON_SYNONYMOUS_CODING	SNP	-	G	A	1	13006
chr8	100874029	100874031	VPS13B	NON_SYNONYMOUS_CODING	SNP	rs142476821	G	A	50	13002
chr8	100874035	100874037	VPS13B	NON_SYNONYMOUS_CODING	SNP	rs146571766	A	T	1	13000
chr8	100874044	100874046	VPS13B	NON_SYNONYMOUS_CODING	SNP	rs147891367	C	T	1	12994
chr8	100874072	100874074	VPS13B	NON_SYNONYMOUS_CODING	SNP	-	A	T	3	12996
chr8	100874102	100874104	VPS13B	NON_SYNONYMOUS_CODING	SNP	rs141566041	G	A	2	12970
chr8	100874116	100874118	VPS13B	NON_SYNONYMOUS_CODING	SNP	rs150393340	G	A	19	12960
chr8	100874153	100874155	VPS13B	NON_SYNONYMOUS_CODING	SNP	rs149318176	G	A	23	12980
chr8	100880566	100880568	VPS13B	NON_SYNONYMOUS_CODING	SNP	rs138012121	T	C	2	13006
chr8	100880612	100880614	VPS13B	NON_SYNONYMOUS_CODING	SNP	rs142516047	C	T	3	13006
chr8	100880617	100880619	VPS13B	NON_SYNONYMOUS_CODING	SNP	rs145970185	G	A	1	13006
chr8	100880638	100880640	VPS13B	NON_SYNONYMOUS_CODING	SNP	rs138565077	G	T	3	13006
chr8	100883053	100883055	VPS13B	NON_SYNONYMOUS_CODING	SNP	-	C	T	1	13006
chr8	100883093	100883095	VPS13B	NON_SYNONYMOUS_CODING	SNP	-	A	G	2	13006
chr8	100883120	100883122	VPS13B	SPLICE_SITE_DONOR	SNP	rs116546060	A	G	12	13006
chr8	100883749	100883751	VPS13B	NON_SYNONYMOUS_CODING	SNP	rs150713892	A	G	1	13006
chr8	100883753	100883755	VPS13B	NON_SYNONYMOUS_CODING	SNP	-	G	C	1	13006
chr8	100883817	100883819	VPS13B	STOP_GAINED	SNP	rs147315245	C	T	1	13006
chr8	100883835	100883837	VPS13B	NON_SYNONYMOUS_CODING	SNP	rs141793014	G	A	5	13006
chr8	100883870	100883872	VPS13B	NON_SYNONYMOUS_CODING	SNP	-	G	C	1	13006
chr8	100883886	100883888	VPS13B	NON_SYNONYMOUS_CODING	SNP	rs144797111	G	C	1	13006
chr8	100887644	100887646	VPS13B	SPLICE_SITE_ACCEPTOR	SNP	-	G	A	1	13006
chr8	100887658	100887660	VPS13B	NON_SYNONYMOUS_CODING	SNP	rs147907236	G	A	4	13006
chr8	100887684	100887686	VPS13B	NON_SYNONYMOUS_CODING	SNP	rs148950784	A	G	1	13006
chr8	100887751	100887753	VPS13B	NON_SYNONYMOUS_CODING	SNP	rs73273219	T	C	5	13006
chr8	100887882	100887884	VPS13B	NON_SYNONYMOUS_CODING	SNP	-	G	A	1	13006
chr9	135771888	135771890	TSC1	SYNONYMOUS_CODING;NON_SYNONYMOUS_CODING	SNP	rs140622357	G	T	1	13006
chr9	135772013	135772015	TSC1	SYNONYMOUS_CODING;NON_SYNONYMOUS_CODING	SNP	rs118203742	C	T	16	12986
chr9	135772037	135772039	TSC1	SYNONYMOUS_CODING;NON_SYNONYMOUS_CODING	SNP	-	G	A	2	13000
chr9	135772049	135772051	TSC1	SYNONYMOUS_CODING;NON_SYNONYMOUS_CODING	SNP	rs138445573	G	A	1	13000
chr9	135772092	135772094	TSC1	NON_SYNONYMOUS_CODING	SNP	rs142954164	A	C	5	13006
chr9	135772132	135772134	TSC1	NON_SYNONYMOUS_CODING	SNP	rs144314195	C	T	1	12636
chr9	135772936	135772938	TSC1	NON_SYNONYMOUS_CODING	SNP	-	G	T	1	13006
chr9	135772969	135772971	TSC1	NON_SYNONYMOUS_CODING	SNP	rs118203723	G	A	4	13006
chr9	135772975	135772977	TSC1	NON_SYNONYMOUS_CODING	SNP	rs118203721	C	T	3	13006
chr9	135777052	135777054	TSC1	NON_SYNONYMOUS_CODING	SNP	rs118203692	C	G	2	13006
chr9	135778097	135778099	TSC1	NON_SYNONYMOUS_CODING	SNP	rs118203670	T	C	5	13006
chr9	135778176	135778178	TSC1	SPLICE_SITE_ACCEPTOR	SNP	-	A	G	1	13006
chr9	135779051	135779053	TSC1	NON_SYNONYMOUS_CODING	SNP	rs118203657	G	A	35	13006
chr9	135780988	135780990	TSC1	NON_SYNONYMOUS_CODING	SNP	rs118203609	G	A	2	13006
chr9	135781028	135781030	TSC1	NON_SYNONYMOUS_CODING	SNP	rs145741748	T	C	2	13006
chr9	135781036	135781038	TSC1	NON_SYNONYMOUS_CODING	SNP	-	G	A	1	13006
chr9	135781048	135781050	TSC1	NON_SYNONYMOUS_CODING	SNP	-	C	A	1	13006
chr9	135781279	135781281	TSC1	NON_SYNONYMOUS_CODING	SNP	-	G	C	1	13006
chr9	135781373	135781375	TSC1	NON_SYNONYMOUS_CODING	SNP	-	C	T	1	13006
chr9	135781375	135781377	TSC1	NON_SYNONYMOUS_CODING	SNP	-	C	G	2	13006
chr9	135781414	135781416	TSC1	NON_SYNONYMOUS_CODING	SNP	-	C	T	1	13006
chr9	135781438	135781440	TSC1	NON_SYNONYMOUS_CODING	SNP	rs118203543	C	T	11	13006
chr9	135781504	135781506	TSC1	NON_SYNONYMOUS_CODING	SNP	rs118203532	G	C	2	12994
chr9	135782111	135782113	TSC1	SPLICE_SITE_DONOR	SNP	rs118203530	C	T	1	13006
chr9	135782200	135782202	TSC1	NON_SYNONYMOUS_CODING	SNP	-	C	G	1	13006
chr9	135782213	135782215	TSC1	NON_SYNONYMOUS_CODING	SNP	rs118203518	G	A	50	13006
chr9	135782682	135782684	TSC1	SPLICE_SITE_DONOR	SNP	rs118203515	T	C	3	13006
chr9	135782762	135782764	TSC1	SPLICE_SITE_ACCEPTOR	SNP	-	A	G	1	13006
chr9	135786012	135786014	TSC1	NON_SYNONYMOUS_CODING	SNP	rs118203504	G	A	8	13006
chr9	135786042	135786044	TSC1	NON_SYNONYMOUS_CODING	SNP	-	G	A	1	13006
chr9	135786057	135786059	TSC1	NON_SYNONYMOUS_CODING	SNP	-	A	G	1	13006
chr9	135786076	135786078	TSC1	NON_SYNONYMOUS_CODING	SNP	-	C	T	1	13006
chr9	135786450	135786452	TSC1	NON_SYNONYMOUS_CODING	SNP	rs118203493	G	T	6	13006
chr9	135786862	135786864	TSC1	NON_SYNONYMOUS_CODING	SNP	rs118203483	G	A	3	13006
chr9	135786867	135786869	TSC1	NON_SYNONYMOUS_CODING	SNP	rs118203481	G	A	4	13006
chr9	135786921	135786923	TSC1	NON_SYNONYMOUS_CODING	SNP	-	C	T	1	13006
chr9	135786927	135786929	TSC1	NON_SYNONYMOUS_CODING	SNP	-	G	A	1	13006
chr9	135787682	135787684	TSC1	NON_SYNONYMOUS_CODING	SNP	-	G	A	1	13006
chr9	135787724	135787726	TSC1	NON_SYNONYMOUS_CODING	SNP	-	G	C	1	13006
chr9	135787728	135787730	TSC1	NON_SYNONYMOUS_CODING	SNP	-	A	C	1	13006
chr9	135787730	135787732	TSC1	NON_SYNONYMOUS_CODING	SNP	rs151309813	C	T	3	13006
chr9	135787731	135787733	TSC1	NON_SYNONYMOUS_CODING	SNP	rs140544652	G	A	1	13006
chr9	135787762	135787764	TSC1	NON_SYNONYMOUS_CODING	SNP	rs148756522	A	C	1	13006
chr9	135787799	135787801	TSC1	NON_SYNONYMOUS_CODING	SNP	-	T	C	1	13006
chr9	135797326	135797328	TSC1	NON_SYNONYMOUS_CODING	SNP	-	T	A	1	13006
chr9	135800990	135800992	TSC1	NON_SYNONYMOUS_CODING	SNP	-	A	C	2	13006
chr9	135801047	135801049	TSC1	NON_SYNONYMOUS_CODING	SNP	rs138541569	T	C	1	13006
chr9	135801049	135801051	TSC1	NON_SYNONYMOUS_CODING	SNP	-	A	G	1	13006
chr9	135801086	135801088	TSC1	NON_SYNONYMOUS_CODING	SNP	rs118203357	C	T	3	13006
chr9	135801100	135801102	TSC1	NON_SYNONYMOUS_CODING	SNP	-	T	C	1	13006
chr9	135802676	135802678	TSC1	NON_SYNONYMOUS_CODING	SNP	rs118203334	G	A	1	13006
chr9	135804149	135804151	TSC1	SPLICE_SITE_DONOR	SNP	-	T	C	1	13006
chr9	135804194	135804196	TSC1	NON_SYNONYMOUS_CODING	SNP	rs141736779	C	T	1	13006
chr9	140605419	140605421	EHMT1	NON_SYNONYMOUS_CODING	SNP	-	C	T	1	10282
chr9	140605428	140605430	EHMT1	NON_SYNONYMOUS_CODING	SNP	-	C	T	2	10288
chr9	140605466	140605468	EHMT1	NON_SYNONYMOUS_CODING	SNP	-	G	A	2	10294
chr9	140611072	140611074	EHMT1	SPLICE_SITE_ACCEPTOR	SNP	-	G	T	1	13000
chr9	140611078	140611080	EHMT1	NON_SYNONYMOUS_CODING	SNP	-	G	C	1	12994
chr9	140611094	140611096	EHMT1	NON_SYNONYMOUS_CODING	SNP	-	G	A	1	12998
chr9	140611107	140611109	EHMT1	NON_SYNONYMOUS_CODING	SNP	-	C	G	1	13002
chr9	140611127	140611129	EHMT1	NON_SYNONYMOUS_CODING	SNP	-	G	A	1	13000
chr9	140611133	140611135	EHMT1	NON_SYNONYMOUS_CODING	SNP	rs145206240	A	G	2	13002
chr9	140611140	140611142	EHMT1	NON_SYNONYMOUS_CODING	SNP	rs143155406	C	T	2	13006
chr9	140611145	140611147	EHMT1	NON_SYNONYMOUS_CODING	SNP	-	G	A	1	13006
chr9	140611150	140611152	EHMT1	NON_SYNONYMOUS_CODING	SNP	-	G	T	1	13006
chr9	140611175	140611177	EHMT1	NON_SYNONYMOUS_CODING	SNP	rs112003143	G	A	1	13006
chr9	140611179	140611181	EHMT1	NON_SYNONYMOUS_CODING	SNP	rs138292762	C	T	1	13006
chr9	140611242	140611244	EHMT1	NON_SYNONYMOUS_CODING	SNP	rs142887098	G	A	7	13004
chr9	140611262	140611264	EHMT1	NON_SYNONYMOUS_CODING	SNP	rs144949902	A	T	1	13006
chr9	140611301	140611303	EHMT1	NON_SYNONYMOUS_CODING	SNP	-	G	A	1	13004
chr9	140611302	140611304	EHMT1	NON_SYNONYMOUS_CODING	SNP	rs142199482	C	T	7	13004
chr9	140611307	140611309	EHMT1	NON_SYNONYMOUS_CODING	SNP	rs144603232	C	G	56	13004
chr9	140611316	140611318	EHMT1	NON_SYNONYMOUS_CODING	SNP	-	G	A	3	13006
chr9	140611334	140611336	EHMT1	NON_SYNONYMOUS_CODING	SNP	rs139431280	G	A	1	13006
chr9	140611341	140611343	EHMT1	NON_SYNONYMOUS_CODING	SNP	-	C	G	1	13006
chr9	140611349	140611351	EHMT1	NON_SYNONYMOUS_CODING	SNP	-	A	G	1	13006
chr9	140611361	140611363	EHMT1	NON_SYNONYMOUS_CODING	SNP	rs140387451	G	A	2	13006
chr9	140611392	140611394	EHMT1	NON_SYNONYMOUS_CODING	SNP	-	C	T	1	13006
chr9	140611396	140611398	EHMT1	NON_SYNONYMOUS_CODING	SNP	-	G	T	1	13004
chr9	140611398	140611400	EHMT1	NON_SYNONYMOUS_CODING	SNP	rs147764684	C	G	1	13004
chr9	140611428	140611430	EHMT1	NON_SYNONYMOUS_CODING	SNP	rs142652443	C	T	4	13004
chr9	140611442	140611444	EHMT1	NON_SYNONYMOUS_CODING	SNP	-	G	C	1	13006
chr9	140611445	140611447	EHMT1	NON_SYNONYMOUS_CODING	SNP	-	G	A	1	13006
chr9	140611448	140611450	EHMT1	NON_SYNONYMOUS_CODING	SNP	-	A	G	1	13004
chr9	140611457	140611459	EHMT1	NON_SYNONYMOUS_CODING	SNP	-	C	G	2	13002
chr9	140611490	140611492	EHMT1	NON_SYNONYMOUS_CODING	SNP	rs141282876	G	A	3	12996
chr9	140611503	140611505	EHMT1	NON_SYNONYMOUS_CODING	SNP	-	C	T	2	12988
chr9	140611511	140611513	EHMT1	NON_SYNONYMOUS_CODING	SNP	rs145055789	G	T	1	12940
chr9	140611517	140611519	EHMT1	NON_SYNONYMOUS_CODING	SNP	rs34704821	C	T	116	12926
chr9	140611566	140611568	EHMT1	NON_SYNONYMOUS_CODING	SNP	rs35285441	C	T	3	12882
chr9	140611572	140611574	EHMT1	NON_SYNONYMOUS_CODING	SNP	rs35570782	C	T	25	12842
chr9	140611622	140611624	EHMT1	NON_SYNONYMOUS_CODING	SNP	-	G	A	1	12466
chr9	140622894	140622896	EHMT1	NON_SYNONYMOUS_CODING	SNP	rs144871446	G	A	14	13006
chr9	140622927	140622929	EHMT1	NON_SYNONYMOUS_CODING	SNP	-	A	C	2	13006
chr9	140637930	140637932	EHMT1	NON_SYNONYMOUS_CODING	SNP	rs142727972	C	T	3	13006
chr9	140637972	140637974	EHMT1	NON_SYNONYMOUS_CODING	SNP	-	G	A	1	13006
chr9	140638369	140638371	EHMT1	NON_SYNONYMOUS_CODING	SNP	-	G	A	2	13004
chr9	140638452	140638454	EHMT1	NON_SYNONYMOUS_CODING	SNP	rs143891279	G	A	4	13006
chr9	140638456	140638458	EHMT1	NON_SYNONYMOUS_CODING	SNP	rs148681026	A	G	1	13006
chr9	140638476	140638478	EHMT1	NON_SYNONYMOUS_CODING	SNP	-	G	A	4	13006
chr9	140638506	140638508	EHMT1	NON_SYNONYMOUS_CODING	SNP	rs146711478	A	G	3	13006
chr9	140638511	140638513	EHMT1	NON_SYNONYMOUS_CODING	SNP	-	G	C	1	13006
chr9	140646815	140646817	EHMT1	NON_SYNONYMOUS_CODING	SNP	-	G	A	1	13006
chr9	140648656	140648658	EHMT1	NON_SYNONYMOUS_CODING	SNP	-	A	G	1	13006
chr9	140648692	140648694	EHMT1	NON_SYNONYMOUS_CODING	SNP	rs146814571	C	T	2	13006
chr9	140652363	140652365	EHMT1	NON_SYNONYMOUS_CODING	SNP	-	G	A	1	13006
chr9	140652373	140652375	EHMT1	NON_SYNONYMOUS_CODING	SNP	-	C	T	1	13006
chr9	140652375	140652377	EHMT1	NON_SYNONYMOUS_CODING	SNP	-	G	A	1	13006
chr9	140652399	140652401	EHMT1	NON_SYNONYMOUS_CODING	SNP	rs150398744	A	G	1	13006
chr9	140669573	140669575	EHMT1	NON_SYNONYMOUS_CODING	SNP	-	C	A	1	13006
chr9	140669629	140669631	EHMT1	NON_SYNONYMOUS_CODING	SNP	-	G	A	1	13006
chr9	140669702	140669704	EHMT1	NON_SYNONYMOUS_CODING	SNP	-	C	T	1	13006
chr9	140671091	140671093	EHMT1	NON_SYNONYMOUS_CODING	SNP	-	C	T	1	13006
chr9	140671093	140671095	EHMT1	NON_SYNONYMOUS_CODING	SNP	-	G	A	1	13006
chr9	140671147	140671149	EHMT1	NON_SYNONYMOUS_CODING	SNP	rs146905719	G	A	1	13006
chr9	140671173	140671175	EHMT1	NON_SYNONYMOUS_CODING	SNP	-	G	T	1	13006
chr9	140671243	140671245	EHMT1	NON_SYNONYMOUS_CODING	SNP	-	G	A	1	13006
chr9	140672353	140672355	EHMT1	NON_SYNONYMOUS_CODING	SNP	rs147523309	C	T	1	13006
chr9	140672407	140672409	EHMT1	NON_SYNONYMOUS_CODING	SNP	-	C	T	1	13006
chr9	140672410	140672412	EHMT1	NON_SYNONYMOUS_CODING	SNP	rs141689686	C	T	1	13006
chr9	140674153	140674155	EHMT1	NON_SYNONYMOUS_CODING	SNP	-	G	A	1	13006
chr9	140676853	140676855	EHMT1	SPLICE_SITE_DONOR	SNP	-	G	A	1	13006
chr9	140695379	140695381	EHMT1	NON_SYNONYMOUS_CODING	SNP	rs146269774	G	A	1	13006
chr9	140695418	140695420	EHMT1	NON_SYNONYMOUS_CODING	SNP	rs144085805	A	G	6	13006
chr9	140695428	140695430	EHMT1	NON_SYNONYMOUS_CODING	SNP	-	G	A	1	13006
chr9	140705966	140705968	EHMT1	NON_SYNONYMOUS_CODING	SNP	-	G	A	1	13006
chr9	140705996	140705998	EHMT1	NON_SYNONYMOUS_CODING	SNP	rs148946382	C	T	1	13006
chr9	140706021	140706023	EHMT1	NON_SYNONYMOUS_CODING	SNP	-	C	T	1	13006
chr9	140706041	140706043	EHMT1	NON_SYNONYMOUS_CODING	SNP	-	C	T	1	13006
chr9	140706050	140706052	EHMT1	NON_SYNONYMOUS_CODING	SNP	rs146451775	C	T	1	13006
chr9	140707510	140707512	EHMT1	NON_SYNONYMOUS_CODING	SNP	-	C	T	1	13006
chr9	140707534	140707536	EHMT1	NON_SYNONYMOUS_CODING	SNP	rs141891925	A	G	2	13006
chr9	140707560	140707562	EHMT1	NON_SYNONYMOUS_CODING	SNP	-	A	T	1	13006
chr9	140707600	140707602	EHMT1	NON_SYNONYMOUS_CODING	SNP	rs138283222	G	A	16	13006
chr9	140707605	140707607	EHMT1	NON_SYNONYMOUS_CODING	SNP	rs33999936	G	A	23	13006
chr9	140707860	140707862	EHMT1	NON_SYNONYMOUS_CODING	SNP	-	G	A	1	13006
chr9	140707875	140707877	EHMT1	NON_SYNONYMOUS_CODING	SNP	-	G	C	1	13006
chr9	140707908	140707910	EHMT1	NON_SYNONYMOUS_CODING	SNP	-	G	T	1	13006
chr9	140707986	140707988	EHMT1	SPLICE_SITE_DONOR	SNP	-	G	C	1	13006
chr9	140710494	140710496	EHMT1	NON_SYNONYMOUS_CODING	SNP	rs139394414	G	A	3	13006
chr9	140711916	140711918	EHMT1	NON_SYNONYMOUS_CODING	SNP	-	G	A	1	13006
chr9	140711958	140711960	EHMT1	NON_SYNONYMOUS_CODING	SNP	-	C	T	1	13006
chr9	140711979	140711981	EHMT1	SPLICE_SITE_DONOR	SNP	-	G	A	1	13006
chr9	140712507	140712509	EHMT1	SPLICE_SITE_ACCEPTOR	SNP	-	G	C	1	13006
chr9	140712581	140712583	EHMT1	NON_SYNONYMOUS_CODING	SNP	-	G	A	1	13006
chr9	140728947	140728949	EHMT1	NON_SYNONYMOUS_CODING	SNP	rs61744215	C	G	1	13000
chr10	89692870	89692872	PTEN	NON_SYNONYMOUS_CODING	SNP	rs139767111	G	C	1	13002
chr10	89692919	89692921	PTEN	NON_SYNONYMOUS_CODING	SNP	-	T	C	1	13006
chr10	89717633	89717635	PTEN	NON_SYNONYMOUS_CODING	SNP	rs141373793	T	C	1	13006
chr10	89720730	89720732	PTEN	NON_SYNONYMOUS_CODING	SNP	rs143335584	T	G	4	13002
chr10	89720737	89720739	PTEN	NON_SYNONYMOUS_CODING	SNP	-	G	T	1	13004
chr10	89720740	89720742	PTEN	NON_SYNONYMOUS_CODING	SNP	-	C	G	3	13004
chr11	27679818	27679820	BDNF;BDNF-AS	NON_SYNONYMOUS_CODING	SNP	rs141477239	C	T	1	13002
chr11	27679872	27679874	BDNF;BDNF-AS	NON_SYNONYMOUS_CODING	SNP	-	T	C	1	13002
chr11	27679885	27679887	BDNF;BDNF-AS	NON_SYNONYMOUS_CODING	SNP	-	T	C	1	13002
chr11	27679888	27679890	BDNF;BDNF-AS	NON_SYNONYMOUS_CODING	SNP	rs139352447	G	C	1	13002
chr11	27679975	27679977	BDNF;BDNF-AS	NON_SYNONYMOUS_CODING	SNP	rs146354977	C	T	1	13002
chr11	27680106	27680108	BDNF	NON_SYNONYMOUS_CODING	SNP	rs8192466	G	A	34	13002
chr11	27695629	27695631	BDNF	NON_SYNONYMOUS_CODING	SNP	-	T	A	1	10296
chr11	27695653	27695655	BDNF	NON_SYNONYMOUS_CODING	SNP	-	C	T	1	10296
chr11	27695733	27695735	BDNF	NON_SYNONYMOUS_CODING	SNP	-	G	A	1	10296
chr11	27720945	27720947	BDNF	NON_SYNONYMOUS_CODING	SNP	-	T	A	1	12026
chr11	71146443	71146445	DHCR7	NON_SYNONYMOUS_CODING	SNP	rs148660993	G	A	2	12970
chr11	71146479	71146481	DHCR7	NON_SYNONYMOUS_CODING	SNP	-	G	A	2	12984
chr11	71146486	71146488	DHCR7	SYNONYMOUS_CODING;SPLICE_SITE_DONOR	SNP	rs147850435	C	T	3	12982
chr11	71146512	71146514	DHCR7	NON_SYNONYMOUS_CODING	SNP	rs145043679	G	A	2	12986
chr11	71146548	71146550	DHCR7	NON_SYNONYMOUS_CODING	SNP	-	T	C	1	12984
chr11	71146558	71146560	DHCR7	STOP_GAINED	SNP	rs140791666	G	C	1	12980
chr11	71146578	71146580	DHCR7	NON_SYNONYMOUS_CODING	SNP	-	C	A	1	12962
chr11	71146617	71146619	DHCR7	SYNONYMOUS_CODING;NON_SYNONYMOUS_CODING	SNP	-	C	T	2	12980
chr11	71146644	71146646	DHCR7	SYNONYMOUS_CODING;NON_SYNONYMOUS_CODING	SNP	-	C	T	1	12974
chr11	71146645	71146647	DHCR7	SYNONYMOUS_CODING;NON_SYNONYMOUS_CODING	SNP	-	G	A	1	12978
chr11	71146692	71146694	DHCR7	SYNONYMOUS_CODING;NON_SYNONYMOUS_CODING	SNP	-	C	T	1	12988
chr11	71146696	71146698	DHCR7	SYNONYMOUS_CODING;NON_SYNONYMOUS_CODING	SNP	rs145084285	G	A	1	12988
chr11	71146710	71146712	DHCR7	SYNONYMOUS_CODING;NON_SYNONYMOUS_CODING	SNP	-	A	G	1	12988
chr11	71146756	71146758	DHCR7	SYNONYMOUS_CODING;NON_SYNONYMOUS_CODING	SNP	rs35946774	C	T	92	12984
chr11	71146763	71146765	DHCR7	NON_SYNONYMOUS_CODING	SNP	rs142213147	C	T	2	12988
chr11	71146764	71146766	DHCR7	SYNONYMOUS_CODING;NON_SYNONYMOUS_CODING	SNP	-	G	A	1	12984
chr11	71146786	71146788	DHCR7	SYNONYMOUS_CODING;NON_SYNONYMOUS_CODING	SNP	rs145651408	G	C	1	12986
chr11	71146830	71146832	DHCR7	SYNONYMOUS_CODING;NON_SYNONYMOUS_CODING	SNP	rs148081697	C	T	1	12982
chr11	71146836	71146838	DHCR7	SYNONYMOUS_CODING;NON_SYNONYMOUS_CODING	SNP	rs72954276	C	T	9	12982
chr11	71146837	71146839	DHCR7	SYNONYMOUS_CODING;NON_SYNONYMOUS_CODING	SNP	-	G	A	1	12982
chr11	71146860	71146862	DHCR7	SYNONYMOUS_CODING;NON_SYNONYMOUS_CODING	SNP	rs139724817	C	T	5	12964
chr11	71146885	71146887	DHCR7	NON_SYNONYMOUS_CODING;SPLICE_SITE_ACCEPTOR	SNP	rs138659167	C	G	70	12864
chr11	71148892	71148894	DHCR7	NON_SYNONYMOUS_CODING	SNP	-	C	T	1	12988
chr11	71148913	71148915	DHCR7	NON_SYNONYMOUS_CODING	SNP	rs142808899	C	T	4	12988
chr11	71149933	71149935	DHCR7	NON_SYNONYMOUS_CODING	SNP	rs139787408	G	T	1	12988
chr11	71150031	71150033	DHCR7	NON_SYNONYMOUS_CODING	SNP	rs80338856	G	A	2	12988
chr11	71150036	71150038	DHCR7	NON_SYNONYMOUS_CODING	SNP	rs148609143	T	C	5	12988
chr11	71150085	71150087	DHCR7	NON_SYNONYMOUS_CODING	SNP	-	C	T	1	12988
chr11	71152295	71152297	DHCR7	NON_SYNONYMOUS_CODING	SNP	-	G	T	1	12988
chr11	71152315	71152317	DHCR7	NON_SYNONYMOUS_CODING	SNP	rs151170252	C	T	3	12988
chr11	71152375	71152377	DHCR7	NON_SYNONYMOUS_CODING	SNP	-	C	T	1	12988
chr11	71152389	71152391	DHCR7	NON_SYNONYMOUS_CODING	SNP	rs150459687	G	C	1	12988
chr11	71152392	71152394	DHCR7	NON_SYNONYMOUS_CODING	SNP	rs80338855	G	A	1	12988
chr11	71152437	71152439	DHCR7	NON_SYNONYMOUS_CODING	SNP	rs143312232	G	C	5	12988
chr11	71152446	71152448	DHCR7	STOP_GAINED	SNP	rs11555217	C	T	11	12988
chr11	71152480	71152482	DHCR7	NON_SYNONYMOUS_CODING	SNP	-	C	T	1	12988
chr11	71153320	71153322	DHCR7	NON_SYNONYMOUS_CODING	SNP	-	C	A	1	12988
chr11	71153335	71153337	DHCR7	NON_SYNONYMOUS_CODING	SNP	rs138215017	T	C	1	12988
chr11	71153344	71153346	DHCR7	NON_SYNONYMOUS_CODING	SNP	rs143587828	C	T	2	12988
chr11	71155016	71155018	DHCR7	NON_SYNONYMOUS_CODING	SNP	-	C	T	59	12984
chr11	71155028	71155030	DHCR7	NON_SYNONYMOUS_CODING	SNP	-	G	A	34	12988
chr11	71155038	71155040	DHCR7	NON_SYNONYMOUS_CODING	SNP	rs104886040	C	G	1	12988
chr11	71155067	71155069	DHCR7	STOP_GAINED	SNP	rs104886039	G	A	1	12988
chr11	71155070	71155072	DHCR7	NON_SYNONYMOUS_CODING	SNP	rs150563256	C	T	1	12988
chr11	71155081	71155083	DHCR7	NON_SYNONYMOUS_CODING	SNP	rs80338853	G	A	1	12988
chr11	71155094	71155096	DHCR7	NON_SYNONYMOUS_CODING	SNP	-	T	A	1	12988
chr11	71155127	71155129	DHCR7	NON_SYNONYMOUS_CODING	SNP	-	C	T	1	12988
chr11	71155136	71155138	DHCR7	NON_SYNONYMOUS_CODING	SNP	-	T	A	2	12988
chr11	71155138	71155140	DHCR7	NON_SYNONYMOUS_CODING	SNP	-	T	G	1	12988
chr11	71155151	71155153	DHCR7	NON_SYNONYMOUS_CODING	SNP	rs144512551	C	T	19	12988
chr11	71155160	71155162	DHCR7	NON_SYNONYMOUS_CODING	SNP	rs143999854	C	T	10	12988
chr11	71155194	71155196	DHCR7	STOP_GAINED	SNP	-	G	C	1	12988
chr11	71155228	71155230	DHCR7	NON_SYNONYMOUS_CODING	SNP	rs142897396	A	G	5	12988
chr11	71155232	71155234	DHCR7	NON_SYNONYMOUS_CODING	SNP	-	C	T	1	12988
chr11	71155265	71155267	DHCR7	NON_SYNONYMOUS_CODING;SPLICE_SITE_ACCEPTOR	SNP	-	G	A	4	12974
chr11	71155270	71155272	DHCR7	NON_SYNONYMOUS_CODING	SNP	-	C	T	72	12968
chr11	71155906	71155908	DHCR7	NON_SYNONYMOUS_CODING	SNP	-	C	T	2	12988
chr11	71155907	71155909	DHCR7	NON_SYNONYMOUS_CODING	SNP	-	G	A	1	12988
chr11	71155928	71155930	DHCR7	NON_SYNONYMOUS_CODING	SNP	rs146867923	C	A	37	12988
chr11	71155970	71155972	DHCR7	NON_SYNONYMOUS_CODING	SNP	rs139166382	G	C	3	12988
chr11	71155995	71155997	DHCR7	START_LOST	SNP	rs121909767	C	T	1	12988
chr11	71156007	71156009	DHCR7	SPLICE_SITE_ACCEPTOR	SNP	-	C	T	5	12988
chr11	71903203	71903205	FOLR1	SPLICE_SITE_ACCEPTOR	SNP	-	C	T	1	12986
chr11	71903226	71903228	FOLR1	NON_SYNONYMOUS_CODING	SNP	rs112062510	C	T	1	12986
chr11	71903227	71903229	FOLR1	NON_SYNONYMOUS_CODING	SNP	rs145380453	G	A	1	12986
chr11	71903319	71903321	FOLR1	NON_SYNONYMOUS_CODING	SNP	rs149216939	A	G	5	12986
chr11	71906360	71906362	FOLR1	NON_SYNONYMOUS_CODING	SNP	rs148345688	A	G	2	12986
chr11	71906437	71906439	FOLR1	NON_SYNONYMOUS_CODING	SNP	rs76191655	C	T	25	12986
chr11	71906653	71906655	FOLR1	SPLICE_SITE_ACCEPTOR	SNP	-	A	G	1	12986
chr11	71906676	71906678	FOLR1	NON_SYNONYMOUS_CODING	SNP	rs138331534	G	A	1	12986
chr11	71906682	71906684	FOLR1	NON_SYNONYMOUS_CODING	SNP	rs142717163	G	A	1	12986
chr11	71906792	71906794	FOLR1	SPLICE_SITE_DONOR	SNP	rs144637717	T	C	27	12986
chr11	71906796	71906798	FOLR1	SPLICE_SITE_DONOR	SNP	-	G	A	1	12986
chr11	71906954	71906956	FOLR1	NON_SYNONYMOUS_CODING	SNP	rs139633601	G	A	22	12986
chr11	71907026	71907028	FOLR1	NON_SYNONYMOUS_CODING	SNP	-	A	T	1	12986
chr11	71907057	71907059	FOLR1	NON_SYNONYMOUS_CODING	SNP	-	G	A	1	12986
chr11	71907069	71907071	FOLR1	NON_SYNONYMOUS_CODING	SNP	rs145250531	G	A	1	12986
chr11	71907123	71907125	FOLR1	NON_SYNONYMOUS_CODING	SNP	-	C	T	1	12986
chr11	71907165	71907167	FOLR1	NON_SYNONYMOUS_CODING	SNP	rs147155003	C	T	2	12986
chr12	2162735	2162737	CACNA1C	NON_SYNONYMOUS_CODING	SNP	-	A	G	1	12016
chr12	2224415	2224417	CACNA1C	NON_SYNONYMOUS_CODING	SNP	-	G	A	2	11906
chr12	2224421	2224423	CACNA1C	NON_SYNONYMOUS_CODING	SNP	-	G	A	1	11926
chr12	2224448	2224450	CACNA1C	NON_SYNONYMOUS_CODING	SNP	rs34534613	G	A	28	12052
chr12	2566778	2566780	CACNA1C	NON_SYNONYMOUS_CODING	SNP	-	A	G	1	12314
chr12	2566808	2566810	CACNA1C	NON_SYNONYMOUS_CODING	SNP	-	G	T	1	12618
chr12	2595264	2595266	CACNA1C	SPLICE_SITE_ACCEPTOR	SNP	-	C	T	1	12998
chr12	2595409	2595411	CACNA1C	NON_SYNONYMOUS_CODING	SNP	-	A	G	4	12978
chr12	2595422	2595424	CACNA1C	NON_SYNONYMOUS_CODING	SNP	-	T	C	10	12948
chr12	2602361	2602363	CACNA1C	NON_SYNONYMOUS_CODING	SNP	-	C	T	1	12592
chr12	2602397	2602399	CACNA1C	NON_SYNONYMOUS_CODING	SNP	-	C	T	1	12814
chr12	2622107	2622109	CACNA1C	NON_SYNONYMOUS_CODING	SNP	-	G	C	1	12832
chr12	2656624	2656626	CACNA1C	NON_SYNONYMOUS_CODING	SNP	rs60106875	C	T	21	5734
chr12	2656638	2656640	CACNA1C	NON_SYNONYMOUS_CODING	SNP	-	G	A	1	5734
chr12	2659185	2659187	CACNA1C	NON_SYNONYMOUS_CODING	SNP	rs121912775	G	A	5	12370
chr12	2659194	2659196	CACNA1C	NON_SYNONYMOUS_CODING	SNP	-	C	A	1	12354
chr12	2666119	2666121	CACNA1C	NON_SYNONYMOUS_CODING	SNP	-	C	A	1	12120
chr12	2666121	2666123	CACNA1C	NON_SYNONYMOUS_CODING	SNP	-	G	A	2	12108
chr12	2675588	2675590	CACNA1C	NON_SYNONYMOUS_CODING	SNP	-	C	T	1	12104
chr12	2675626	2675628	CACNA1C	NON_SYNONYMOUS_CODING	SNP	-	G	C	1	12278
chr12	2675633	2675635	CACNA1C	NON_SYNONYMOUS_CODING	SNP	-	G	A	1	12294
chr12	2676847	2676849	CACNA1C	NON_SYNONYMOUS_CODING	SNP	-	G	A	2	12992
chr12	2690927	2690929	CACNA1C	NON_SYNONYMOUS_CODING	SNP	-	G	A	1	12940
chr12	2694600	2694602	CACNA1C	NON_SYNONYMOUS_CODING	SNP	-	A	G	1	12120
chr12	2694667	2694669	CACNA1C	SPLICE_SITE_DONOR	SNP	-	G	A	4	12424
chr12	2702392	2702394	CACNA1C	NON_SYNONYMOUS_CODING	SNP	-	G	A	1	12270
chr12	2706414	2706416	CACNA1C	NON_SYNONYMOUS_CODING	SNP	-	T	C	1	11946
chr12	2706425	2706427	CACNA1C	NON_SYNONYMOUS_CODING	SNP	-	A	G	1	11996
chr12	2706642	2706644	CACNA1C	NON_SYNONYMOUS_CODING	SNP	-	C	T	1	10300
chr12	2711015	2711017	CACNA1C	SPLICE_SITE_ACCEPTOR	SNP	rs113929946	G	A	3	12992
chr12	2711121	2711123	CACNA1C	NON_SYNONYMOUS_CODING	SNP	-	A	G	1	13006
chr12	2714265	2714267	CACNA1C	NON_SYNONYMOUS_CODING	SNP	-	G	A	1	12152
chr12	2716144	2716146	CACNA1C	SPLICE_SITE_ACCEPTOR	SNP	-	C	A	1	12462
chr12	2717705	2717707	CACNA1C	NON_SYNONYMOUS_CODING	SNP	-	C	T	1	13006
chr12	2717776	2717778	CACNA1C	NON_SYNONYMOUS_CODING	SNP	-	A	G	1	13006
chr12	2719707	2719709	CACNA1C	NON_SYNONYMOUS_CODING	SNP	-	G	A	1	12610
chr12	2719746	2719748	CACNA1C	NON_SYNONYMOUS_CODING	SNP	-	G	A	1	12874
chr12	2719773	2719775	CACNA1C	NON_SYNONYMOUS_CODING	SNP	-	A	G	1	12974
chr12	2719826	2719828	CACNA1C	NON_SYNONYMOUS_CODING	SNP	-	G	A	1	13000
chr12	2721098	2721100	CACNA1C	NON_SYNONYMOUS_CODING	SNP	-	G	A	1	12964
chr12	2742848	2742850	CACNA1C	NON_SYNONYMOUS_CODING	SNP	rs114851656	A	G	20	10300
chr12	2743495	2743497	CACNA1C	NON_SYNONYMOUS_CODING	SNP	-	G	T	1	12262
chr12	2760793	2760795	CACNA1C	NON_SYNONYMOUS_CODING	SNP	rs41276706	G	A	3	12926
chr12	2762996	2762998	CACNA1C	SPLICE_SITE_ACCEPTOR	SNP	-	C	A	1	12552
chr12	2763069	2763071	CACNA1C	SPLICE_SITE_DONOR	SNP	rs111442547	G	A	1	12388
chr12	2764327	2764329	CACNA1C	NON_SYNONYMOUS_CODING	SNP	-	G	T	1	12632
chr12	2783736	2783738	CACNA1C	NON_SYNONYMOUS_CODING	SNP	-	G	A	1	12970
chr12	2786372	2786374	CACNA1C;CACNA1C-AS1	NON_SYNONYMOUS_CODING	SNP	-	G	A	1	12492
chr12	2787006	2787008	CACNA1C;CACNA1C-AS1	NON_SYNONYMOUS_CODING	SNP	-	G	A	1	12696
chr12	2787035	2787037	CACNA1C;CACNA1C-AS1	SPLICE_SITE_DONOR	SNP	-	G	A	1	12642
chr12	2788636	2788638	CACNA1C	NON_SYNONYMOUS_CODING	SNP	rs147896322	G	A	1	12374
chr12	2788661	2788663	CACNA1C	NON_SYNONYMOUS_CODING	SNP	-	G	A	1	12480
chr12	2788666	2788668	CACNA1C	NON_SYNONYMOUS_CODING	SNP	-	G	A	8	12524
chr12	2788694	2788696	CACNA1C	NON_SYNONYMOUS_CODING	SNP	-	G	A	1	12618
chr12	2788715	2788717	CACNA1C	NON_SYNONYMOUS_CODING	SNP	-	C	T	1	12674
chr12	2788742	2788744	CACNA1C	NON_SYNONYMOUS_CODING	SNP	-	C	T	1	12860
chr12	2788801	2788803	CACNA1C	NON_SYNONYMOUS_CODING	SNP	-	G	A	1	12858
chr12	2788855	2788857	CACNA1C	NON_SYNONYMOUS_CODING	SNP	-	C	T	1	12626
chr12	2788871	2788873	CACNA1C	NON_SYNONYMOUS_CODING	SNP	-	C	T	1	12500
chr12	2788877	2788879	CACNA1C	NON_SYNONYMOUS_CODING	SNP	-	C	T	45	12452
chr12	2788892	2788894	CACNA1C	NON_SYNONYMOUS_CODING	SNP	-	A	G	1	12404
chr12	2788904	2788906	CACNA1C	NON_SYNONYMOUS_CODING	SNP	-	C	T	2	12370
chr12	2788921	2788923	CACNA1C	NON_SYNONYMOUS_CODING	SNP	-	A	G	1	12350
chr12	2788961	2788963	CACNA1C	NON_SYNONYMOUS_CODING	SNP	-	G	C	1	12398
chr12	2789526	2789528	CACNA1C	SPLICE_SITE_ACCEPTOR	SNP	-	A	C	1	10208
chr12	2789554	2789556	CACNA1C	NON_SYNONYMOUS_CODING	SNP	-	G	C	1	10230
chr12	2789608	2789610	CACNA1C	NON_SYNONYMOUS_CODING	SNP	-	A	G	1	10262
chr12	2789628	2789630	CACNA1C	NON_SYNONYMOUS_CODING	SNP	-	G	T	1	10266
chr12	2797612	2797614	CACNA1C	NON_SYNONYMOUS_CODING	SNP	-	G	A	1	12356
chr12	2797700	2797702	CACNA1C	NON_SYNONYMOUS_CODING	SNP	-	C	A	1	12090
chr12	2797712	2797714	CACNA1C	NON_SYNONYMOUS_CODING	SNP	-	G	A	3	12052
chr12	2797745	2797747	CACNA1C	NON_SYNONYMOUS_CODING	SNP	rs112414325	G	A	20	12108
chr12	2797802	2797804	CACNA1C	NON_SYNONYMOUS_CODING	SNP	-	G	T	2	12140
chr12	2797838	2797840	CACNA1C	NON_SYNONYMOUS_CODING	SNP	-	G	T	2	12022
chr12	2797867	2797869	CACNA1C	NON_SYNONYMOUS_CODING	SNP	-	G	A	5	12026
chr12	2797886	2797888	CACNA1C	NON_SYNONYMOUS_CODING	SNP	-	G	A	1	12026
chr12	2797895	2797897	CACNA1C	NON_SYNONYMOUS_CODING	SNP	-	G	A	1	12070
chr12	2800108	2800110	CACNA1C;CACNA1C-AS1	NON_SYNONYMOUS_CODING	SNP	-	A	G	2	12352
chr12	2800219	2800221	CACNA1C;CACNA1C-AS1	NON_SYNONYMOUS_CODING	SNP	-	A	G	7	11984
chr12	2800291	2800293	CACNA1C;CACNA1C-AS1	NON_SYNONYMOUS_CODING	SNP	-	G	C	2	12136
chr12	2800297	2800299	CACNA1C;CACNA1C-AS1	NON_SYNONYMOUS_CODING	SNP	-	T	C	1	12132
chr12	63541156	63541158	AVPR1A	NON_SYNONYMOUS_CODING	SNP	rs144329263	G	T	2	13006
chr12	63541199	63541201	AVPR1A	NON_SYNONYMOUS_CODING;SPLICE_SITE_DONOR	SNP	rs61734518	C	A	2	13006
chr12	63541202	63541204	AVPR1A	NON_SYNONYMOUS_CODING	SNP	rs143654785	G	C	10	13006
chr12	63541350	63541352	AVPR1A	NON_SYNONYMOUS_CODING	SNP	-	T	C	1	13006
chr12	63541414	63541416	AVPR1A	NON_SYNONYMOUS_CODING	SNP	rs151327743	G	C	1	13006
chr12	63541426	63541428	AVPR1A	SPLICE_SITE_ACCEPTOR	SNP	rs140679994	T	G	2	13006
chr12	63543712	63543714	AVPR1A	NON_SYNONYMOUS_CODING	SNP	-	C	T	1	13006
chr12	63543806	63543808	AVPR1A	NON_SYNONYMOUS_CODING	SNP	rs141209147	G	C	1	13006
chr12	63543861	63543863	AVPR1A	NON_SYNONYMOUS_CODING	SNP	rs146970048	G	A	3	13006
chr12	63543982	63543984	AVPR1A	NON_SYNONYMOUS_CODING	SNP	-	C	T	1	13004
chr12	63544159	63544161	AVPR1A	NON_SYNONYMOUS_CODING	SNP	-	C	A	1	13004
chr12	63544182	63544184	AVPR1A	NON_SYNONYMOUS_CODING	SNP	-	A	G	3	13004
chr12	63544189	63544191	AVPR1A	NON_SYNONYMOUS_CODING	SNP	-	C	T	1	13004
chr12	63544272	63544274	AVPR1A	NON_SYNONYMOUS_CODING	SNP	rs146103040	T	C	2	13002
chr12	63544374	63544376	AVPR1A	NON_SYNONYMOUS_CODING	SNP	-	C	T	1	13004
chr12	63544447	63544449	AVPR1A	NON_SYNONYMOUS_CODING	SNP	rs144823008	C	A	1	12928
chr12	63544453	63544455	AVPR1A	NON_SYNONYMOUS_CODING	SNP	rs142990953	T	A	1	12928
chr12	63544477	63544479	AVPR1A	NON_SYNONYMOUS_CODING	SNP	rs147770997	T	C	1	12948
chr12	63544488	63544490	AVPR1A	NON_SYNONYMOUS_CODING	SNP	-	C	T	1	12928
chr12	63544543	63544545	AVPR1A	NON_SYNONYMOUS_CODING	SNP	rs74745181	C	T	6	11912
chr12	63544587	63544589	AVPR1A	NON_SYNONYMOUS_CODING	SNP	-	C	A	1	10782
chr12	112884092	112884094	PTPN11	NON_SYNONYMOUS_CODING	SNP	-	A	G	1	13006
chr12	112888318	112888320	PTPN11	SPLICE_SITE_DONOR	SNP	-	C	T	1	13006
chr12	112890995	112890997	PTPN11	SPLICE_SITE_ACCEPTOR	SNP	rs146749153	T	C	2	12998
chr12	112891126	112891128	PTPN11	NON_SYNONYMOUS_CODING	SNP	-	G	C	2	13006
chr12	112891183	112891185	PTPN11	NON_SYNONYMOUS_CODING	SNP	-	G	A	1	13006
chr12	112891196	112891198	PTPN11	SPLICE_SITE_DONOR	SNP	-	T	C	1	13006
chr12	112892397	112892399	PTPN11	NON_SYNONYMOUS_CODING	SNP	rs143433437	C	T	1	13006
chr12	112915480	112915482	PTPN11	NON_SYNONYMOUS_CODING	SNP	-	G	A	1	13006
chr12	112915525	112915527	PTPN11	NON_SYNONYMOUS_CODING	SNP	-	A	G	3	13006
chr12	112915709	112915711	PTPN11	NON_SYNONYMOUS_CODING	SNP	-	T	C	1	13006
chr12	112915774	112915776	PTPN11	NON_SYNONYMOUS_CODING	SNP	rs146571700	T	G	1	13006
chr12	112919908	112919910	PTPN11	NON_SYNONYMOUS_CODING	SNP	rs41299183	A	G	1	13006
chr12	112924279	112924281	PTPN11	NON_SYNONYMOUS_CODING	SNP	-	G	C	2	13006
chr12	112940005	112940007	PTPN11	NON_SYNONYMOUS_CODING	SNP	rs148176616	C	T	6	13006
chr12	112940029	112940031	PTPN11	NON_SYNONYMOUS_CODING	SNP	rs141140214	C	T	2	13006
chr12	112940044	112940046	PTPN11	NON_SYNONYMOUS_CODING	SNP	rs150730493	C	T	1	13006
chr14	29236987	29236989	FOXG1	NON_SYNONYMOUS_CODING	SNP	rs148157138	G	C	5	12998
chr14	29237473	29237475	FOXG1	NON_SYNONYMOUS_CODING	SNP	rs150277632	C	G	1	13006
chr14	29237514	29237516	FOXG1	NON_SYNONYMOUS_CODING	SNP	-	G	A	1	13006
chr14	29237649	29237651	FOXG1	NON_SYNONYMOUS_CODING	SNP	-	C	T	1	13004
chr14	29237797	29237799	FOXG1	NON_SYNONYMOUS_CODING	SNP	-	C	T	1	13006
chr15	25585310	25585312	UBE3A	NON_SYNONYMOUS_CODING	SNP	-	T	C	2	13006
chr15	25599676	25599678	UBE3A	NON_SYNONYMOUS_CODING	SNP	rs144567527	G	A	1	13004
chr15	25601066	25601068	UBE3A	NON_SYNONYMOUS_CODING	SNP	-	T	G	2	13002
chr15	25601140	25601142	UBE3A	NON_SYNONYMOUS_CODING	SNP	-	C	T	1	12996
chr15	25620629	25620631	UBE3A	NON_SYNONYMOUS_CODING	SNP	-	C	T	1	13002
chr15	25620644	25620646	UBE3A	NON_SYNONYMOUS_CODING	SNP	-	T	C	1	13006
chr15	25620878	25620880	UBE3A	NON_SYNONYMOUS_CODING	SNP	-	G	A	1	13006
chr15	26793019	26793021	GABRB3	NON_SYNONYMOUS_CODING	SNP	-	T	C	1	13006
chr15	26793096	26793098	GABRB3	NON_SYNONYMOUS_CODING	SNP	-	G	A	1	13006
chr15	26793120	26793122	GABRB3	NON_SYNONYMOUS_CODING	SNP	-	C	T	1	13006
chr15	26793184	26793186	GABRB3	NON_SYNONYMOUS_CODING	SNP	-	T	C	1	13006
chr15	26793202	26793204	GABRB3	NON_SYNONYMOUS_CODING	SNP	-	C	T	1	13006
chr15	26806100	26806102	GABRB3	NON_SYNONYMOUS_CODING	SNP	-	C	T	1	13006
chr15	26812722	26812724	GABRB3	SPLICE_SITE_DONOR	SNP	-	C	T	1	13006
chr15	26812850	26812852	GABRB3	NON_SYNONYMOUS_CODING	SNP	rs144496462	G	A	1	13006
chr15	26825485	26825487	GABRB3	NON_SYNONYMOUS_CODING	SNP	rs148418004	C	T	1	13006
chr15	26825549	26825551	GABRB3	NON_SYNONYMOUS_CODING	SNP	-	C	T	1	13006
chr15	26825558	26825560	GABRB3	NON_SYNONYMOUS_CODING	SNP	-	C	T	1	13006
chr15	26825566	26825568	GABRB3	NON_SYNONYMOUS_CODING	SNP	-	C	T	1	13006
chr15	26828475	26828477	GABRB3	SPLICE_SITE_DONOR	SNP	-	C	A	2	13006
chr15	27018827	27018829	GABRB3	NON_SYNONYMOUS_CODING	SNP	rs121913126	G	A	1	12798
chr15	27018840	27018842	GABRB3	NON_SYNONYMOUS_CODING	SNP	rs25409	G	A	50	12818
chr15	27184515	27184517	GABRB3	NON_SYNONYMOUS_CODING	SNP	-	C	T	3	5734
chr15	27184551	27184553	GABRB3	NON_SYNONYMOUS_CODING	SNP	rs149476177	G	A	5	5734
chr15	27184573	27184575	GABRB3	NON_SYNONYMOUS_CODING	SNP	-	G	A	1	5734
chr16	2098626	2098628	TSC2	NON_SYNONYMOUS_CODING	SNP	rs147206318	C	T	1	12990
chr16	2098628	2098630	TSC2	NON_SYNONYMOUS_CODING	SNP	rs45517093	A	G	1	12990
chr16	2100409	2100411	TSC2	NON_SYNONYMOUS_CODING;START_LOST	SNP	rs140618379	A	G	3	12996
chr16	2100428	2100430	TSC2	NON_SYNONYMOUS_CODING	SNP	rs144165984	A	G	2	12996
chr16	2100484	2100486	TSC2	NON_SYNONYMOUS_CODING	SNP	rs145470784	G	A	3	12996
chr16	2103355	2103357	TSC2	NON_SYNONYMOUS_CODING	SNP	rs142580483	C	T	1	12974
chr16	2103367	2103369	TSC2	NON_SYNONYMOUS_CODING	SNP	rs35660529	C	T	2	12966
chr16	2103388	2103390	TSC2	NON_SYNONYMOUS_CODING	SNP	rs45482691	C	T	9	12960
chr16	2103391	2103393	TSC2	NON_SYNONYMOUS_CODING	SNP	rs137853994	A	T	19	12962
chr16	2103408	2103410	TSC2	NON_SYNONYMOUS_CODING	SNP	-	C	T	1	12952
chr16	2103414	2103416	TSC2	NON_SYNONYMOUS_CODING	SNP	-	G	A	1	12954
chr16	2103415	2103417	TSC2	NON_SYNONYMOUS_CODING	SNP	-	C	T	1	12954
chr16	2103441	2103443	TSC2	NON_SYNONYMOUS_CODING	SNP	-	G	A	1	12922
chr16	2103484	2103486	TSC2	NON_SYNONYMOUS_CODING	SNP	rs45517103	C	T	50	12656
chr16	2105458	2105460	TSC2	NON_SYNONYMOUS_CODING	SNP	rs45485591	C	G	1	12996
chr16	2105503	2105505	TSC2	NON_SYNONYMOUS_CODING	SNP	rs148325559	A	G	3	12996
chr16	2106215	2106217	TSC2	NON_SYNONYMOUS_CODING	SNP	rs139929314	G	A	2	12996
chr16	2106218	2106220	TSC2	NON_SYNONYMOUS_CODING	SNP	-	C	T	1	12996
chr16	2106219	2106221	TSC2	NON_SYNONYMOUS_CODING	SNP	-	G	A	1	12996
chr16	2106224	2106226	TSC2	NON_SYNONYMOUS_CODING	SNP	rs147196739	G	A	13	12996
chr16	2106668	2106670	TSC2	NON_SYNONYMOUS_CODING	SNP	rs142919353	G	A	1	12996
chr16	2106705	2106707	TSC2	NON_SYNONYMOUS_CODING	SNP	rs139060277	C	T	1	12996
chr16	2106716	2106718	TSC2	NON_SYNONYMOUS_CODING	SNP	-	G	A	1	12996
chr16	2106728	2106730	TSC2	NON_SYNONYMOUS_CODING	SNP	-	C	T	1	12996
chr16	2106731	2106733	TSC2	NON_SYNONYMOUS_CODING	SNP	rs137854123	A	G	1	12996
chr16	2106755	2106757	TSC2	NON_SYNONYMOUS_CODING	SNP	rs45517126	G	A	2	12996
chr16	2107111	2107113	TSC2	NON_SYNONYMOUS_CODING	SNP	rs45517130	C	T	1	12130
chr16	2107144	2107146	TSC2	NON_SYNONYMOUS_CODING	SNP	-	G	A	1	12252
chr16	2107150	2107152	TSC2	NON_SYNONYMOUS_CODING	SNP	-	T	G	1	12296
chr16	2108755	2108757	TSC2	NON_SYNONYMOUS_CODING	SNP	rs45517136	T	C	1	12972
chr16	2108757	2108759	TSC2	NON_SYNONYMOUS_CODING	SNP	rs146854256	G	A	1	12972
chr16	2108824	2108826	TSC2	NON_SYNONYMOUS_CODING	SNP	rs75348431	T	A	3	12988
chr16	2110683	2110685	TSC2	NON_SYNONYMOUS_CODING	SNP	rs140910086	C	T	2	12996
chr16	2110734	2110736	TSC2	NON_SYNONYMOUS_CODING	SNP	-	A	G	1	12996
chr16	2110764	2110766	TSC2	NON_SYNONYMOUS_CODING	SNP	rs150195368	C	T	4	12996
chr16	2110787	2110789	TSC2	NON_SYNONYMOUS_CODING	SNP	-	A	G	1	12996
chr16	2110819	2110821	TSC2	SPLICE_SITE_DONOR	SNP	-	G	A	1	12996
chr16	2111995	2111997	TSC2	NON_SYNONYMOUS_CODING	SNP	-	C	T	3	12996
chr16	2112557	2112559	TSC2	NON_SYNONYMOUS_CODING	SNP	rs45484298	G	A	15	12996
chr16	2112579	2112581	TSC2	NON_SYNONYMOUS_CODING	SNP	rs45486591	C	T	1	12996
chr16	2112967	2112969	TSC2	SPLICE_SITE_ACCEPTOR	SNP	-	C	T	1	10842
chr16	2112972	2112974	TSC2	NON_SYNONYMOUS_CODING	SNP	-	G	C	2	10992
chr16	2112988	2112990	TSC2	NON_SYNONYMOUS_CODING	SNP	rs137854154	G	A	9	11264
chr16	2112997	2112999	TSC2	NON_SYNONYMOUS_CODING	SNP	rs45517171	A	G	13	11476
chr16	2113057	2113059	TSC2	SPLICE_SITE_DONOR	SNP	rs45517172	C	T	1	11414
chr16	2114342	2114344	TSC2	NON_SYNONYMOUS_CODING	SNP	-	G	A	1	12996
chr16	2114402	2114404	TSC2	NON_SYNONYMOUS_CODING	SNP	rs45457694	A	G	2	12996
chr16	2114405	2114407	TSC2	NON_SYNONYMOUS_CODING	SNP	-	G	A	1	12996
chr16	2114422	2114424	TSC2	NON_SYNONYMOUS_CODING	SNP	rs149222396	G	C	2	12996
chr16	2115528	2115530	TSC2	NON_SYNONYMOUS_CODING	SNP	rs142257684	C	T	6	12996
chr16	2115529	2115531	TSC2	NON_SYNONYMOUS_CODING	SNP	-	G	A	1	12996
chr16	2115580	2115582	TSC2	NON_SYNONYMOUS_CODING	SNP	rs45471596	C	T	1	12996
chr16	2115597	2115599	TSC2	NON_SYNONYMOUS_CODING	SNP	rs141631268	G	A	1	12996
chr16	2115609	2115611	TSC2	NON_SYNONYMOUS_CODING	SNP	rs147072281	G	C	1	12996
chr16	2120486	2120488	TSC2	NON_SYNONYMOUS_CODING	SNP	rs1800729	G	A	35	12996
chr16	2120492	2120494	TSC2	NON_SYNONYMOUS_CODING	SNP	-	C	T	1	12996
chr16	2120514	2120516	TSC2	NON_SYNONYMOUS_CODING	SNP	-	G	A	1	12996
chr16	2120555	2120557	TSC2	NON_SYNONYMOUS_CODING	SNP	-	A	G	2	12996
chr16	2120558	2120560	TSC2	NON_SYNONYMOUS_CODING	SNP	rs45517203	G	A	8	12996
chr16	2120559	2120561	TSC2	NON_SYNONYMOUS_CODING	SNP	-	C	T	1	12996
chr16	2120584	2120586	TSC2	SPLICE_SITE_DONOR	SNP	rs45517204	G	A	9	12992
chr16	2121535	2121537	TSC2	NON_SYNONYMOUS_CODING	SNP	rs45517206	G	A	2	12994
chr16	2121544	2121546	TSC2	NON_SYNONYMOUS_CODING	SNP	-	C	T	1	12994
chr16	2121552	2121554	TSC2	NON_SYNONYMOUS_CODING	SNP	rs45437797	C	T	2	12994
chr16	2121609	2121611	TSC2	NON_SYNONYMOUS_CODING	SNP	rs45509392	G	A	1	12996
chr16	2121616	2121618	TSC2	NON_SYNONYMOUS_CODING	SNP	rs45490792	T	C	18	12996
chr16	2121781	2121783	TSC2	SPLICE_SITE_ACCEPTOR	SNP	-	C	T	3	12974
chr16	2121909	2121911	TSC2	NON_SYNONYMOUS_CODING	SNP	-	G	T	1	12928
chr16	2122236	2122238	TSC2	SPLICE_SITE_ACCEPTOR	SNP	-	C	G	1	12994
chr16	2122873	2122875	TSC2	NON_SYNONYMOUS_CODING	SNP	-	C	T	1	12996
chr16	2122924	2122926	TSC2	NON_SYNONYMOUS_CODING	SNP	rs150672640	G	A	4	12996
chr16	2124236	2124238	TSC2	NON_SYNONYMOUS_CODING	SNP	-	C	T	2	12994
chr16	2124281	2124283	TSC2	NON_SYNONYMOUS_CODING	SNP	-	G	A	1	12996
chr16	2124317	2124319	TSC2	NON_SYNONYMOUS_CODING	SNP	rs149860212	G	A	1	12996
chr16	2124320	2124322	TSC2	NON_SYNONYMOUS_CODING	SNP	rs45517238	C	A	11	12996
chr16	2124354	2124356	TSC2	NON_SYNONYMOUS_CODING	SNP	rs139919040	C	G	2	12996
chr16	2125793	2125795	TSC2	SPLICE_SITE_ACCEPTOR	SNP	-	C	T	1	12990
chr16	2125794	2125796	TSC2	SPLICE_SITE_ACCEPTOR	SNP	rs45517247	C	T	2	12990
chr16	2125874	2125876	TSC2	NON_SYNONYMOUS_CODING	SNP	rs138527121	C	T	1	12996
chr16	2126096	2126098	TSC2	NON_SYNONYMOUS_CODING	SNP	rs145258407	C	T	1	12994
chr16	2126102	2126104	TSC2	NON_SYNONYMOUS_CODING	SNP	-	G	A	1	12994
chr16	2126140	2126142	TSC2	NON_SYNONYMOUS_CODING	SNP	rs137920189	C	G	1	12996
chr16	2126173	2126175	TSC2	SPLICE_SITE_DONOR	SNP	-	G	A	1	12996
chr16	2126176	2126178	TSC2	SPLICE_SITE_DONOR	SNP	-	C	T	1	12996
chr16	2126488	2126490	TSC2	SPLICE_SITE_ACCEPTOR	SNP	rs45517264	C	A	9	12996
chr16	2126528	2126530	TSC2	NON_SYNONYMOUS_CODING	SNP	rs144329595	C	A	1	12996
chr16	2126533	2126535	TSC2	NON_SYNONYMOUS_CODING	SNP	rs45517268	G	A	2	12996
chr16	2127594	2127596	TSC2	SPLICE_SITE_ACCEPTOR	SNP	rs45517272	A	G	10	12994
chr16	2127637	2127639	TSC2	NON_SYNONYMOUS_CODING	SNP	rs147523833	C	G	1	12996
chr16	2127642	2127644	TSC2	NON_SYNONYMOUS_CODING	SNP	-	C	T	1	12996
chr16	2127645	2127647	TSC2	NON_SYNONYMOUS_CODING	SNP	-	C	T	1	12996
chr16	2127723	2127725	TSC2	NON_SYNONYMOUS_CODING	SNP	rs145332426	G	A	1	12994
chr16	2129036	2129038	TSC2	NON_SYNONYMOUS_CODING	SNP	-	A	G	1	12996
chr16	2129043	2129045	TSC2	NON_SYNONYMOUS_CODING	SNP	rs137854410	C	T	1	12996
chr16	2129061	2129063	TSC2	NON_SYNONYMOUS_CODING	SNP	rs149808366	G	A	4	12994
chr16	2129067	2129069	TSC2	NON_SYNONYMOUS_CODING	SNP	-	G	T	1	12996
chr16	2129093	2129095	TSC2	NON_SYNONYMOUS_CODING	SNP	rs45514100	C	G	1	12996
chr16	2129165	2129167	TSC2	NON_SYNONYMOUS_CODING	SNP	rs146745242	G	A	1	12996
chr16	2129284	2129286	TSC2	NON_SYNONYMOUS_CODING	SNP	rs45517284	T	C	5	12994
chr16	2129353	2129355	TSC2	NON_SYNONYMOUS_CODING	SNP	rs147989574	C	T	1	12996
chr16	2129377	2129379	TSC2	NON_SYNONYMOUS_CODING	SNP	-	G	A	1	12996
chr16	2129406	2129408	TSC2	NON_SYNONYMOUS_CODING	SNP	-	C	G	1	12996
chr16	2129434	2129436	TSC2	SPLICE_SITE_DONOR	SNP	-	T	G	1	12990
chr16	2129559	2129561	TSC2	NON_SYNONYMOUS_CODING	SNP	rs140772300	C	T	2	12944
chr16	2130180	2130182	TSC2	NON_SYNONYMOUS_CODING	SNP	rs143168379	G	A	1	12988
chr16	2130188	2130190	TSC2	NON_SYNONYMOUS_CODING	SNP	rs45505895	G	A	1	12992
chr16	2130189	2130191	TSC2	NON_SYNONYMOUS_CODING	SNP	rs34870424	C	T	83	12992
chr16	2130197	2130199	TSC2	NON_SYNONYMOUS_CODING	SNP	rs45517294	G	A	2	12992
chr16	2130228	2130230	TSC2	NON_SYNONYMOUS_CODING	SNP	-	C	T	1	12992
chr16	2130234	2130236	TSC2	NON_SYNONYMOUS_CODING	SNP	rs144126969	C	T	1	12992
chr16	2130243	2130245	TSC2	NON_SYNONYMOUS_CODING	SNP	rs45473098	G	T	2	12990
chr16	2130258	2130260	TSC2	NON_SYNONYMOUS_CODING	SNP	rs45448801	C	T	4	12992
chr16	2130260	2130262	TSC2	NON_SYNONYMOUS_CODING	SNP	-	A	G	1	12992
chr16	2130309	2130311	TSC2	NON_SYNONYMOUS_CODING	SNP	-	C	T	1	12990
chr16	2130324	2130326	TSC2	NON_SYNONYMOUS_CODING	SNP	rs137854421	A	G	3	12990
chr16	2130383	2130385	TSC2	SPLICE_SITE_DONOR	SNP	rs45517301	G	A	9	12982
chr16	2131590	2131592	TSC2	SPLICE_SITE_ACCEPTOR	SNP	-	C	A	1	12982
chr16	2131591	2131593	TSC2	SPLICE_SITE_ACCEPTOR	SNP	-	G	A	2	12984
chr16	2131604	2131606	TSC2	NON_SYNONYMOUS_CODING	SNP	-	G	A	1	12984
chr16	2131723	2131725	TSC2	NON_SYNONYMOUS_CODING	SNP	-	A	G	1	12996
chr16	2132509	2132511	TSC2	SPLICE_SITE_DONOR	SNP	rs45448994	C	T	1	12994
chr16	2133700	2133702	TSC2	NON_SYNONYMOUS_CODING	SNP	rs45517319	G	A	42	12926
chr16	2133701	2133703	TSC2	NON_SYNONYMOUS_CODING	SNP	-	C	T	1	12928
chr16	2133703	2133705	TSC2	NON_SYNONYMOUS_CODING	SNP	rs147284943	G	A	6	12932
chr16	2133725	2133727	TSC2	NON_SYNONYMOUS_CODING	SNP	rs45517320	C	T	93	12942
chr16	2133766	2133768	TSC2	NON_SYNONYMOUS_CODING	SNP	-	G	A	1	12962
chr16	2134229	2134231	TSC2	NON_SYNONYMOUS_CODING	SNP	rs148527903	C	T	6	12928
chr16	2134261	2134263	TSC2	NON_SYNONYMOUS_CODING	SNP	-	C	G	1	12960
chr16	2134267	2134269	TSC2	NON_SYNONYMOUS_CODING	SNP	rs146239734	G	A	2	12962
chr16	2134279	2134281	TSC2	NON_SYNONYMOUS_CODING	SNP	-	G	T	1	12964
chr16	2134316	2134318	TSC2	NON_SYNONYMOUS_CODING	SNP	-	C	T	1	12986
chr16	2134327	2134329	TSC2	NON_SYNONYMOUS_CODING	SNP	rs45517328	C	T	3	12982
chr16	2134346	2134348	TSC2	NON_SYNONYMOUS_CODING	SNP	rs145476528	C	T	1	12982
chr16	2134417	2134419	TSC2	NON_SYNONYMOUS_CODING	SNP	rs45466399	G	A	13	12966
chr16	2134438	2134440	TSC2	NON_SYNONYMOUS_CODING	SNP	rs147719291	G	A	1	12958
chr16	2134447	2134449	TSC2	NON_SYNONYMOUS_CODING	SNP	rs45517333	C	T	1	12948
chr16	2134475	2134477	TSC2	NON_SYNONYMOUS_CODING	SNP	-	C	T	2	12928
chr16	2134507	2134509	TSC2	NON_SYNONYMOUS_CODING	SNP	rs45474795	G	T	30	12910
chr16	2134514	2134516	TSC2	NON_SYNONYMOUS_CODING	SNP	-	C	T	1	12904
chr16	2134538	2134540	TSC2	NON_SYNONYMOUS_CODING	SNP	rs150397923	G	A	57	12920
chr16	2134546	2134548	TSC2	NON_SYNONYMOUS_CODING	SNP	rs45469392	G	A	1	12932
chr16	2134570	2134572	TSC2	NON_SYNONYMOUS_CODING	SNP	-	C	G	1	12942
chr16	2134573	2134575	TSC2	NON_SYNONYMOUS_CODING	SNP	-	C	T	1	12938
chr16	2134574	2134576	TSC2	NON_SYNONYMOUS_CODING	SNP	rs142848358	G	A	2	12936
chr16	2134607	2134609	TSC2	NON_SYNONYMOUS_CODING	SNP	-	C	G	1	12954
chr16	2134648	2134650	TSC2	NON_SYNONYMOUS_CODING	SNP	-	G	A	1	12968
chr16	2134670	2134672	TSC2	NON_SYNONYMOUS_CODING	SNP	-	G	C	1	12964
[truncated: 1,239 more rows]

## Sheet: Table 13 ID EVS NonSyn Rare
Chr	LeftFlank	RightFlank	Gene_name	type	muttype	dbID	ref_allele	var_allele	Allele count in genotypes	Total number of alleles in called genotypes
chr1	44202029	44202031	ST3GAL3	NON_SYNONYMOUS_CODING	SNP	-	C	A	1	13006
chr1	44202037	44202039	ST3GAL3	NON_SYNONYMOUS_CODING	SNP	-	G	C	1	13006
chr1	44202045	44202047	ST3GAL3	NON_SYNONYMOUS_CODING	SNP	-	A	G	1	13006
chr1	44202060	44202062	ST3GAL3	NON_SYNONYMOUS_CODING	SNP	rs147330005	G	C	20	13006
chr1	44202086	44202088	ST3GAL3	NON_SYNONYMOUS_CODING	SNP	rs149404491	C	G	3	13006
chr1	44257820	44257822	ST3GAL3	SPLICE_SITE_DONOR	SNP	rs148531289	G	A	1	13006
chr1	44280597	44280599	ST3GAL3	NON_SYNONYMOUS_CODING	SNP	-	T	C	1	13006
chr1	44290422	44290424	ST3GAL3	NON_SYNONYMOUS_CODING	SNP	-	C	T	1	13006
chr1	44290523	44290525	ST3GAL3	NON_SYNONYMOUS_CODING	SNP	rs111385873	G	A	2	12982
chr1	44303967	44303969	ST3GAL3	NON_SYNONYMOUS_CODING	SNP	-	C	T	1	13006
chr1	44360113	44360115	ST3GAL3	NON_SYNONYMOUS_CODING	SNP	-	G	A	5	13006
chr1	44360154	44360156	ST3GAL3	SPLICE_SITE_DONOR	SNP	-	T	G	2	13006
chr1	44363908	44363910	ST3GAL3	NON_SYNONYMOUS_CODING	SNP	-	A	T	1	13006
chr1	44363920	44363922	ST3GAL3	NON_SYNONYMOUS_CODING	SNP	-	G	A	1	13006
chr1	44363948	44363950	ST3GAL3	NON_SYNONYMOUS_CODING	SNP	rs138616798	G	T	1	13006
chr1	44364853	44364855	ST3GAL3	NON_SYNONYMOUS_CODING	SNP	rs141596274	G	A	1	13006
chr1	44386078	44386080	ST3GAL3	SYNONYMOUS_CODING;NON_SYNONYMOUS_CODING	SNP	rs150976790	G	C	5	13006
chr1	44386112	44386114	ST3GAL3	SYNONYMOUS_CODING;NON_SYNONYMOUS_CODING	SNP	rs144263012	G	A	2	13006
chr1	44386150	44386152	ST3GAL3	SYNONYMOUS_CODING;NON_SYNONYMOUS_CODING	SNP	rs141277311	C	T	1	13006
chr1	44386171	44386173	ST3GAL3	SYNONYMOUS_CODING;NON_SYNONYMOUS_CODING	SNP	-	G	A	2	13006
chr1	44386217	44386219	ST3GAL3	NON_SYNONYMOUS_CODING	SNP	rs137939894	G	A	1	13006
chr1	44386534	44386536	ST3GAL3	NON_SYNONYMOUS_CODING	SNP	-	G	A	1	13006
chr1	44386550	44386552	ST3GAL3	NON_SYNONYMOUS_CODING	SNP	-	A	G	1	13006
chr1	44386595	44386597	ST3GAL3	NON_SYNONYMOUS_CODING	SNP	-	A	G	1	13006
chr1	44395793	44395795	ST3GAL3	NON_SYNONYMOUS_CODING	SNP	-	C	G	1	13006
chr1	44395834	44395836	ST3GAL3	NON_SYNONYMOUS_CODING	SNP	rs141947405	A	T	2	13006
chr1	44395839	44395841	ST3GAL3	SYNONYMOUS_CODING;NON_SYNONYMOUS_CODING	SNP	-	C	T	3	13006
chr1	44395841	44395843	ST3GAL3	SYNONYMOUS_CODING;NON_SYNONYMOUS_CODING	SNP	rs138862947	G	A	1	13006
chr1	44395863	44395865	ST3GAL3	NON_SYNONYMOUS_CODING	SNP	-	G	A	1	13006
chr1	44395869	44395871	ST3GAL3	NON_SYNONYMOUS_CODING	SNP	rs142076884	A	G	1	13006
chr1	63836651	63836653	ALG6	NON_SYNONYMOUS_CODING	SNP	rs140944848	G	A	2	13006
chr1	63836683	63836685	ALG6	NON_SYNONYMOUS_CODING	SNP	rs151277583	A	C	3	13006
chr1	63868018	63868020	ALG6	SPLICE_SITE_DONOR	SNP	-	G	A	10	13004
chr1	63870119	63870121	ALG6	SPLICE_SITE_ACCEPTOR	SNP	-	G	C	1	13006
chr1	63870127	63870129	ALG6	NON_SYNONYMOUS_CODING	SNP	-	A	G	1	13006
chr1	63872784	63872786	ALG6	NON_SYNONYMOUS_CODING	SNP	-	A	G	2	12998
chr1	63872787	63872789	ALG6	NON_SYNONYMOUS_CODING	SNP	-	G	C	1	12998
chr1	63876992	63876994	ALG6	NON_SYNONYMOUS_CODING	SNP	rs140879997	A	G	1	13004
chr1	63876998	63877000	ALG6	NON_SYNONYMOUS_CODING	SNP	-	A	T	2	13002
chr1	63877001	63877003	ALG6	NON_SYNONYMOUS_CODING	SNP	-	G	A	2	13002
chr1	63877642	63877644	ALG6	NON_SYNONYMOUS_CODING	SNP	-	G	A	3	13006
chr1	63877666	63877668	ALG6	NON_SYNONYMOUS_CODING	SNP	rs61755863	A	G	74	13006
chr1	63877718	63877720	ALG6	NON_SYNONYMOUS_CODING	SNP	-	G	A	1	13006
chr1	63881590	63881592	ALG6	NON_SYNONYMOUS_CODING	SNP	-	T	C	1	13002
chr1	63885050	63885052	ALG6	NON_SYNONYMOUS_CODING	SNP	rs121908443	C	T	1	12980
chr1	63885085	63885087	ALG6	NON_SYNONYMOUS_CODING	SNP	rs142707911	G	C	1	12992
chr1	63894464	63894466	ALG6	NON_SYNONYMOUS_CODING	SNP	-	A	G	1	12968
chr1	63894605	63894607	ALG6	NON_SYNONYMOUS_CODING	SNP	rs150976885	C	T	1	12996
chr1	63894731	63894733	ALG6	NON_SYNONYMOUS_CODING	SNP	rs147809070	T	A	1	13000
chr1	63902527	63902529	ALG6	NON_SYNONYMOUS_CODING	SNP	rs138890428	C	T	4	13006
chr1	63902602	63902604	ALG6	NON_SYNONYMOUS_CODING	SNP	rs148662517	G	T	2	13006
chr1	63902608	63902610	ALG6	NON_SYNONYMOUS_CODING	SNP	rs139521934	A	G	2	13006
chr1	63902631	63902633	ALG6	NON_SYNONYMOUS_CODING	SNP	rs145152115	T	G	2	13004
chr1	63902675	63902677	ALG6	NON_SYNONYMOUS_CODING	SNP	-	G	C	1	13004
chr1	114437695	114437697	AP4B1	NON_SYNONYMOUS_CODING	SNP	-	T	C	1	13006
chr1	114437742	114437744	AP4B1	NON_SYNONYMOUS_CODING	SNP	rs148223090	T	C	1	13006
chr1	114437823	114437825	AP4B1	NON_SYNONYMOUS_CODING	SNP	rs137886060	T	C	1	13006
chr1	114438036	114438038	AP4B1	NON_SYNONYMOUS_CODING	SNP	-	G	A	1	13006
chr1	114438048	114438050	AP4B1	NON_SYNONYMOUS_CODING	SNP	-	G	C	1	13006
chr1	114438063	114438065	AP4B1	NON_SYNONYMOUS_CODING	SNP	rs148748734	A	C	4	13006
chr1	114438473	114438475	AP4B1	NON_SYNONYMOUS_CODING	SNP	-	A	G	1	13006
chr1	114438527	114438529	AP4B1	NON_SYNONYMOUS_CODING	SNP	rs149723440	G	A	1	13006
chr1	114438881	114438883	AP4B1	NON_SYNONYMOUS_CODING	SNP	rs145551290	A	G	2	13006
chr1	114438892	114438894	AP4B1	NON_SYNONYMOUS_CODING	SNP	rs147573619	C	A	2	13006
chr1	114438924	114438926	AP4B1	NON_SYNONYMOUS_CODING	SNP	rs145722506	C	A	1	13006
chr1	114438926	114438928	AP4B1	NON_SYNONYMOUS_CODING	SNP	rs149272848	G	T	1	13006
chr1	114438929	114438931	AP4B1	NON_SYNONYMOUS_CODING	SNP	-	C	T	1	13006
chr1	114438944	114438946	AP4B1	NON_SYNONYMOUS_CODING	SNP	-	C	T	1	13006
chr1	114438945	114438947	AP4B1	NON_SYNONYMOUS_CODING	SNP	-	G	A	2	13006
chr1	114439035	114439037	AP4B1	NON_SYNONYMOUS_CODING	SNP	-	T	G	1	13006
chr1	114439044	114439046	AP4B1	STOP_GAINED	SNP	rs142209254	T	A	1	13006
chr1	114440511	114440513	AP4B1;AP4B1-AS1	NON_SYNONYMOUS_CODING	SNP	rs139657454	C	T	1	13006
chr1	114440519	114440521	AP4B1;AP4B1-AS1	NON_SYNONYMOUS_CODING	SNP	-	C	T	4	13006
chr1	114440546	114440548	AP4B1;AP4B1-AS1	NON_SYNONYMOUS_CODING	SNP	rs145803736	C	T	1	13006
chr1	114441348	114441350	AP4B1	NON_SYNONYMOUS_CODING	SNP	rs145182838	T	C	67	13006
chr1	114441360	114441362	AP4B1	STOP_GAINED	SNP	-	G	A	1	13006
chr1	114441419	114441421	AP4B1	NON_SYNONYMOUS_CODING	SNP	-	C	T	1	13006
chr1	114442557	114442559	AP4B1;AP4B1-AS1	NON_SYNONYMOUS_CODING	SNP	rs143389123	G	A	2	13006
chr1	114442569	114442571	AP4B1;AP4B1-AS1	NON_SYNONYMOUS_CODING	SNP	-	G	A	1	13006
chr1	114442581	114442583	AP4B1;AP4B1-AS1	NON_SYNONYMOUS_CODING	SNP	rs140665228	C	T	1	13006
chr1	114442582	114442584	AP4B1;AP4B1-AS1	STOP_GAINED	SNP	rs138335735	G	A	1	13006
chr1	114442597	114442599	AP4B1;AP4B1-AS1	NON_SYNONYMOUS_CODING	SNP	rs150622512	C	T	3	13006
chr1	114442615	114442617	AP4B1;AP4B1-AS1	NON_SYNONYMOUS_CODING	SNP	-	C	A	1	13006
chr1	114442672	114442674	AP4B1;AP4B1-AS1	NON_SYNONYMOUS_CODING	SNP	rs149335605	A	T	6	13006
chr1	114442741	114442743	AP4B1;AP4B1-AS1	NON_SYNONYMOUS_CODING	SNP	rs111785152	C	A	16	13006
chr1	114442744	114442746	AP4B1;AP4B1-AS1	NON_SYNONYMOUS_CODING	SNP	-	G	C	1	13006
chr1	114442771	114442773	AP4B1;AP4B1-AS1	NON_SYNONYMOUS_CODING	SNP	-	G	A	1	13006
chr1	114442785	114442787	AP4B1;AP4B1-AS1	NON_SYNONYMOUS_CODING	SNP	rs140090271	C	T	1	13006
chr1	114442834	114442836	AP4B1;AP4B1-AS1	NON_SYNONYMOUS_CODING	SNP	rs145820731	C	T	1	13006
chr1	114442836	114442838	AP4B1;AP4B1-AS1	NON_SYNONYMOUS_CODING	SNP	-	T	C	1	13006
chr1	114442872	114442874	AP4B1;AP4B1-AS1	NON_SYNONYMOUS_CODING	SNP	rs143286419	G	A	14	13006
chr1	114442884	114442886	AP4B1;AP4B1-AS1	NON_SYNONYMOUS_CODING	SNP	rs141417436	A	G	25	13006
chr1	114442957	114442959	AP4B1;AP4B1-AS1	NON_SYNONYMOUS_CODING	SNP	-	G	A	1	13006
chr1	114442969	114442971	AP4B1;AP4B1-AS1	NON_SYNONYMOUS_CODING	SNP	rs138216814	G	A	1	13006
chr1	114442987	114442989	AP4B1;AP4B1-AS1	NON_SYNONYMOUS_CODING	SNP	rs147200873	C	G	1	13006
chr1	114443857	114443859	AP4B1;AP4B1-AS1	NON_SYNONYMOUS_CODING	SNP	rs149705131	C	T	1	13006
chr1	114443897	114443899	AP4B1	NON_SYNONYMOUS_CODING	SNP	-	C	T	1	13006
chr1	114443968	114443970	AP4B1	NON_SYNONYMOUS_CODING	SNP	rs144490934	C	T	1	13006
chr1	114444456	114444458	AP4B1	NON_SYNONYMOUS_CODING	SNP	rs147043117	C	T	5	13006
chr1	114444472	114444474	AP4B1	NON_SYNONYMOUS_CODING	SNP	rs143769705	T	C	2	13006
chr1	114444487	114444489	AP4B1	NON_SYNONYMOUS_CODING	SNP	rs138880168	A	T	2	13006
chr1	114444495	114444497	AP4B1	NON_SYNONYMOUS_CODING	SNP	-	A	G	2	13006
chr1	114445269	114445271	AP4B1	NON_SYNONYMOUS_CODING	SNP	rs150762437	A	G	1	13006
chr1	114445278	114445280	AP4B1	NON_SYNONYMOUS_CODING	SNP	rs74361335	G	A	1	13006
chr1	114445292	114445294	AP4B1	NON_SYNONYMOUS_CODING	SNP	-	C	T	1	13006
chr1	114445350	114445352	AP4B1	NON_SYNONYMOUS_CODING	SNP	rs149478319	C	G	2	13006
chr1	114445377	114445379	AP4B1	NON_SYNONYMOUS_CODING	SNP	-	T	G	1	13006
chr1	114445399	114445401	AP4B1	NON_SYNONYMOUS_CODING	SNP	-	C	G	1	13006
chr1	114445421	114445423	AP4B1	NON_SYNONYMOUS_CODING	SNP	rs148787137	G	C	1	13006
chr1	114445422	114445424	AP4B1	NON_SYNONYMOUS_CODING	SNP	rs151293980	T	C	2	13006
chr1	114445477	114445479	AP4B1	NON_SYNONYMOUS_CODING	SNP	-	C	A	1	13006
chr1	114447326	114447328	AP4B1	NON_SYNONYMOUS_CODING	SNP	-	C	T	1	13006
chr1	160011219	160011221	KCNJ10	NON_SYNONYMOUS_CODING	SNP	-	T	A	1	13006
chr1	160011220	160011222	KCNJ10	NON_SYNONYMOUS_CODING	SNP	-	C	G	1	13006
chr1	160011261	160011263	KCNJ10	NON_SYNONYMOUS_CODING	SNP	rs142596580	T	C	8	13006
chr1	160011271	160011273	KCNJ10	NON_SYNONYMOUS_CODING	SNP	-	C	T	1	13006
chr1	160011279	160011281	KCNJ10	NON_SYNONYMOUS_CODING	SNP	rs146396982	C	T	8	13006
chr1	160011280	160011282	KCNJ10	NON_SYNONYMOUS_CODING	SNP	rs137853074	G	A	1	13006
chr1	160011285	160011287	KCNJ10	NON_SYNONYMOUS_CODING	SNP	-	G	C	1	13006
chr1	160011392	160011394	KCNJ10	NON_SYNONYMOUS_CODING	SNP	-	C	G	1	13006
chr1	160011539	160011541	KCNJ10	NON_SYNONYMOUS_CODING	SNP	-	C	G	1	13006
chr1	160011587	160011589	KCNJ10	NON_SYNONYMOUS_CODING	SNP	rs146426296	G	C	20	13006
chr1	160011634	160011636	KCNJ10;RP11-226L15.4	NON_SYNONYMOUS_CODING	SNP	rs149615470	G	A	2	13006
chr1	160011781	160011783	KCNJ10;RP11-226L15.4	NON_SYNONYMOUS_CODING	SNP	-	A	G	1	13006
chr1	160011792	160011794	KCNJ10;RP11-226L15.4	NON_SYNONYMOUS_CODING	SNP	rs145947380	T	C	7	13006
chr1	160011921	160011923	KCNJ10;RP11-226L15.4	NON_SYNONYMOUS_CODING	SNP	-	C	T	1	13006
chr1	160012017	160012019	KCNJ10;RP11-226L15.4	NON_SYNONYMOUS_CODING	SNP	-	G	A	3	13006
chr1	160012021	160012023	KCNJ10;RP11-226L15.4	NON_SYNONYMOUS_CODING	SNP	-	G	T	1	13006
chr1	160012022	160012024	KCNJ10;RP11-226L15.4	NON_SYNONYMOUS_CODING	SNP	rs139069413	G	T	7	13006
chr1	160012072	160012074	KCNJ10;RP11-226L15.4	NON_SYNONYMOUS_CODING	SNP	rs140646329	C	T	1	13006
chr1	160012074	160012076	KCNJ10;RP11-226L15.4	NON_SYNONYMOUS_CODING	SNP	rs17853258	C	G	1	13006
chr1	160012077	160012079	KCNJ10;RP11-226L15.4	NON_SYNONYMOUS_CODING	SNP	-	A	G	1	13006
chr1	160012084	160012086	KCNJ10;RP11-226L15.4	NON_SYNONYMOUS_CODING	SNP	-	A	C	1	13006
chr1	160012186	160012188	KCNJ10	NON_SYNONYMOUS_CODING	SNP	rs141553756	C	T	13	13006
chr1	160012246	160012248	KCNJ10	STOP_GAINED	SNP	rs138943405	G	A	1	13006
chr1	160012270	160012272	KCNJ10	NON_SYNONYMOUS_CODING	SNP	rs138457635	G	A	8	13006
chr1	160012312	160012314	KCNJ10	NON_SYNONYMOUS_CODING	SNP	rs144428351	C	T	1	13006
chr2	50149133	50149135	NRXN1	NON_SYNONYMOUS_CODING	SNP	rs148764264	G	A	1	13006
chr2	50149302	50149304	NRXN1	NON_SYNONYMOUS_CODING	SNP	rs139281864	C	T	1	13006
chr2	50149364	50149366	NRXN1	NON_SYNONYMOUS_CODING	SNP	-	C	T	1	13006
chr2	50149368	50149370	NRXN1	NON_SYNONYMOUS_CODING	SNP	-	C	T	2	13006
chr2	50149385	50149387	NRXN1	NON_SYNONYMOUS_CODING	SNP	rs146968018	T	C	1	13006
chr2	50170931	50170933	NRXN1	SPLICE_SITE_ACCEPTOR	SNP	-	G	A	1	13004
chr2	50280404	50280406	NRXN1	SPLICE_SITE_DONOR	SNP	-	T	C	2	13006
chr2	50280507	50280509	NRXN1	NON_SYNONYMOUS_CODING	SNP	rs146100580	C	T	2	13006
chr2	50280532	50280534	NRXN1	NON_SYNONYMOUS_CODING	SNP	-	G	A	1	13006
chr2	50280628	50280630	NRXN1	NON_SYNONYMOUS_CODING	SNP	-	T	C	1	13006
chr2	50463931	50463933	NRXN1	NON_SYNONYMOUS_CODING	SNP	-	G	T	1	13006
chr2	50463982	50463984	NRXN1	NON_SYNONYMOUS_CODING	SNP	-	C	T	1	13006
chr2	50463984	50463986	NRXN1	NON_SYNONYMOUS_CODING	SNP	rs145718662	G	A	1	13006
chr2	50464065	50464067	NRXN1	NON_SYNONYMOUS_CODING	SNP	rs138261348	G	A	1	13006
chr2	50573834	50573836	NRXN1	NON_SYNONYMOUS_CODING	SNP	rs138844263	C	G	1	13006
chr2	50573936	50573938	NRXN1	NON_SYNONYMOUS_CODING	SNP	-	C	T	1	13006
chr2	50692599	50692601	NRXN1	NON_SYNONYMOUS_CODING	SNP	-	C	T	2	12628
chr2	50692632	50692634	NRXN1	NON_SYNONYMOUS_CODING	SNP	-	C	T	1	12622
chr2	50692662	50692664	NRXN1	NON_SYNONYMOUS_CODING	SNP	-	T	C	1	12500
chr2	50699486	50699488	NRXN1	NON_SYNONYMOUS_CODING	SNP	-	G	T	1	11960
chr2	50699606	50699608	NRXN1	NON_SYNONYMOUS_CODING	SNP	-	C	T	1	11884
chr2	50699612	50699614	NRXN1	SPLICE_SITE_ACCEPTOR	SNP	-	C	A	1	11862
chr2	50724512	50724514	NRXN1	NON_SYNONYMOUS_CODING	SNP	-	C	A	2	11898
chr2	50724744	50724746	NRXN1	NON_SYNONYMOUS_CODING	SNP	-	G	T	8	12198
chr2	50724816	50724818	NRXN1	NON_SYNONYMOUS_CODING	SNP	-	G	A	12	12074
chr2	50733707	50733709	NRXN1	NON_SYNONYMOUS_CODING	SNP	-	C	T	1	12124
chr2	50758379	50758381	NRXN1	NON_SYNONYMOUS_CODING	SNP	-	G	T	1	12472
chr2	50758387	50758389	NRXN1	NON_SYNONYMOUS_CODING	SNP	-	C	T	1	12502
chr2	50758521	50758523	NRXN1	NON_SYNONYMOUS_CODING	SNP	-	C	A	1	12306
chr2	50758532	50758534	NRXN1	NON_SYNONYMOUS_CODING	SNP	-	T	C	1	12258
chr2	50765411	50765413	NRXN1	NON_SYNONYMOUS_CODING	SNP	rs56086732	G	T	64	12292
chr2	50765488	50765490	NRXN1	NON_SYNONYMOUS_CODING	SNP	-	C	G	2	12734
chr2	50765555	50765557	NRXN1	NON_SYNONYMOUS_CODING	SNP	-	C	T	1	12964
chr2	50765561	50765563	NRXN1	NON_SYNONYMOUS_CODING	SNP	-	G	T	1	12966
chr2	50765564	50765566	NRXN1	NON_SYNONYMOUS_CODING	SNP	-	G	A	1	12976
chr2	50765588	50765590	NRXN1	NON_SYNONYMOUS_CODING	SNP	-	T	C	6	12994
chr2	50765660	50765662	NRXN1	NON_SYNONYMOUS_CODING	SNP	-	G	T	1	12994
chr2	50765770	50765772	NRXN1	NON_SYNONYMOUS_CODING	SNP	-	G	A	1	12510
chr2	50779783	50779785	NRXN1	NON_SYNONYMOUS_CODING	SNP	-	A	C	2	11968
chr2	50779802	50779804	NRXN1	NON_SYNONYMOUS_CODING	SNP	-	T	C	1	11936
chr2	50779957	50779959	NRXN1	NON_SYNONYMOUS_CODING	SNP	-	C	T	2	11978
chr2	50847194	50847196	NRXN1	NON_SYNONYMOUS_CODING	SNP	rs78540316	G	A	34	12296
chr2	50847235	50847237	NRXN1	NON_SYNONYMOUS_CODING	SNP	-	T	A	1	12464
chr2	50847258	50847260	NRXN1	NON_SYNONYMOUS_CODING	SNP	-	C	T	1	12534
chr2	50847286	50847288	NRXN1	NON_SYNONYMOUS_CODING	SNP	rs147400611	G	A	1	12604
chr2	50848337	50848339	NRXN1	SPLICE_SITE_DONOR	SNP	-	T	A	16	12754
chr2	50848368	50848370	NRXN1	NON_SYNONYMOUS_CODING	SNP	-	C	A	1	12786
chr2	50850757	50850759	NRXN1	SPLICE_SITE_ACCEPTOR	SNP	-	A	C	3	11936
chr2	51149804	51149806	NRXN1	NON_SYNONYMOUS_CODING	SNP	-	C	T	1	12412
chr2	51153083	51153085	NRXN1	NON_SYNONYMOUS_CODING	SNP	rs141903943	T	C	1	12172
chr2	51253561	51253563	NRXN1	NON_SYNONYMOUS_CODING	SNP	rs144049982	T	C	11	10300
chr2	51253589	51253591	NRXN1	NON_SYNONYMOUS_CODING	SNP	-	G	T	2	10300
chr2	51253594	51253596	NRXN1	NON_SYNONYMOUS_CODING	SNP	-	C	T	1	10300
chr2	51254662	51254664	NRXN1	NON_SYNONYMOUS_CODING	SNP	-	A	T	1	12478
chr2	51254665	51254667	NRXN1	NON_SYNONYMOUS_CODING	SNP	-	C	T	1	12496
chr2	51254789	51254791	NRXN1	NON_SYNONYMOUS_CODING	SNP	-	G	C	1	12448
chr2	51254822	51254824	NRXN1	NON_SYNONYMOUS_CODING	SNP	-	C	A	2	12530
chr2	51254842	51254844	NRXN1	NON_SYNONYMOUS_CODING	SNP	-	T	C	11	12532
chr2	51254932	51254934	NRXN1	NON_SYNONYMOUS_CODING	SNP	-	G	A	1	12584
chr2	51254935	51254937	NRXN1	NON_SYNONYMOUS_CODING	SNP	-	G	A	1	12632
chr2	51254953	51254955	NRXN1	NON_SYNONYMOUS_CODING	SNP	-	A	C	1	12734
chr2	51254987	51254989	NRXN1	NON_SYNONYMOUS_CODING	SNP	-	A	C	1	12800
chr2	51254999	51255001	NRXN1	NON_SYNONYMOUS_CODING	SNP	-	C	A	2	12778
chr2	51255041	51255043	NRXN1	NON_SYNONYMOUS_CODING	SNP	-	G	A	1	12664
chr2	51255089	51255091	NRXN1	NON_SYNONYMOUS_CODING	SNP	-	G	A	18	12472
chr2	51255091	51255093	NRXN1	NON_SYNONYMOUS_CODING	SNP	-	G	A	2	12480
chr2	51255109	51255111	NRXN1	NON_SYNONYMOUS_CODING	SNP	-	G	C	2	12456
chr2	51255141	51255143	NRXN1	NON_SYNONYMOUS_CODING	SNP	-	C	A	1	12292
chr2	145153972	145153974	ZEB2	SPLICE_SITE_DONOR	SNP	rs143450927	T	A	8	13006
chr2	145154094	145154096	ZEB2	NON_SYNONYMOUS_CODING	SNP	rs143474223	G	A	1	13006
chr2	145154127	145154129	ZEB2	NON_SYNONYMOUS_CODING	SNP	rs142280503	A	G	1	13006
chr2	145154162	145154164	ZEB2	SPLICE_SITE_ACCEPTOR	SNP	rs147972125	C	T	2	13006
chr2	145155883	145155885	ZEB2	NON_SYNONYMOUS_CODING	SNP	-	C	T	1	13006
chr2	145155898	145155900	ZEB2	NON_SYNONYMOUS_CODING	SNP	rs151256895	C	G	2	13006
chr2	145155949	145155951	ZEB2	NON_SYNONYMOUS_CODING	SNP	-	A	G	2	13006
chr2	145155991	145155993	ZEB2	NON_SYNONYMOUS_CODING	SNP	rs147716561	C	T	4	13006
chr2	145156037	145156039	ZEB2	NON_SYNONYMOUS_CODING	SNP	-	G	A	1	13006
chr2	145156498	145156500	ZEB2	NON_SYNONYMOUS_CODING	SNP	rs143438888	G	C	1	13006
chr2	145156523	145156525	ZEB2	NON_SYNONYMOUS_CODING	SNP	rs112005830	T	C	8	13006
chr2	145156547	145156549	ZEB2	NON_SYNONYMOUS_CODING	SNP	rs139191491	T	C	12	13006
chr2	145156612	145156614	ZEB2	NON_SYNONYMOUS_CODING	SNP	rs112581563	G	A	26	13006
chr2	145156825	145156827	ZEB2	NON_SYNONYMOUS_CODING	SNP	-	T	C	2	13006
chr2	145156894	145156896	ZEB2	NON_SYNONYMOUS_CODING	SNP	-	A	G	1	13006
chr2	145157018	145157020	ZEB2	NON_SYNONYMOUS_CODING	SNP	rs140593583	T	C	3	13006
chr2	145157074	145157076	ZEB2	NON_SYNONYMOUS_CODING	SNP	-	C	T	1	13006
chr2	145157219	145157221	ZEB2	NON_SYNONYMOUS_CODING	SNP	rs141781307	C	T	1	13006
chr2	145157273	145157275	ZEB2	NON_SYNONYMOUS_CODING	SNP	rs144952836	G	A	43	13006
chr2	145157315	145157317	ZEB2	NON_SYNONYMOUS_CODING	SNP	rs143854197	C	A	9	13006
chr2	145157447	145157449	ZEB2	NON_SYNONYMOUS_CODING	SNP	rs145812868	T	C	3	13006
chr2	145157477	145157479	ZEB2	NON_SYNONYMOUS_CODING	SNP	-	A	T	5	13006
chr2	145157489	145157491	ZEB2	NON_SYNONYMOUS_CODING	SNP	rs141793065	C	T	1	13006
chr2	145157506	145157508	ZEB2	NON_SYNONYMOUS_CODING	SNP	rs142954549	A	G	1	13006
chr2	145157617	145157619	ZEB2	NON_SYNONYMOUS_CODING	SNP	-	A	C	1	13006
chr2	145157719	145157721	ZEB2	NON_SYNONYMOUS_CODING	SNP	rs138012464	C	T	2	13006
chr2	145158852	145158854	ZEB2	NON_SYNONYMOUS_CODING	SNP	-	C	T	1	13006
chr2	145161479	145161481	ZEB2	SPLICE_SITE_DONOR	SNP	rs144925893	C	G	34	13006
chr2	145162474	145162476	ZEB2	NON_SYNONYMOUS_CODING	SNP	rs140810090	T	C	1	13006
chr2	145162528	145162530	ZEB2	NON_SYNONYMOUS_CODING	SNP	rs147021269	G	A	3	13006
chr2	145182370	145182372	ZEB2	NON_SYNONYMOUS_CODING	SNP	-	T	C	2	13006
chr2	145187371	145187373	ZEB2	NON_SYNONYMOUS_CODING	SNP	rs150665982	T	C	1	13006
chr2	145274907	145274909	ZEB2	NON_SYNONYMOUS_CODING	SNP	rs146394306	G	C	3	13006
chr2	149216351	149216353	MBD5	NON_SYNONYMOUS_CODING	SNP	rs143952512	G	C	1	13006
chr2	149216370	149216372	MBD5	NON_SYNONYMOUS_CODING	SNP	-	G	A	1	13006
chr2	149220172	149220174	MBD5	NON_SYNONYMOUS_CODING	SNP	rs139186486	T	G	1	13006
chr2	149221326	149221328	MBD5	NON_SYNONYMOUS_CODING	SNP	rs34995577	G	A	10	13002
chr2	149221475	149221477	MBD5	NON_SYNONYMOUS_CODING	SNP	-	G	A	1	13002
chr2	149226110	149226112	MBD5	NON_SYNONYMOUS_CODING	SNP	rs149278000	G	A	2	13006
chr2	149226134	149226136	MBD5	NON_SYNONYMOUS_CODING	SNP	rs144129665	A	G	1	13006
chr2	149226166	149226168	MBD5	NON_SYNONYMOUS_CODING	SNP	-	G	A	1	13006
chr2	149226337	149226339	MBD5	NON_SYNONYMOUS_CODING	SNP	-	C	T	2	13006
chr2	149226395	149226397	MBD5	NON_SYNONYMOUS_CODING	SNP	-	C	G	1	13006
chr2	149226446	149226448	MBD5	NON_SYNONYMOUS_CODING	SNP	rs146031838	A	T	4	13006
chr2	149226447	149226449	MBD5	NON_SYNONYMOUS_CODING	SNP	rs142815487	A	C	1	13006
chr2	149226451	149226453	MBD5	NON_SYNONYMOUS_CODING	SNP	-	A	G	1	13006
chr2	149226472	149226474	MBD5	NON_SYNONYMOUS_CODING	SNP	-	A	G	1	13006
chr2	149226473	149226475	MBD5	NON_SYNONYMOUS_CODING	SNP	rs140978568	T	C	1	13006
chr2	149226485	149226487	MBD5	NON_SYNONYMOUS_CODING	SNP	-	G	A	1	13006
chr2	149226566	149226568	MBD5	NON_SYNONYMOUS_CODING	SNP	rs145808884	C	T	6	13004
chr2	149226604	149226606	MBD5	NON_SYNONYMOUS_CODING	SNP	rs147106585	C	G	1	13006
chr2	149226709	149226711	MBD5	NON_SYNONYMOUS_CODING	SNP	-	G	A	1	13006
chr2	149226770	149226772	MBD5	NON_SYNONYMOUS_CODING	SNP	rs142661175	G	A	1	13006
chr2	149226838	149226840	MBD5	NON_SYNONYMOUS_CODING	SNP	rs137977565	G	A	1	13006
chr2	149226893	149226895	MBD5	NON_SYNONYMOUS_CODING	SNP	rs139964770	G	A	5	13006
chr2	149227046	149227048	MBD5	NON_SYNONYMOUS_CODING	SNP	-	C	T	1	13006
chr2	149227070	149227072	MBD5	NON_SYNONYMOUS_CODING	SNP	rs145536689	A	G	1	13006
chr2	149227148	149227150	MBD5	NON_SYNONYMOUS_CODING	SNP	-	C	A	1	13006
chr2	149227150	149227152	MBD5	NON_SYNONYMOUS_CODING	SNP	rs116235310	G	A	1	13006
chr2	149227339	149227341	MBD5	NON_SYNONYMOUS_CODING	SNP	rs142495834	G	A	1	13006
chr2	149227360	149227362	MBD5	NON_SYNONYMOUS_CODING	SNP	-	C	T	1	13006
chr2	149227388	149227390	MBD5	NON_SYNONYMOUS_CODING	SNP	rs138721601	C	T	2	13006
chr2	149227402	149227404	MBD5	NON_SYNONYMOUS_CODING	SNP	-	C	G	1	13006
chr2	149227472	149227474	MBD5	NON_SYNONYMOUS_CODING	SNP	rs115495710	A	T	4	13006
chr2	149227480	149227482	MBD5	NON_SYNONYMOUS_CODING	SNP	rs112334672	C	T	1	13006
chr2	149227501	149227503	MBD5	NON_SYNONYMOUS_CODING	SNP	rs142431261	A	G	1	13006
chr2	149227518	149227520	MBD5	NON_SYNONYMOUS_CODING	SNP	rs140060547	G	T	1	13006
chr2	149227541	149227543	MBD5	NON_SYNONYMOUS_CODING	SNP	rs114314967	G	A	25	13006
chr2	149227567	149227569	MBD5	NON_SYNONYMOUS_CODING	SNP	rs140900949	G	C	1	13006
chr2	149227673	149227675	MBD5	NON_SYNONYMOUS_CODING	SNP	rs138639760	C	T	3	13006
chr2	149227675	149227677	MBD5	NON_SYNONYMOUS_CODING	SNP	rs143584574	G	T	1	13006
chr2	149227765	149227767	MBD5	NON_SYNONYMOUS_CODING	SNP	rs147455836	A	G	7	13006
chr2	149227768	149227770	MBD5	NON_SYNONYMOUS_CODING	SNP	-	C	A	2	13006
chr2	149227786	149227788	MBD5	NON_SYNONYMOUS_CODING	SNP	-	G	A	3	13006
chr2	149227816	149227818	MBD5	NON_SYNONYMOUS_CODING	SNP	-	G	A	1	13006
chr2	149227825	149227827	MBD5	NON_SYNONYMOUS_CODING	SNP	-	A	C	1	13006
chr2	149227892	149227894	MBD5	NON_SYNONYMOUS_CODING	SNP	-	G	A	1	13006
chr2	149227963	149227965	MBD5	NON_SYNONYMOUS_CODING	SNP	rs139911474	A	G	2	13006
chr2	149228013	149228015	MBD5	NON_SYNONYMOUS_CODING	SNP	rs147272790	A	C	6	13002
chr2	149228035	149228037	MBD5	SPLICE_SITE_DONOR	SNP	-	G	A	1	12994
chr2	149240683	149240685	MBD5	NON_SYNONYMOUS_CODING	SNP	rs144805912	T	C	1	13006
chr2	149240711	149240713	MBD5	NON_SYNONYMOUS_CODING	SNP	rs144557654	C	T	1	13006
chr2	149240764	149240766	MBD5	NON_SYNONYMOUS_CODING	SNP	rs116207524	G	A	14	13006
chr2	149240804	149240806	MBD5	NON_SYNONYMOUS_CODING	SNP	rs151173122	A	T	1	13006
chr2	149240929	149240931	MBD5	NON_SYNONYMOUS_CODING	SNP	rs150408488	A	G	1	13006
chr2	149240954	149240956	MBD5	NON_SYNONYMOUS_CODING	SNP	rs140228960	A	G	1	13006
chr2	149240987	149240989	MBD5	NON_SYNONYMOUS_CODING	SNP	-	A	G	1	13006
chr2	149243405	149243407	MBD5	NON_SYNONYMOUS_CODING	SNP	-	C	A	1	13006
chr2	149243443	149243445	MBD5	NON_SYNONYMOUS_CODING	SNP	rs148321416	G	C	1	13006
chr2	149243508	149243510	MBD5	NON_SYNONYMOUS_CODING	SNP	rs143028540	A	G	12	13006
chr2	149246962	149246964	MBD5	NON_SYNONYMOUS_CODING	SNP	-	G	A	1	13006
chr2	149247042	149247044	MBD5	NON_SYNONYMOUS_CODING	SNP	rs145475623	C	T	7	13006
chr2	149247044	149247046	MBD5	NON_SYNONYMOUS_CODING	SNP	-	C	G	1	13006
chr2	149247081	149247083	MBD5	NON_SYNONYMOUS_CODING	SNP	-	C	T	1	13006
chr2	149247119	149247121	MBD5	NON_SYNONYMOUS_CODING	SNP	rs150972614	G	A	5	13006
chr2	149247152	149247154	MBD5	NON_SYNONYMOUS_CODING	SNP	-	G	A	1	13006
chr2	149247284	149247286	MBD5	NON_SYNONYMOUS_CODING	SNP	-	T	C	1	13006
chr2	149247287	149247289	MBD5	NON_SYNONYMOUS_CODING	SNP	rs138376217	A	T	1	13006
chr2	149247338	149247340	MBD5	NON_SYNONYMOUS_CODING	SNP	rs142293829	C	T	2	13006
chr2	149247339	149247341	MBD5	NON_SYNONYMOUS_CODING	SNP	-	G	A	1	13006
chr2	149247494	149247496	MBD5	NON_SYNONYMOUS_CODING	SNP	-	G	A	2	13006
chr2	149247519	149247521	MBD5	NON_SYNONYMOUS_CODING	SNP	rs139042949	G	A	1	13006
chr2	149247647	149247649	MBD5	NON_SYNONYMOUS_CODING	SNP	rs142913108	C	A	1	13006
chr2	149247759	149247761	MBD5	NON_SYNONYMOUS_CODING	SNP	rs144395737	G	A	1	13006
chr2	149247794	149247796	MBD5	NON_SYNONYMOUS_CODING	SNP	-	C	T	1	13006
chr2	149247795	149247797	MBD5	NON_SYNONYMOUS_CODING	SNP	rs35934694	G	A	11	13006
chr2	149247897	149247899	MBD5	NON_SYNONYMOUS_CODING	SNP	-	A	G	1	13006
chr2	149247932	149247934	MBD5	NON_SYNONYMOUS_CODING	SNP	-	G	A	1	13006
chr2	149248026	149248028	MBD5	NON_SYNONYMOUS_CODING	SNP	rs145106879	T	C	1	13006
chr2	149248048	149248050	MBD5	NON_SYNONYMOUS_CODING	SNP	-	C	A	1	13006
chr2	149260056	149260058	MBD5	NON_SYNONYMOUS_CODING	SNP	rs150519311	G	A	1	13006
chr2	149260083	149260085	MBD5	SPLICE_SITE_DONOR	SNP	-	C	T	1	13006
chr2	166152414	166152416	SCN2A	NON_SYNONYMOUS_CODING	SNP	-	C	T	5	13006
chr2	166152418	166152420	SCN2A	NON_SYNONYMOUS_CODING	SNP	-	T	C	1	13006
chr2	166152432	166152434	SCN2A	NON_SYNONYMOUS_CODING	SNP	rs144814658	G	A	9	13006
chr2	166153569	166153571	SCN2A	NON_SYNONYMOUS_CODING	SNP	rs139756067	G	A	1	13004
chr2	166153619	166153621	SCN2A	NON_SYNONYMOUS_CODING	SNP	-	T	G	1	12998
chr2	166165260	166165262	SCN2A	NON_SYNONYMOUS_CODING	SNP	rs121917748	C	T	1	12998
chr2	166167050	166167052	SCN2A	NON_SYNONYMOUS_CODING	SNP	-	A	T	1	13004
chr2	166167086	166167088	SCN2A	NON_SYNONYMOUS_CODING	SNP	rs149987700	G	A	4	12984
chr2	166167110	166167112	SCN2A	SPLICE_SITE_DONOR	SNP	-	A	T	1	12940
chr2	166170589	166170591	SCN2A	NON_SYNONYMOUS_CODING	SNP	-	A	G	1	13006
chr2	166170610	166170612	SCN2A	NON_SYNONYMOUS_CODING	SNP	-	A	C	1	13002
chr2	166171976	166171978	SCN2A	SPLICE_SITE_ACCEPTOR	SNP	rs113191507	C	G	1	13004
chr2	166172037	166172039	SCN2A	NON_SYNONYMOUS_CODING	SNP	-	G	A	1	13004
chr2	166172053	166172055	SCN2A	NON_SYNONYMOUS_CODING	SNP	-	G	A	1	13004
chr2	166172080	166172082	SCN2A	NON_SYNONYMOUS_CODING	SNP	rs140661535	C	G	1	13004
chr2	166179705	166179707	SCN2A	NON_SYNONYMOUS_CODING	SNP	rs138138150	G	A	1	13006
chr2	166179748	166179750	SCN2A	NON_SYNONYMOUS_CODING	SNP	-	G	C	1	13006
chr2	166179752	166179754	SCN2A	NON_SYNONYMOUS_CODING	SNP	rs148275498	A	C	3	13006
chr2	166179834	166179836	SCN2A	NON_SYNONYMOUS_CODING	SNP	rs143734912	C	T	2	13006
chr2	166179882	166179884	SCN2A	NON_SYNONYMOUS_CODING	SNP	rs150040573	G	A	1	13006
chr2	166179969	166179971	SCN2A	NON_SYNONYMOUS_CODING	SNP	-	G	A	3	13004
chr2	166183367	166183369	SCN2A	NON_SYNONYMOUS_CODING	SNP	-	A	G	1	13006
chr2	166183394	166183396	SCN2A	NON_SYNONYMOUS_CODING	SNP	-	C	T	4	13006
chr2	166183395	166183397	SCN2A	NON_SYNONYMOUS_CODING	SNP	rs146949852	G	A	2	13006
chr2	166183435	166183437	SCN2A	NON_SYNONYMOUS_CODING	SNP	-	T	G	1	13006
chr2	166198805	166198807	SCN2A	NON_SYNONYMOUS_CODING	SNP	rs142128956	G	A	3	13006
chr2	166198983	166198985	SCN2A	SPLICE_SITE_DONOR	SNP	-	A	G	5	13006
chr2	166201239	166201241	SCN2A	NON_SYNONYMOUS_CODING	SNP	-	A	G	1	13006
chr2	166210780	166210782	SCN2A	NON_SYNONYMOUS_CODING	SNP	-	T	C	1	13006
chr2	166210846	166210848	SCN2A	NON_SYNONYMOUS_CODING	SNP	-	G	A	1	13006
chr2	166210964	166210966	SCN2A	NON_SYNONYMOUS_CODING	SNP	rs151204987	A	G	1	13006
chr2	166211164	166211166	SCN2A	NON_SYNONYMOUS_CODING	SNP	-	T	C	1	12998
chr2	166221709	166221711	SCN2A	NON_SYNONYMOUS_CODING	SNP	-	G	A	3	13006
chr2	166221737	166221739	SCN2A	NON_SYNONYMOUS_CODING	SNP	-	A	T	3	13006
chr2	166223756	166223758	SCN2A	NON_SYNONYMOUS_CODING	SNP	rs141529326	T	C	1	13006
chr2	166223845	166223847	SCN2A	NON_SYNONYMOUS_CODING	SNP	-	A	G	1	13006
chr2	166237206	166237208	SCN2A	NON_SYNONYMOUS_CODING	SNP	-	A	G	1	12966
chr2	166243268	166243270	SCN2A	NON_SYNONYMOUS_CODING	SNP	rs147522594	G	C	2	13006
chr2	166243451	166243453	SCN2A	NON_SYNONYMOUS_CODING	SNP	-	T	C	1	13006
chr2	166245748	166245750	SCN2A	NON_SYNONYMOUS_CODING	SNP	rs143238782	G	C	2	13006
chr2	166245761	166245763	SCN2A	NON_SYNONYMOUS_CODING	SNP	rs147084515	G	T	10	13006
chr2	166245783	166245785	SCN2A	NON_SYNONYMOUS_CODING	SNP	rs138497939	A	C	1	13006
chr2	166246019	166246021	SCN2A	NON_SYNONYMOUS_CODING	SNP	-	C	T	1	13006
chr2	166246046	166246048	SCN2A	NON_SYNONYMOUS_CODING	SNP	-	A	G	1	13006
chr2	166246067	166246069	SCN2A	NON_SYNONYMOUS_CODING	SNP	rs139899756	C	T	3	13006
chr2	166246068	166246070	SCN2A	NON_SYNONYMOUS_CODING	SNP	-	G	A	1	13006
chr2	169985177	169985179	LRP2	NON_SYNONYMOUS_CODING	SNP	rs141263543	C	G	1	13006
chr2	169985203	169985205	LRP2	NON_SYNONYMOUS_CODING	SNP	-	G	A	1	13006
chr2	169985204	169985206	LRP2	NON_SYNONYMOUS_CODING	SNP	-	C	A	1	13006
chr2	169985219	169985221	LRP2	NON_SYNONYMOUS_CODING	SNP	rs79179577	T	A	16	13006
chr2	169985236	169985238	LRP2	NON_SYNONYMOUS_CODING	SNP	-	T	C	1	13006
chr2	169985287	169985289	LRP2	NON_SYNONYMOUS_CODING	SNP	rs142430940	G	A	2	13006
chr2	169985293	169985295	LRP2	NON_SYNONYMOUS_CODING	SNP	rs140802648	G	A	1	13006
chr2	169985299	169985301	LRP2	NON_SYNONYMOUS_CODING	SNP	-	G	A	1	13006
chr2	169985337	169985339	LRP2	NON_SYNONYMOUS_CODING	SNP	rs34564141	C	T	90	13006
chr2	169985579	169985581	LRP2	NON_SYNONYMOUS_CODING	SNP	rs143569609	A	T	1	13006
chr2	169989126	169989128	LRP2	NON_SYNONYMOUS_CODING	SNP	rs142245618	A	G	29	13006
chr2	169989131	169989133	LRP2	NON_SYNONYMOUS_CODING	SNP	-	C	A	1	13006
chr2	169989181	169989183	LRP2	NON_SYNONYMOUS_CODING	SNP	-	A	G	1	13006
chr2	169993996	169993998	LRP2	NON_SYNONYMOUS_CODING	SNP	-	C	T	1	13006
chr2	169996081	169996083	LRP2	NON_SYNONYMOUS_CODING	SNP	rs144456548	G	A	1	13006
chr2	169996109	169996111	LRP2	NON_SYNONYMOUS_CODING	SNP	rs143355907	C	T	1	13006
chr2	169997007	169997009	LRP2	NON_SYNONYMOUS_CODING	SNP	-	C	T	1	13006
chr2	170002286	170002288	LRP2	NON_SYNONYMOUS_CODING	SNP	rs141452561	T	C	3	13006
chr2	170002306	170002308	LRP2	NON_SYNONYMOUS_CODING	SNP	-	G	C	1	13006
chr2	170002398	170002400	LRP2	NON_SYNONYMOUS_CODING	SNP	-	G	T	1	13006
chr2	170003331	170003333	LRP2	NON_SYNONYMOUS_CODING	SNP	-	C	T	2	13006
chr2	170003334	170003336	LRP2	NON_SYNONYMOUS_CODING	SNP	rs35942532	T	C	28	13006
chr2	170003350	170003352	LRP2	NON_SYNONYMOUS_CODING	SNP	-	C	T	1	13006
chr2	170003383	170003385	LRP2	NON_SYNONYMOUS_CODING	SNP	rs144428082	C	T	1	13006
chr2	170003385	170003387	LRP2	NON_SYNONYMOUS_CODING	SNP	-	A	C	1	13006
chr2	170003417	170003419	LRP2	NON_SYNONYMOUS_CODING	SNP	-	C	A	1	13006
chr2	170007407	170007409	LRP2	NON_SYNONYMOUS_CODING	SNP	rs140499844	C	G	2	13006
chr2	170007503	170007505	LRP2	NON_SYNONYMOUS_CODING	SNP	-	C	A	2	13006
chr2	170007513	170007515	LRP2	NON_SYNONYMOUS_CODING	SNP	-	T	G	1	13006
chr2	170007521	170007523	LRP2	NON_SYNONYMOUS_CODING	SNP	rs147846992	G	A	3	13006
chr2	170009348	170009350	LRP2	NON_SYNONYMOUS_CODING	SNP	rs150382715	C	T	4	13006
chr2	170009389	170009391	LRP2	NON_SYNONYMOUS_CODING	SNP	rs142934522	C	T	36	13006
chr2	170009390	170009392	LRP2	NON_SYNONYMOUS_CODING	SNP	rs148356370	G	T	47	13006
chr2	170009477	170009479	LRP2	SPLICE_SITE_ACCEPTOR	SNP	-	C	T	1	13006
chr2	170010977	170010979	LRP2	NON_SYNONYMOUS_CODING	SNP	rs137922929	A	G	17	13006
chr2	170011099	170011101	LRP2	NON_SYNONYMOUS_CODING	SNP	rs142650566	C	G	3	13006
chr2	170012809	170012811	LRP2	NON_SYNONYMOUS_CODING	SNP	-	C	T	2	13006
chr2	170012893	170012895	LRP2	NON_SYNONYMOUS_CODING	SNP	-	A	G	1	13006
chr2	170013888	170013890	LRP2	NON_SYNONYMOUS_CODING	SNP	-	G	A	1	13006
chr2	170013903	170013905	LRP2	NON_SYNONYMOUS_CODING	SNP	rs79723119	A	C	110	13006
chr2	170018998	170019000	LRP2	NON_SYNONYMOUS_CODING	SNP	rs143400476	G	A	11	13006
chr2	170019047	170019049	LRP2	NON_SYNONYMOUS_CODING	SNP	-	T	C	1	13006
chr2	170019055	170019057	LRP2	NON_SYNONYMOUS_CODING	SNP	-	C	A	1	13006
chr2	170019067	170019069	LRP2	NON_SYNONYMOUS_CODING	SNP	-	T	C	1	13006
chr2	170022485	170022487	LRP2	NON_SYNONYMOUS_CODING	SNP	-	C	A	1	13006
chr2	170022531	170022533	LRP2	NON_SYNONYMOUS_CODING	SNP	-	G	A	1	13006
chr2	170022536	170022538	LRP2	NON_SYNONYMOUS_CODING	SNP	rs77686710	C	T	46	13006
chr2	170025060	170025062	LRP2	NON_SYNONYMOUS_CODING	SNP	-	G	A	1	13006
chr2	170025093	170025095	LRP2	NON_SYNONYMOUS_CODING	SNP	rs151286117	C	T	2	13006
chr2	170025128	170025130	LRP2	NON_SYNONYMOUS_CODING	SNP	-	T	C	1	13006
chr2	170026231	170026233	LRP2	NON_SYNONYMOUS_CODING	SNP	rs142613924	G	A	1	13006
chr2	170026282	170026284	LRP2	NON_SYNONYMOUS_CODING	SNP	-	T	C	1	13006
chr2	170026292	170026294	LRP2	NON_SYNONYMOUS_CODING	SNP	-	T	C	1	13006
chr2	170027117	170027119	LRP2	STOP_GAINED	SNP	-	G	A	1	13006
chr2	170027137	170027139	LRP2	NON_SYNONYMOUS_CODING	SNP	rs150553333	T	C	1	13006
chr2	170027138	170027140	LRP2	NON_SYNONYMOUS_CODING	SNP	-	T	A	1	13006
chr2	170027146	170027148	LRP2	NON_SYNONYMOUS_CODING	SNP	rs9646779	C	T	1	13006
chr2	170027152	170027154	LRP2	NON_SYNONYMOUS_CODING	SNP	-	T	A	5	13006
chr2	170027170	170027172	LRP2	NON_SYNONYMOUS_CODING	SNP	-	C	T	1	13006
chr2	170028610	170028612	LRP2	NON_SYNONYMOUS_CODING	SNP	-	C	A	1	13006
chr2	170028611	170028613	LRP2	NON_SYNONYMOUS_CODING	SNP	rs140022108	G	A	1	13006
chr2	170029656	170029658	LRP2	NON_SYNONYMOUS_CODING	SNP	rs34355135	C	T	74	13006
chr2	170029676	170029678	LRP2	NON_SYNONYMOUS_CODING	SNP	rs142884214	C	T	1	13006
chr2	170030435	170030437	LRP2	NON_SYNONYMOUS_CODING	SNP	-	T	A	1	13006
chr2	170030491	170030493	LRP2	NON_SYNONYMOUS_CODING	SNP	-	C	T	1	13006
chr2	170030505	170030507	LRP2	NON_SYNONYMOUS_CODING	SNP	rs142549310	C	T	33	13006
chr2	170030521	170030523	LRP2	NON_SYNONYMOUS_CODING	SNP	-	G	A	1	13006
chr2	170030525	170030527	LRP2	NON_SYNONYMOUS_CODING	SNP	-	C	G	1	13006
chr2	170030532	170030534	LRP2	NON_SYNONYMOUS_CODING	SNP	rs150306330	G	A	3	13006
chr2	170030535	170030537	LRP2	NON_SYNONYMOUS_CODING	SNP	rs143084107	C	T	1	13006
chr2	170030562	170030564	LRP2	NON_SYNONYMOUS_CODING	SNP	rs138660534	C	A	5	13006
chr2	170031789	170031791	LRP2	NON_SYNONYMOUS_CODING	SNP	rs112419538	T	C	2	13006
chr2	170031809	170031811	LRP2	NON_SYNONYMOUS_CODING	SNP	rs139257219	C	T	1	13006
chr2	170031821	170031823	LRP2	NON_SYNONYMOUS_CODING	SNP	rs140920437	T	C	1	13006
chr2	170031837	170031839	LRP2	NON_SYNONYMOUS_CODING	SNP	rs150920674	G	T	2	13006
chr2	170031887	170031889	LRP2	NON_SYNONYMOUS_CODING	SNP	-	A	C	1	13006
chr2	170032932	170032934	LRP2	NON_SYNONYMOUS_CODING	SNP	rs150113078	G	A	1	13006
chr2	170032933	170032935	LRP2	NON_SYNONYMOUS_CODING	SNP	rs138608585	C	T	2	13006
chr2	170032938	170032940	LRP2	NON_SYNONYMOUS_CODING	SNP	-	A	G	1	13006
chr2	170032993	170032995	LRP2	NON_SYNONYMOUS_CODING	SNP	-	G	C	2	13006
chr2	170033088	170033090	LRP2	NON_SYNONYMOUS_CODING	SNP	rs143367996	G	A	108	13006
chr2	170033093	170033095	LRP2	NON_SYNONYMOUS_CODING	SNP	rs148506069	G	T	3	13006
chr2	170034377	170034379	LRP2	NON_SYNONYMOUS_CODING	SNP	-	G	A	1	13006
chr2	170034423	170034425	LRP2	NON_SYNONYMOUS_CODING	SNP	rs147267007	T	C	4	13006
chr2	170034471	170034473	LRP2	NON_SYNONYMOUS_CODING	SNP	rs147922851	C	T	2	13006
chr2	170034492	170034494	LRP2	NON_SYNONYMOUS_CODING	SNP	rs145432614	C	T	1	13006
chr2	170034494	170034496	LRP2	NON_SYNONYMOUS_CODING	SNP	rs146669420	T	A	2	13006
chr2	170034503	170034505	LRP2	NON_SYNONYMOUS_CODING	SNP	-	G	A	1	13006
chr2	170037961	170037963	LRP2	NON_SYNONYMOUS_CODING	SNP	rs140272085	T	C	5	13006
chr2	170037982	170037984	LRP2	NON_SYNONYMOUS_CODING	SNP	-	C	T	1	13006
chr2	170038090	170038092	LRP2	NON_SYNONYMOUS_CODING	SNP	-	T	C	2	13006
chr2	170038096	170038098	LRP2	NON_SYNONYMOUS_CODING	SNP	rs137983840	C	T	24	13006
chr2	170038099	170038101	LRP2	NON_SYNONYMOUS_CODING	SNP	rs140572511	G	A	1	13006
chr2	170038680	170038682	LRP2	NON_SYNONYMOUS_CODING	SNP	-	A	G	1	13006
chr2	170038744	170038746	LRP2	NON_SYNONYMOUS_CODING	SNP	rs147493850	G	C	1	13006
chr2	170038760	170038762	LRP2	NON_SYNONYMOUS_CODING	SNP	rs3213760	C	T	4	13006
chr2	170038761	170038763	LRP2	NON_SYNONYMOUS_CODING	SNP	-	G	A	1	13006
chr2	170038779	170038781	LRP2	NON_SYNONYMOUS_CODING	SNP	rs143920714	G	A	2	13006
chr2	170038799	170038801	LRP2	NON_SYNONYMOUS_CODING	SNP	rs146650069	T	C	1	13006
chr2	170038806	170038808	LRP2	NON_SYNONYMOUS_CODING	SNP	rs144973875	G	A	1	13006
chr2	170042207	170042209	LRP2	NON_SYNONYMOUS_CODING	SNP	rs143150497	T	C	15	13006
chr2	170042240	170042242	LRP2	NON_SYNONYMOUS_CODING	SNP	rs148251117	C	T	6	13006
chr2	170042244	170042246	LRP2	NON_SYNONYMOUS_CODING	SNP	rs35734447	T	C	44	13006
chr2	170042252	170042254	LRP2	NON_SYNONYMOUS_CODING	SNP	-	A	G	1	13006
chr2	170042322	170042324	LRP2	NON_SYNONYMOUS_CODING	SNP	rs147477304	C	A	1	13006
chr2	170042345	170042347	LRP2	NON_SYNONYMOUS_CODING	SNP	-	A	G	1	13006
chr2	170042380	170042382	LRP2	NON_SYNONYMOUS_CODING	SNP	rs144322413	C	T	21	13006
chr2	170042399	170042401	LRP2	NON_SYNONYMOUS_CODING	SNP	-	A	G	1	13006
chr2	170042444	170042446	LRP2	NON_SYNONYMOUS_CODING	SNP	rs35086590	C	T	38	13006
chr2	170042456	170042458	LRP2	NON_SYNONYMOUS_CODING	SNP	rs139094685	T	C	1	13006
chr2	170042457	170042459	LRP2	NON_SYNONYMOUS_CODING	SNP	rs144004999	A	G	1	13006
chr2	170042490	170042492	LRP2	NON_SYNONYMOUS_CODING	SNP	-	C	T	1	13006
chr2	170044496	170044498	LRP2	NON_SYNONYMOUS_CODING	SNP	rs139523655	C	T	7	13006
chr2	170044550	170044552	LRP2	NON_SYNONYMOUS_CODING	SNP	rs141866144	C	T	1	13006
chr2	170044572	170044574	LRP2	NON_SYNONYMOUS_CODING	SNP	rs150220973	C	T	1	13006
chr2	170044595	170044597	LRP2	NON_SYNONYMOUS_CODING	SNP	-	G	A	1	13006
chr2	170044602	170044604	LRP2	NON_SYNONYMOUS_CODING	SNP	-	G	A	1	13006
chr2	170044679	170044681	LRP2	NON_SYNONYMOUS_CODING	SNP	rs143078432	C	T	1	13006
chr2	170044683	170044685	LRP2	NON_SYNONYMOUS_CODING	SNP	-	C	T	1	13006
chr2	170044767	170044769	LRP2	NON_SYNONYMOUS_CODING	SNP	rs142093111	G	A	3	13006
chr2	170044775	170044777	LRP2	SPLICE_SITE_ACCEPTOR	SNP	-	C	T	1	13006
chr2	170048335	170048337	LRP2	SPLICE_SITE_DONOR	SNP	-	A	C	1	13006
chr2	170048336	170048338	LRP2	SPLICE_SITE_DONOR	SNP	-	T	C	1	13006
chr2	170048450	170048452	LRP2	NON_SYNONYMOUS_CODING	SNP	-	C	T	1	13006
chr2	170048517	170048519	LRP2	NON_SYNONYMOUS_CODING	SNP	-	C	G	1	13006
chr2	170048519	170048521	LRP2	NON_SYNONYMOUS_CODING	SNP	rs138894447	C	T	2	13006
chr2	170048527	170048529	LRP2	NON_SYNONYMOUS_CODING	SNP	-	G	A	1	13006
chr2	170050336	170050338	LRP2	NON_SYNONYMOUS_CODING	SNP	-	C	T	1	13006
chr2	170053485	170053487	LRP2	NON_SYNONYMOUS_CODING	SNP	-	G	A	1	13006
chr2	170053494	170053496	LRP2	NON_SYNONYMOUS_CODING	SNP	-	C	T	1	13006
chr2	170053515	170053517	LRP2	NON_SYNONYMOUS_CODING	SNP	rs149252072	T	G	2	13006
chr2	170053530	170053532	LRP2	NON_SYNONYMOUS_CODING	SNP	-	G	A	4	13006
chr2	170055358	170055360	LRP2	NON_SYNONYMOUS_CODING	SNP	-	C	T	1	13006
chr2	170055360	170055362	LRP2	NON_SYNONYMOUS_CODING	SNP	rs142214474	C	T	1	13006
chr2	170055373	170055375	LRP2	NON_SYNONYMOUS_CODING	SNP	-	T	C	1	13004
chr2	170055414	170055416	LRP2	NON_SYNONYMOUS_CODING	SNP	rs149781950	C	T	1	13006
chr2	170055415	170055417	LRP2	NON_SYNONYMOUS_CODING	SNP	rs140586887	G	T	12	13006
chr2	170058289	170058291	LRP2	NON_SYNONYMOUS_CODING	SNP	rs138382534	C	T	1	13006
chr2	170058304	170058306	LRP2	NON_SYNONYMOUS_CODING	SNP	rs147344895	T	C	2	13006
chr2	170058331	170058333	LRP2	NON_SYNONYMOUS_CODING	SNP	rs137909125	C	T	1	13006
chr2	170058343	170058345	LRP2	NON_SYNONYMOUS_CODING	SNP	-	G	A	1	13006
chr2	170058382	170058384	LRP2	SPLICE_SITE_ACCEPTOR	SNP	-	A	G	1	13006
chr2	170059279	170059281	LRP2	NON_SYNONYMOUS_CODING	SNP	rs139566828	A	G	1	13006
chr2	170059297	170059299	LRP2	NON_SYNONYMOUS_CODING	SNP	rs144594832	C	G	6	13006
chr2	170060571	170060573	LRP2	NON_SYNONYMOUS_CODING	SNP	rs147115907	G	C	1	13006
chr2	170060578	170060580	LRP2	NON_SYNONYMOUS_CODING	SNP	rs34026778	T	C	53	13006
chr2	170060727	170060729	LRP2	NON_SYNONYMOUS_CODING	SNP	-	T	C	1	13006
chr2	170060749	170060751	LRP2	NON_SYNONYMOUS_CODING	SNP	rs145201961	C	T	11	13006
chr2	170060754	170060756	LRP2	NON_SYNONYMOUS_CODING	SNP	-	G	A	1	13006
chr2	170060766	170060768	LRP2	NON_SYNONYMOUS_CODING	SNP	rs140570788	C	T	1	13006
chr2	170060767	170060769	LRP2	NON_SYNONYMOUS_CODING	SNP	-	G	A	1	13006
chr2	170060775	170060777	LRP2	NON_SYNONYMOUS_CODING	SNP	rs149675661	C	G	4	13006
chr2	170062076	170062078	LRP2	NON_SYNONYMOUS_CODING	SNP	rs149259672	C	T	2	13006
chr2	170062099	170062101	LRP2	NON_SYNONYMOUS_CODING	SNP	rs146024575	G	A	2	13006
chr2	170062117	170062119	LRP2	NON_SYNONYMOUS_CODING	SNP	rs139696516	T	C	3	13006
chr2	170062118	170062120	LRP2	NON_SYNONYMOUS_CODING	SNP	rs140059424	G	A	1	13006
chr2	170062128	170062130	LRP2	NON_SYNONYMOUS_CODING	SNP	-	G	T	1	13006
chr2	170062572	170062574	LRP2	NON_SYNONYMOUS_CODING	SNP	-	C	T	1	13006
chr2	170062574	170062576	LRP2	NON_SYNONYMOUS_CODING	SNP	-	C	T	1	13006
chr2	170062589	170062591	LRP2	NON_SYNONYMOUS_CODING	SNP	-	C	T	1	13006
chr2	170062590	170062592	LRP2	NON_SYNONYMOUS_CODING	SNP	-	G	A	1	13006
chr2	170062595	170062597	LRP2	NON_SYNONYMOUS_CODING	SNP	rs142613860	G	C	1	13006
chr2	170062620	170062622	LRP2	NON_SYNONYMOUS_CODING	SNP	-	T	G	1	13006
chr2	170062682	170062684	LRP2	NON_SYNONYMOUS_CODING	SNP	rs116507519	T	C	25	13006
chr2	170062685	170062687	LRP2	NON_SYNONYMOUS_CODING	SNP	rs150323070	G	A	1	13006
chr2	170062945	170062947	LRP2	NON_SYNONYMOUS_CODING	SNP	-	A	C	1	13006
chr2	170062947	170062949	LRP2	NON_SYNONYMOUS_CODING	SNP	-	T	C	2	13006
chr2	170062968	170062970	LRP2	NON_SYNONYMOUS_CODING	SNP	rs138673723	C	T	1	13006
chr2	170062986	170062988	LRP2	NON_SYNONYMOUS_CODING	SNP	rs141428704	T	C	4	13006
chr2	170063061	170063063	LRP2	NON_SYNONYMOUS_CODING	SNP	rs139943493	G	T	1	13006
chr2	170063222	170063224	LRP2	NON_SYNONYMOUS_CODING	SNP	rs147287428	C	T	5	13006
chr2	170063223	170063225	LRP2	NON_SYNONYMOUS_CODING	SNP	rs149849411	G	A	2	13006
chr2	170063271	170063273	LRP2	NON_SYNONYMOUS_CODING	SNP	rs146429327	T	C	1	13006
chr2	170063281	170063283	LRP2	NON_SYNONYMOUS_CODING	SNP	rs150369800	T	C	1	13006
chr2	170063291	170063293	LRP2	NON_SYNONYMOUS_CODING	SNP	rs73035708	G	A	8	13006
chr2	170063331	170063333	LRP2	NON_SYNONYMOUS_CODING	SNP	-	T	C	1	13006
chr2	170063338	170063340	LRP2	NON_SYNONYMOUS_CODING	SNP	rs143893803	C	A	1	13006
chr2	170063371	170063373	LRP2	NON_SYNONYMOUS_CODING	SNP	rs140918583	A	T	14	13006
chr2	170063379	170063381	LRP2	NON_SYNONYMOUS_CODING	SNP	rs35413340	T	C	23	13006
chr2	170063382	170063384	LRP2	NON_SYNONYMOUS_CODING	SNP	-	T	C	1	13006
chr2	170063429	170063431	LRP2	NON_SYNONYMOUS_CODING	SNP	-	T	C	1	13006
chr2	170063459	170063461	LRP2	NON_SYNONYMOUS_CODING	SNP	-	A	G	1	13006
chr2	170063463	170063465	LRP2	NON_SYNONYMOUS_CODING	SNP	rs143262722	C	A	2	13006
chr2	170063487	170063489	LRP2	NON_SYNONYMOUS_CODING	SNP	rs139303296	C	T	1	13006
chr2	170063540	170063542	LRP2	NON_SYNONYMOUS_CODING	SNP	-	G	A	1	13006
chr2	170063579	170063581	LRP2	NON_SYNONYMOUS_CODING	SNP	-	C	T	1	13006
chr2	170063592	170063594	LRP2	NON_SYNONYMOUS_CODING	SNP	-	G	A	1	13006
chr2	170063676	170063678	LRP2	NON_SYNONYMOUS_CODING	SNP	rs143884041	G	A	4	13006
chr2	170063687	170063689	LRP2	NON_SYNONYMOUS_CODING	SNP	rs112648467	C	T	1	13006
chr2	170063706	170063708	LRP2	NON_SYNONYMOUS_CODING	SNP	rs139177669	G	A	1	13006
chr2	170063718	170063720	LRP2	NON_SYNONYMOUS_CODING	SNP	rs148562167	T	C	1	13006
chr2	170063738	170063740	LRP2	NON_SYNONYMOUS_CODING	SNP	-	G	A	1	13006
chr2	170063756	170063758	LRP2	NON_SYNONYMOUS_CODING	SNP	rs34052957	T	G	17	13006
chr2	170063763	170063765	LRP2	SPLICE_SITE_ACCEPTOR	SNP	-	T	C	1	13006
chr2	170066012	170066014	LRP2	NON_SYNONYMOUS_CODING	SNP	rs143199431	T	C	1	13006
chr2	170066058	170066060	LRP2	NON_SYNONYMOUS_CODING	SNP	-	G	A	1	13006
chr2	170066063	170066065	LRP2	NON_SYNONYMOUS_CODING	SNP	rs149906123	G	A	1	13006
chr2	170066129	170066131	LRP2	NON_SYNONYMOUS_CODING	SNP	rs115244541	T	C	1	13006
chr2	170066135	170066137	LRP2	NON_SYNONYMOUS_CODING	SNP	-	T	G	1	13006
chr2	170068501	170068503	LRP2	NON_SYNONYMOUS_CODING	SNP	rs146149181	T	A	5	13006
chr2	170068522	170068524	LRP2	NON_SYNONYMOUS_CODING	SNP	-	C	G	1	13006
chr2	170068525	170068527	LRP2	NON_SYNONYMOUS_CODING	SNP	-	A	T	1	13006
chr2	170068563	170068565	LRP2	NON_SYNONYMOUS_CODING	SNP	rs2228168	A	G	56	13006
chr2	170068581	170068583	LRP2	NON_SYNONYMOUS_CODING	SNP	rs148299415	G	A	16	13006
chr2	170068597	170068599	LRP2	NON_SYNONYMOUS_CODING	SNP	rs138269726	C	T	15	13006
chr2	170068627	170068629	LRP2	NON_SYNONYMOUS_CODING	SNP	rs142266106	C	T	5	13006
chr2	170068651	170068653	LRP2	NON_SYNONYMOUS_CODING	SNP	rs34041086	C	T	3	13006
chr2	170070168	170070170	LRP2	NON_SYNONYMOUS_CODING	SNP	-	C	T	1	13006
chr2	170070247	170070249	LRP2	NON_SYNONYMOUS_CODING	SNP	rs77017461	C	T	2	13006
chr2	170070328	170070330	LRP2	NON_SYNONYMOUS_CODING	SNP	rs145093268	G	T	1	13006
chr2	170072807	170072809	LRP2	NON_SYNONYMOUS_CODING	SNP	-	G	C	1	13006
chr2	170072851	170072853	LRP2	NON_SYNONYMOUS_CODING	SNP	rs151079759	G	C	4	13006
chr2	170072902	170072904	LRP2	NON_SYNONYMOUS_CODING	SNP	rs139705387	C	T	2	13006
chr2	170076969	170076971	LRP2	NON_SYNONYMOUS_CODING	SNP	-	G	A	1	13006
chr2	170077002	170077004	LRP2	NON_SYNONYMOUS_CODING	SNP	rs148768434	A	G	3	13006
chr2	170077014	170077016	LRP2	NON_SYNONYMOUS_CODING	SNP	rs151017401	G	A	1	13006
chr2	170082935	170082937	LRP2	NON_SYNONYMOUS_CODING	SNP	rs138070797	T	C	32	13006
chr2	170083019	170083021	LRP2	NON_SYNONYMOUS_CODING	SNP	-	T	C	1	13006
chr2	170083022	170083024	LRP2	NON_SYNONYMOUS_CODING	SNP	-	T	C	2	13006
chr2	170083025	170083027	LRP2	NON_SYNONYMOUS_CODING	SNP	rs145060665	C	T	5	13006
chr2	170083032	170083034	LRP2	NON_SYNONYMOUS_CODING	SNP	rs116456291	C	T	127	13006
chr2	170083034	170083036	LRP2	NON_SYNONYMOUS_CODING	SNP	rs148176970	T	C	2	13006
chr2	170083080	170083082	LRP2	NON_SYNONYMOUS_CODING	SNP	rs138665736	T	C	1	13006
chr2	170088241	170088243	LRP2	NON_SYNONYMOUS_CODING	SNP	rs149469954	G	A	28	13006
chr2	170088295	170088297	LRP2	NON_SYNONYMOUS_CODING	SNP	rs144054579	C	G	1	13006
chr2	170088327	170088329	LRP2	NON_SYNONYMOUS_CODING	SNP	rs142221587	C	T	1	13006
chr2	170088333	170088335	LRP2	NON_SYNONYMOUS_CODING	SNP	-	A	T	1	13006
chr2	170088343	170088345	LRP2	NON_SYNONYMOUS_CODING	SNP	rs141260047	G	A	4	13006
chr2	170089946	170089948	LRP2	NON_SYNONYMOUS_CODING	SNP	rs145365776	G	A	3	13006
chr2	170090013	170090015	LRP2	NON_SYNONYMOUS_CODING	SNP	rs143413559	T	C	2	13006
chr2	170090027	170090029	LRP2	NON_SYNONYMOUS_CODING	SNP	rs142712531	C	T	1	13006
chr2	170090028	170090030	LRP2	NON_SYNONYMOUS_CODING	SNP	rs141693781	G	A	1	13006
chr2	170090039	170090041	LRP2	NON_SYNONYMOUS_CODING	SNP	-	C	T	2	13006
chr2	170090040	170090042	LRP2	NON_SYNONYMOUS_CODING	SNP	-	G	C	1	13006
chr2	170090090	170090092	LRP2	NON_SYNONYMOUS_CODING	SNP	rs147688332	C	T	10	13006
chr2	170090091	170090093	LRP2	NON_SYNONYMOUS_CODING	SNP	rs140789320	G	A	2	13006
chr2	170090094	170090096	LRP2	NON_SYNONYMOUS_CODING	SNP	rs144737909	T	C	42	13006
chr2	170092426	170092428	LRP2	NON_SYNONYMOUS_CODING	SNP	rs146792863	T	C	1	13006
chr2	170092514	170092516	LRP2	NON_SYNONYMOUS_CODING	SNP	rs141871628	G	T	1	13006
chr2	170093741	170093743	LRP2	NON_SYNONYMOUS_CODING	SNP	-	C	T	1	13006
chr2	170093759	170093761	LRP2	NON_SYNONYMOUS_CODING	SNP	-	G	A	1	13006
chr2	170094730	170094732	LRP2	NON_SYNONYMOUS_CODING	SNP	rs141274015	T	C	1	13006
chr2	170094755	170094757	LRP2	NON_SYNONYMOUS_CODING	SNP	rs146289506	C	A	27	13006
chr2	170094817	170094819	LRP2	SPLICE_SITE_ACCEPTOR	SNP	rs73971824	C	G	1	13006
chr2	170096096	170096098	LRP2	NON_SYNONYMOUS_CODING	SNP	rs145669628	G	A	3	13006
chr2	170097470	170097472	LRP2	NON_SYNONYMOUS_CODING	SNP	-	C	A	1	13006
chr2	170097523	170097525	LRP2	NON_SYNONYMOUS_CODING	SNP	-	T	C	1	13006
chr2	170097610	170097612	LRP2	NON_SYNONYMOUS_CODING	SNP	rs140748929	C	T	2	13006
chr2	170097665	170097667	LRP2	NON_SYNONYMOUS_CODING	SNP	rs142627183	C	T	1	13006
chr2	170097710	170097712	LRP2	NON_SYNONYMOUS_CODING	SNP	rs150618466	A	G	1	13006
chr2	170097820	170097822	LRP2	NON_SYNONYMOUS_CODING	SNP	-	C	A	1	13006
chr2	170097834	170097836	LRP2	NON_SYNONYMOUS_CODING	SNP	rs147498752	C	A	1	13006
chr2	170099465	170099467	LRP2	NON_SYNONYMOUS_CODING	SNP	rs145657082	G	A	3	13006
chr2	170099473	170099475	LRP2	NON_SYNONYMOUS_CODING	SNP	rs144723964	G	A	47	13006
chr2	170099515	170099517	LRP2	NON_SYNONYMOUS_CODING	SNP	-	C	T	1	13006
chr2	170099525	170099527	LRP2	NON_SYNONYMOUS_CODING	SNP	rs144864408	C	T	5	13006
chr2	170099546	170099548	LRP2	NON_SYNONYMOUS_CODING	SNP	rs138625240	T	G	2	13006
chr2	170099556	170099558	LRP2	NON_SYNONYMOUS_CODING	SNP	-	G	C	1	13006
chr2	170099989	170099991	LRP2	NON_SYNONYMOUS_CODING	SNP	-	T	C	1	13006
chr2	170100028	170100030	LRP2	NON_SYNONYMOUS_CODING	SNP	rs140061784	G	A	7	13006
chr2	170101238	170101240	LRP2	NON_SYNONYMOUS_CODING	SNP	rs139958910	T	C	1	13006
chr2	170101268	170101270	LRP2	NON_SYNONYMOUS_CODING	SNP	rs149853330	T	C	3	13006
chr2	170101277	170101279	LRP2	NON_SYNONYMOUS_CODING	SNP	-	G	T	2	13006
chr2	170101319	170101321	LRP2	NON_SYNONYMOUS_CODING	SNP	-	C	T	1	13006
chr2	170101321	170101323	LRP2	NON_SYNONYMOUS_CODING	SNP	rs144906000	T	C	9	13006
chr2	170101337	170101339	LRP2	NON_SYNONYMOUS_CODING	SNP	rs146463817	G	A	1	13006
chr2	170101342	170101344	LRP2	NON_SYNONYMOUS_CODING	SNP	-	T	C	1	13006
chr2	170101346	170101348	LRP2	NON_SYNONYMOUS_CODING	SNP	-	T	C	1	13006
chr2	170101362	170101364	LRP2	NON_SYNONYMOUS_CODING	SNP	-	G	C	1	13006
chr2	170101366	170101368	LRP2	NON_SYNONYMOUS_CODING	SNP	rs143115109	C	T	2	13006
chr2	170103276	170103278	LRP2	NON_SYNONYMOUS_CODING	SNP	-	T	C	5	13006
chr2	170103282	170103284	LRP2	NON_SYNONYMOUS_CODING	SNP	rs143028579	T	C	23	13006
chr2	170103289	170103291	LRP2	NON_SYNONYMOUS_CODING	SNP	-	C	T	1	13006
chr2	170103294	170103296	LRP2	NON_SYNONYMOUS_CODING	SNP	rs147058423	C	T	15	13006
chr2	170103304	170103306	LRP2	NON_SYNONYMOUS_CODING	SNP	rs150395163	T	C	14	13006
chr2	170103329	170103331	LRP2	NON_SYNONYMOUS_CODING	SNP	-	C	G	2	13006
chr2	170103391	170103393	LRP2	NON_SYNONYMOUS_CODING	SNP	-	T	C	1	13006
chr2	170103460	170103462	LRP2	NON_SYNONYMOUS_CODING	SNP	rs116482338	C	T	1	13006
chr2	170103471	170103473	LRP2	NON_SYNONYMOUS_CODING	SNP	rs114842875	G	A	29	13006
chr2	170103943	170103945	LRP2	NON_SYNONYMOUS_CODING	SNP	-	C	T	1	13006
chr2	170103961	170103963	LRP2	NON_SYNONYMOUS_CODING	SNP	-	C	A	1	13006
chr2	170103982	170103984	LRP2	NON_SYNONYMOUS_CODING	SNP	-	C	T	1	13006
chr2	170112638	170112640	LRP2	NON_SYNONYMOUS_CODING	SNP	-	G	A	1	13006
chr2	170112706	170112708	LRP2	NON_SYNONYMOUS_CODING	SNP	rs145925834	T	G	1	13006
chr2	170113669	170113671	LRP2	NON_SYNONYMOUS_CODING	SNP	rs150752263	G	C	37	13006
chr2	170115535	170115537	LRP2	NON_SYNONYMOUS_CODING	SNP	-	C	T	1	13006
chr2	170115561	170115563	LRP2	NON_SYNONYMOUS_CODING	SNP	-	C	T	1	13006
chr2	170115562	170115564	LRP2	NON_SYNONYMOUS_CODING	SNP	-	G	A	1	13006
chr2	170115591	170115593	LRP2	NON_SYNONYMOUS_CODING	SNP	rs142080405	C	T	45	13006
chr2	170115597	170115599	LRP2	NON_SYNONYMOUS_CODING	SNP	rs147791791	G	A	1	13006
chr2	170115612	170115614	LRP2	NON_SYNONYMOUS_CODING	SNP	-	C	T	1	13006
chr2	170115679	170115681	LRP2	NON_SYNONYMOUS_CODING	SNP	-	C	T	1	13006
chr2	170115705	170115707	LRP2	NON_SYNONYMOUS_CODING	SNP	-	T	C	1	13004
chr2	170127419	170127421	LRP2	NON_SYNONYMOUS_CODING	SNP	-	C	T	1	13006
chr2	170127518	170127520	LRP2	NON_SYNONYMOUS_CODING	SNP	rs149253726	T	A	1	13006
chr2	170127523	170127525	LRP2	NON_SYNONYMOUS_CODING	SNP	-	G	A	6	13006
chr2	170127539	170127541	LRP2	NON_SYNONYMOUS_CODING	SNP	-	C	T	1	13006
chr2	170127555	170127557	LRP2	NON_SYNONYMOUS_CODING	SNP	rs144451000	C	A	12	13006
chr2	170127565	170127567	LRP2	NON_SYNONYMOUS_CODING	SNP	-	G	A	1	13006
chr2	170129439	170129441	LRP2	NON_SYNONYMOUS_CODING	SNP	rs140552043	T	C	1	13006
chr2	170129448	170129450	LRP2	NON_SYNONYMOUS_CODING	SNP	rs147858162	G	T	1	13006
chr2	170129472	170129474	LRP2	NON_SYNONYMOUS_CODING	SNP	-	C	T	1	13006
chr2	170129489	170129491	LRP2	NON_SYNONYMOUS_CODING	SNP	rs148943767	C	T	1	13006
chr2	170129517	170129519	LRP2	NON_SYNONYMOUS_CODING	SNP	-	T	C	1	13006
chr2	170129528	170129530	LRP2	NON_SYNONYMOUS_CODING	SNP	rs116332504	A	G	95	13006
chr2	170129554	170129556	LRP2	NON_SYNONYMOUS_CODING	SNP	-	G	T	1	13006
chr2	170129581	170129583	LRP2	SPLICE_SITE_ACCEPTOR	SNP	-	A	T	24	13006
chr2	170131547	170131549	LRP2	NON_SYNONYMOUS_CODING	SNP	rs111360923	T	C	42	13006
chr2	170131629	170131631	LRP2	NON_SYNONYMOUS_CODING	SNP	-	T	C	1	13006
chr2	170131703	170131705	LRP2	NON_SYNONYMOUS_CODING	SNP	-	C	T	1	13006
chr2	170131718	170131720	LRP2	NON_SYNONYMOUS_CODING	SNP	-	A	G	1	13006
chr2	170131728	170131730	LRP2	NON_SYNONYMOUS_CODING	SNP	-	C	T	1	13006
chr2	170134297	170134299	LRP2	NON_SYNONYMOUS_CODING	SNP	rs144270115	G	A	1	13006
chr2	170134323	170134325	LRP2	NON_SYNONYMOUS_CODING	SNP	rs141305635	G	A	2	13006
chr2	170134357	170134359	LRP2	NON_SYNONYMOUS_CODING	SNP	-	C	T	1	13006
chr2	170134387	170134389	LRP2	NON_SYNONYMOUS_CODING	SNP	rs145094511	T	C	3	13006
chr2	170134433	170134435	LRP2	NON_SYNONYMOUS_CODING	SNP	rs148996947	G	C	1	13006
chr2	170135891	170135893	LRP2	NON_SYNONYMOUS_CODING	SNP	rs147981204	G	A	3	13006
chr2	170135944	170135946	LRP2	NON_SYNONYMOUS_CODING	SNP	rs138705366	C	T	34	13006
chr2	170135987	170135989	LRP2	NON_SYNONYMOUS_CODING	SNP	rs142752192	T	C	1	13006
chr2	170136058	170136060	LRP2	NON_SYNONYMOUS_CODING	SNP	-	T	C	3	13006
chr2	170136059	170136061	LRP2	NON_SYNONYMOUS_CODING	SNP	-	T	C	1	13006
chr2	170136100	170136102	LRP2	NON_SYNONYMOUS_CODING	SNP	rs139167787	A	T	24	12948
chr2	170136870	170136872	LRP2	NON_SYNONYMOUS_CODING	SNP	rs148503556	C	T	1	13006
chr2	170136921	170136923	LRP2	NON_SYNONYMOUS_CODING	SNP	rs140051628	C	T	1	13006
chr2	170136995	170136997	LRP2	NON_SYNONYMOUS_CODING	SNP	-	C	T	2	13006
chr2	170137011	170137013	LRP2	NON_SYNONYMOUS_CODING	SNP	rs140575982	T	C	10	13006
chr2	170139385	170139387	LRP2	NON_SYNONYMOUS_CODING	SNP	rs150477641	A	C	1	13006
chr2	170139386	170139388	LRP2	NON_SYNONYMOUS_CODING	SNP	rs111704488	A	C	121	13006
chr2	170139450	170139452	LRP2	NON_SYNONYMOUS_CODING	SNP	rs138667752	C	T	1	13006
chr2	170139513	170139515	LRP2	SPLICE_SITE_ACCEPTOR	SNP	-	G	A	1	13006
chr2	170145534	170145536	LRP2	SPLICE_SITE_DONOR	SNP	-	C	T	1	13006
chr2	170145565	170145567	LRP2	NON_SYNONYMOUS_CODING	SNP	rs148028118	T	C	1	13006
chr2	170145603	170145605	LRP2	NON_SYNONYMOUS_CODING	SNP	rs79877455	G	T	1	13006
chr2	170145613	170145615	LRP2	NON_SYNONYMOUS_CODING	SNP	-	G	A	1	13006
chr2	170145660	170145662	LRP2	SPLICE_SITE_ACCEPTOR	SNP	rs144147038	C	T	75	13006
chr2	170147414	170147416	LRP2	NON_SYNONYMOUS_CODING	SNP	-	C	T	1	13006
chr2	170147434	170147436	LRP2	NON_SYNONYMOUS_CODING	SNP	-	G	T	1	13006
chr2	170150653	170150655	LRP2	SPLICE_SITE_DONOR	SNP	-	G	A	1	13006
chr2	170150716	170150718	LRP2	NON_SYNONYMOUS_CODING	SNP	-	C	T	1	13006
chr2	170151183	170151185	LRP2	NON_SYNONYMOUS_CODING	SNP	-	C	T	1	13006
chr2	170163814	170163816	LRP2	NON_SYNONYMOUS_CODING	SNP	rs142594441	C	T	22	13006
chr2	170163826	170163828	LRP2	NON_SYNONYMOUS_CODING	SNP	rs34592807	T	C	8	13006
chr2	170175282	170175284	LRP2	NON_SYNONYMOUS_CODING	SNP	rs35642533	C	T	11	13006
chr2	170175283	170175285	LRP2	NON_SYNONYMOUS_CODING	SNP	rs138682237	G	T	2	13006
chr2	170175351	170175353	LRP2	NON_SYNONYMOUS_CODING	SNP	-	T	A	4	13006
chr2	170175359	170175361	LRP2	STOP_GAINED	SNP	-	G	T	1	13006
chr2	170175393	170175395	LRP2	NON_SYNONYMOUS_CODING	SNP	rs150829296	G	A	6	13006
chr2	170177303	170177305	LRP2	NON_SYNONYMOUS_CODING	SNP	rs115350461	G	A	15	13006
chr2	170177304	170177306	LRP2	NON_SYNONYMOUS_CODING	SNP	rs147295930	C	A	1	13006
chr2	170177324	170177326	LRP2	NON_SYNONYMOUS_CODING	SNP	rs114460450	G	C	22	13006
chr2	170177372	170177374	LRP2	NON_SYNONYMOUS_CODING	SNP	-	C	T	2	13006
chr2	170177381	170177383	LRP2	NON_SYNONYMOUS_CODING	SNP	rs144829356	G	A	8	13006
chr2	241656788	241656790	KIF1A	NON_SYNONYMOUS_CODING	SNP	-	G	A	2	12638
chr2	241657550	241657552	KIF1A	NON_SYNONYMOUS_CODING	SNP	-	C	T	1	12844
chr2	241657583	241657585	KIF1A	NON_SYNONYMOUS_CODING	SNP	-	G	A	1	12890
chr2	241658468	241658470	KIF1A	NON_SYNONYMOUS_CODING	SNP	-	G	A	4	12934
chr2	241658481	241658483	KIF1A	NON_SYNONYMOUS_CODING	SNP	-	C	T	1	12932
chr2	241658505	241658507	KIF1A	NON_SYNONYMOUS_CODING	SNP	-	C	T	1	12922
chr2	241658531	241658533	KIF1A	NON_SYNONYMOUS_CODING	SNP	-	C	T	1	12864
chr2	241658609	241658611	KIF1A	NON_SYNONYMOUS_CODING	SNP	-	A	G	2	12698
chr2	241659205	241659207	KIF1A	NON_SYNONYMOUS_CODING	SNP	-	T	C	1	12284
chr2	241659226	241659228	KIF1A	NON_SYNONYMOUS_CODING	SNP	-	C	T	2	12292
chr2	241659227	241659229	KIF1A	NON_SYNONYMOUS_CODING	SNP	-	G	A	2	12304
chr2	241659256	241659258	KIF1A	NON_SYNONYMOUS_CODING	SNP	-	C	T	4	12340
chr2	241659260	241659262	KIF1A	NON_SYNONYMOUS_CODING	SNP	rs112808596	C	G	1	12342
chr2	241659284	241659286	KIF1A	NON_SYNONYMOUS_CODING	SNP	rs142047488	C	T	3	12386
chr2	241659302	241659304	KIF1A	NON_SYNONYMOUS_CODING	SNP	-	C	T	1	12390
chr2	241659322	241659324	KIF1A	NON_SYNONYMOUS_CODING	SNP	-	C	T	7	12336
chr2	241659323	241659325	KIF1A	NON_SYNONYMOUS_CODING	SNP	-	G	A	1	12338
chr2	241659335	241659337	KIF1A	NON_SYNONYMOUS_CODING	SNP	-	G	T	1	12336
chr2	241660352	241660354	KIF1A	NON_SYNONYMOUS_CODING	SNP	-	G	A	1	12520
chr2	241660415	241660417	KIF1A	NON_SYNONYMOUS_CODING	SNP	-	T	C	1	12288
chr2	241660417	241660419	KIF1A	NON_SYNONYMOUS_CODING	SNP	-	G	A	3	12278
chr2	241660420	241660422	KIF1A	NON_SYNONYMOUS_CODING	SNP	-	G	A	7	12280
chr2	241660427	241660429	KIF1A	NON_SYNONYMOUS_CODING	SNP	-	G	A	5	12256
chr2	241662008	241662010	KIF1A	NON_SYNONYMOUS_CODING	SNP	-	G	A	1	12162
chr2	241662026	241662028	KIF1A	NON_SYNONYMOUS_CODING	SNP	-	G	A	2	12308
chr2	241662039	241662041	KIF1A	NON_SYNONYMOUS_CODING	SNP	-	C	G	2	12352
chr2	241662042	241662044	KIF1A	NON_SYNONYMOUS_CODING	SNP	-	G	A	1	12380
chr2	241663402	241663404	KIF1A	NON_SYNONYMOUS_CODING	SNP	-	G	A	1	12724
chr2	241663403	241663405	KIF1A	NON_SYNONYMOUS_CODING	SNP	-	C	T	2	12724
chr2	241664694	241664696	KIF1A	NON_SYNONYMOUS_CODING	SNP	-	A	T	3	12522
chr2	241664772	241664774	KIF1A	NON_SYNONYMOUS_CODING	SNP	-	C	T	1	12802
chr2	241676480	241676482	KIF1A	NON_SYNONYMOUS_CODING	SNP	-	G	A	1	12392
chr2	241676515	241676517	KIF1A	NON_SYNONYMOUS_CODING	SNP	-	A	G	1	12406
chr2	241676536	241676538	KIF1A	NON_SYNONYMOUS_CODING	SNP	-	T	C	1	12402
chr2	241676546	241676548	KIF1A	NON_SYNONYMOUS_CODING	SNP	-	T	G	1	12392
chr2	241676551	241676553	KIF1A	NON_SYNONYMOUS_CODING	SNP	-	G	T	1	12390
chr2	241676558	241676560	KIF1A	NON_SYNONYMOUS_CODING	SNP	-	C	T	3	12350
chr2	241676581	241676583	KIF1A	NON_SYNONYMOUS_CODING	SNP	-	C	T	1	12270
chr2	241679488	241679490	KIF1A	NON_SYNONYMOUS_CODING	SNP	-	C	T	1	12724
chr2	241679489	241679491	KIF1A	NON_SYNONYMOUS_CODING	SNP	-	G	C	1	12738
chr2	241679504	241679506	KIF1A	NON_SYNONYMOUS_CODING	SNP	-	G	A	1	12706
chr2	241679546	241679548	KIF1A	NON_SYNONYMOUS_CODING	SNP	-	G	A	1	12708
chr2	241679549	241679551	KIF1A	STOP_GAINED	SNP	-	G	A	1	12694
chr2	241679725	241679727	KIF1A	NON_SYNONYMOUS_CODING	SNP	-	G	A	1	12518
chr2	241679735	241679737	KIF1A	NON_SYNONYMOUS_CODING	SNP	-	C	T	1	12542
chr2	241679737	241679739	KIF1A	NON_SYNONYMOUS_CODING	SNP	-	T	C	1	12550
chr2	241679752	241679754	KIF1A	NON_SYNONYMOUS_CODING	SNP	-	C	T	1	12514
chr2	241680731	241680733	KIF1A	NON_SYNONYMOUS_CODING	SNP	-	C	T	2	12674
chr2	241680739	241680741	KIF1A	NON_SYNONYMOUS_CODING	SNP	-	C	G	1	12674
chr2	241680754	241680756	KIF1A	NON_SYNONYMOUS_CODING	SNP	-	G	A	1	12696
chr2	241680760	241680762	KIF1A	NON_SYNONYMOUS_CODING	SNP	-	G	C	1	12728
chr2	241680763	241680765	KIF1A	NON_SYNONYMOUS_CODING	SNP	-	C	T	1	12724
chr2	241680764	241680766	KIF1A	NON_SYNONYMOUS_CODING	SNP	-	G	A	1	12720
chr2	241680766	241680768	KIF1A	NON_SYNONYMOUS_CODING	SNP	-	G	A	1	12746
chr2	241680788	241680790	KIF1A	NON_SYNONYMOUS_CODING	SNP	-	C	T	1	12770
chr2	241682368	241682370	KIF1A	NON_SYNONYMOUS_CODING	SNP	-	C	T	3	12498
chr2	241683352	241683354	KIF1A	SPLICE_SITE_DONOR	SNP	-	G	A	1	12144
chr2	241683448	241683450	KIF1A	NON_SYNONYMOUS_CODING	SNP	rs35698242	A	G	13	12656
chr2	241685182	241685184	KIF1A	NON_SYNONYMOUS_CODING	SNP	-	C	T	1	12536
chr2	241685269	241685271	KIF1A	NON_SYNONYMOUS_CODING	SNP	rs143037290	G	A	34	12188
chr2	241685281	241685283	KIF1A	NON_SYNONYMOUS_CODING	SNP	-	C	T	1	12136
chr2	241685328	241685330	KIF1A	SPLICE_SITE_ACCEPTOR	SNP	-	G	A	1	12274
chr2	241685497	241685499	KIF1A	NON_SYNONYMOUS_CODING	SNP	-	C	T	2	12414
chr2	241685556	241685558	KIF1A	NON_SYNONYMOUS_CODING	SNP	-	C	T	1	12304
chr2	241685563	241685565	KIF1A	NON_SYNONYMOUS_CODING	SNP	-	T	A	2	12358
chr2	241685572	241685574	KIF1A	NON_SYNONYMOUS_CODING	SNP	-	C	T	24	12352
chr2	241686662	241686664	KIF1A	NON_SYNONYMOUS_CODING	SNP	-	T	G	1	12216
chr2	241689840	241689842	KIF1A	SPLICE_SITE_DONOR	SNP	-	C	T	2	12848
chr2	241689873	241689875	KIF1A	NON_SYNONYMOUS_CODING	SNP	-	G	T	1	12882
chr2	241697789	241697791	KIF1A	NON_SYNONYMOUS_CODING	SNP	-	G	A	1	12640
chr2	241697873	241697875	KIF1A	NON_SYNONYMOUS_CODING	SNP	-	C	T	1	12882
chr2	241697879	241697881	KIF1A	NON_SYNONYMOUS_CODING	SNP	-	G	A	1	12878
chr2	241700165	241700167	KIF1A	NON_SYNONYMOUS_CODING	SNP	-	C	A	1	12062
chr2	241700174	241700176	KIF1A	NON_SYNONYMOUS_CODING	SNP	-	C	T	1	12060
chr2	241700184	241700186	KIF1A	NON_SYNONYMOUS_CODING	SNP	-	C	T	1	12096
chr2	241700256	241700258	KIF1A	NON_SYNONYMOUS_CODING	SNP	-	G	C	1	12382
chr2	241700646	241700648	KIF1A	NON_SYNONYMOUS_CODING	SNP	-	T	C	2	12712
chr2	241700662	241700664	KIF1A	NON_SYNONYMOUS_CODING	SNP	-	C	T	1	12716
chr2	241700754	241700756	KIF1A	NON_SYNONYMOUS_CODING	SNP	-	G	A	1	12556
chr2	241702138	241702140	KIF1A	NON_SYNONYMOUS_CODING	SNP	-	C	T	1	12698
chr2	241702684	241702686	KIF1A	NON_SYNONYMOUS_CODING	SNP	-	G	T	1	12780
chr2	241705155	241705157	KIF1A	NON_SYNONYMOUS_CODING	SNP	-	T	C	2	12448
chr2	241706352	241706354	KIF1A	NON_SYNONYMOUS_CODING	SNP	-	C	T	1	12816
chr2	241706358	241706360	KIF1A	NON_SYNONYMOUS_CODING	SNP	-	G	A	2	12782
chr2	241706364	241706366	KIF1A	NON_SYNONYMOUS_CODING	SNP	-	C	T	1	12798
chr2	241706441	241706443	KIF1A	SPLICE_SITE_ACCEPTOR	SNP	-	C	A	1	12562
chr2	241710438	241710440	KIF1A	NON_SYNONYMOUS_CODING	SNP	-	G	C	1	12652
chr2	241710464	241710466	KIF1A	NON_SYNONYMOUS_CODING	SNP	-	G	A	1	12728
chr2	241712597	241712599	KIF1A	NON_SYNONYMOUS_CODING	SNP	-	C	G	1	12984
chr2	241712646	241712648	KIF1A	NON_SYNONYMOUS_CODING	SNP	-	C	T	1	13000
chr2	241713630	241713632	KIF1A	NON_SYNONYMOUS_CODING	SNP	-	T	C	1	12844
chr2	241715306	241715308	KIF1A	STOP_GAINED	SNP	-	G	A	1	12224
chr2	241715345	241715347	KIF1A	SPLICE_SITE_ACCEPTOR	SNP	rs111507743	G	A	1	12198
chr2	241715347	241715349	KIF1A	SPLICE_SITE_ACCEPTOR	SNP	-	G	T	3	12216
chr2	241724400	241724402	KIF1A	SPLICE_SITE_DONOR	SNP	-	C	T	1	12984
chr2	241724426	241724428	KIF1A	NON_SYNONYMOUS_CODING	SNP	-	C	G	1	13000
chr2	241724467	241724469	KIF1A	NON_SYNONYMOUS_CODING	SNP	-	C	T	1	13004
chr2	241724512	241724514	KIF1A	NON_SYNONYMOUS_CODING	SNP	-	C	T	1	13006
chr2	241725748	241725750	KIF1A	SPLICE_SITE_DONOR	SNP	-	C	T	1	12682
chr2	241725799	241725801	KIF1A	NON_SYNONYMOUS_CODING	SNP	-	G	A	1	12714
chr2	241726690	241726692	KIF1A	NON_SYNONYMOUS_CODING	SNP	-	C	T	1	12538
chr2	241728698	241728700	KIF1A	NON_SYNONYMOUS_CODING	SNP	-	G	A	2	12936
chr2	242674905	242674907	AC114730.8;D2HGDH	NON_SYNONYMOUS_CODING	SNP	rs139653695	C	G	1	12322
chr2	242680474	242680476	D2HGDH	NON_SYNONYMOUS_CODING	SNP	rs142977491	G	A	1	12998
chr2	242680480	242680482	D2HGDH	NON_SYNONYMOUS_CODING	SNP	rs142050154	C	G	1	12998
chr2	242680492	242680494	D2HGDH	NON_SYNONYMOUS_CODING	SNP	-	C	T	1	12998
chr2	242681860	242681862	D2HGDH	NON_SYNONYMOUS_CODING	SNP	rs139195355	A	G	1	12998
chr2	242681922	242681924	D2HGDH	NON_SYNONYMOUS_CODING	SNP	rs143231454	G	A	1	12998
chr2	242681953	242681955	D2HGDH	NON_SYNONYMOUS_CODING	SNP	-	G	A	1	12998
chr2	242681993	242681995	D2HGDH	SPLICE_SITE_DONOR	SNP	-	G	A	1	12998
chr2	242683154	242683156	D2HGDH	NON_SYNONYMOUS_CODING	SNP	rs142940547	C	A	1	12998
chr2	242683177	242683179	D2HGDH	NON_SYNONYMOUS_CODING	SNP	-	T	C	1	12998
chr2	242683204	242683206	D2HGDH	NON_SYNONYMOUS_CODING	SNP	rs112424377	A	G	1	12998
chr2	242683224	242683226	D2HGDH	NON_SYNONYMOUS_CODING	SNP	-	G	C	1	12994
chr2	242684132	242684134	D2HGDH	NON_SYNONYMOUS_CODING	SNP	rs148391021	G	A	1	13000
chr2	242684135	242684137	D2HGDH	NON_SYNONYMOUS_CODING	SNP	-	G	A	1	13002
chr2	242684238	242684240	D2HGDH	NON_SYNONYMOUS_CODING	SNP	-	C	T	1	13004
chr2	242684264	242684266	D2HGDH	NON_SYNONYMOUS_CODING	SNP	rs149785833	C	T	3	13004
chr2	242684270	242684272	D2HGDH	NON_SYNONYMOUS_CODING	SNP	rs148920052	G	A	1	13002
chr2	242684291	242684293	D2HGDH	NON_SYNONYMOUS_CODING	SNP	-	G	A	1	13002
chr2	242689604	242689606	D2HGDH	NON_SYNONYMOUS_CODING	SNP	rs141475702	C	T	6	12998
chr2	242689705	242689707	D2HGDH	NON_SYNONYMOUS_CODING	SNP	rs143405918	C	G	1	12998
chr2	242690701	242690703	D2HGDH	NON_SYNONYMOUS_CODING	SNP	rs142624021	G	A	6	12998
chr2	242690725	242690727	D2HGDH	NON_SYNONYMOUS_CODING	SNP	rs139321130	G	A	107	12998
chr2	242690755	242690757	D2HGDH	NON_SYNONYMOUS_CODING	SNP	-	G	A	1	12998
chr2	242690785	242690787	D2HGDH	NON_SYNONYMOUS_CODING	SNP	-	G	T	1	12998
chr2	242695273	242695275	D2HGDH	NON_SYNONYMOUS_CODING	SNP	rs143564100	C	T	1	12998
chr2	242695284	242695286	D2HGDH	NON_SYNONYMOUS_CODING	SNP	-	A	G	1	12998
chr2	242695306	242695308	D2HGDH	NON_SYNONYMOUS_CODING	SNP	-	G	A	2	12998
chr2	242695321	242695323	D2HGDH	NON_SYNONYMOUS_CODING	SNP	rs138598929	A	G	2	12998
chr2	242695350	242695352	D2HGDH	NON_SYNONYMOUS_CODING	SNP	-	C	T	1	12998
chr2	242695351	242695353	D2HGDH	NON_SYNONYMOUS_CODING	SNP	rs150788595	G	A	1	12998
chr2	242695365	242695367	D2HGDH	NON_SYNONYMOUS_CODING	SNP	-	G	A	1	12998
chr2	242695378	242695380	D2HGDH	NON_SYNONYMOUS_CODING	SNP	-	G	A	2	12998
chr2	242695380	242695382	D2HGDH	NON_SYNONYMOUS_CODING	SNP	rs149504235	G	A	28	12998
chr2	242695384	242695386	D2HGDH	NON_SYNONYMOUS_CODING	SNP	rs139611034	G	A	2	12998
chr2	242695389	242695391	D2HGDH	NON_SYNONYMOUS_CODING	SNP	-	G	A	1	12998
chr2	242695398	242695400	D2HGDH	NON_SYNONYMOUS_CODING	SNP	rs146578303	G	A	72	12996
chr2	242707125	242707127	D2HGDH	SYNONYMOUS_CODING;SPLICE_SITE_ACCEPTOR	SNP	rs113782371	A	G	35	12996
chr2	242707141	242707143	D2HGDH	NON_SYNONYMOUS_CODING	SNP	rs140633201	C	T	3	12998
chr2	242707174	242707176	D2HGDH	NON_SYNONYMOUS_CODING	SNP	rs145839736	C	T	11	12998
chr2	242707204	242707206	D2HGDH	NON_SYNONYMOUS_CODING	SNP	rs143460342	G	A	12	12994
chr2	242707211	242707213	D2HGDH	NON_SYNONYMOUS_CODING	SNP	rs141809405	C	T	2	12994
chr2	242707238	242707240	D2HGDH	NON_SYNONYMOUS_CODING	SNP	-	C	T	2	12992
chr2	242707292	242707294	D2HGDH	NON_SYNONYMOUS_CODING	SNP	-	C	T	1	12980
chr2	242707300	242707302	D2HGDH	NON_SYNONYMOUS_CODING	SNP	-	C	A	1	12980
chr3	3192657	3192659	CRBN	NON_SYNONYMOUS_CODING	SNP	rs139391260	T	G	2	13006
chr3	3194133	3194135	CRBN	SPLICE_SITE_DONOR	SNP	-	T	C	1	13006
chr3	3194142	3194144	CRBN	NON_SYNONYMOUS_CODING	SNP	rs146272907	G	C	1	13006
chr3	3194161	3194163	CRBN	NON_SYNONYMOUS_CODING	SNP	rs149959242	T	C	1	13006
chr3	3194274	3194276	CRBN	SPLICE_SITE_ACCEPTOR	SNP	-	A	C	3	13006
chr3	3195174	3195176	CRBN	SPLICE_SITE_ACCEPTOR	SNP	-	A	G	1	13002
chr3	3195657	3195659	CRBN	NON_SYNONYMOUS_CODING	SNP	rs142337178	C	G	1	13006
chr3	3195684	3195686	CRBN	NON_SYNONYMOUS_CODING	SNP	-	C	T	1	13006
chr3	3195743	3195745	CRBN	NON_SYNONYMOUS_CODING	SNP	rs144666584	A	G	1	13006
chr3	3195762	3195764	CRBN	SPLICE_SITE_ACCEPTOR	SNP	-	C	G	1	13006
chr3	3196472	3196474	CRBN	NON_SYNONYMOUS_CODING	SNP	-	C	T	1	13004
chr3	3196480	3196482	CRBN	NON_SYNONYMOUS_CODING	SNP	rs150489082	C	T	1	13004
chr3	3197915	3197917	CRBN	NON_SYNONYMOUS_CODING	SNP	-	G	C	1	13006
chr3	3209351	3209353	CRBN	NON_SYNONYMOUS_CODING	SNP	rs144667694	T	C	1	13006
chr3	3209370	3209372	CRBN	NON_SYNONYMOUS_CODING	SNP	rs141771026	G	C	2	13006
chr3	3214484	3214486	CRBN	NON_SYNONYMOUS_CODING	SNP	rs147271509	G	T	1	13006
chr3	3214604	3214606	CRBN	NON_SYNONYMOUS_CODING	SNP	-	C	T	1	13006
chr3	3214606	3214608	CRBN	NON_SYNONYMOUS_CODING	SNP	rs140766922	T	C	9	13006
chr3	3215771	3215773	CRBN	NON_SYNONYMOUS_CODING	SNP	rs145695200	T	A	1	13006
chr3	3215787	3215789	CRBN	NON_SYNONYMOUS_CODING	SNP	rs151127854	C	T	2	13006
chr3	3215884	3215886	CRBN	STOP_GAINED	SNP	-	G	A	1	13006
chr3	3215893	3215895	CRBN	NON_SYNONYMOUS_CODING	SNP	-	C	T	2	13006
chr3	3215948	3215950	CRBN	SPLICE_SITE_ACCEPTOR	SNP	-	T	C	1	13006
chr3	3215949	3215951	CRBN	SPLICE_SITE_ACCEPTOR	SNP	rs151039737	A	T	101	13006
chr3	3216901	3216903	CRBN	NON_SYNONYMOUS_CODING	SNP	-	T	C	1	13006
chr3	3221316	3221318	CRBN	NON_SYNONYMOUS_CODING	SNP	-	G	A	1	13002
chr3	3221342	3221344	CRBN	NON_SYNONYMOUS_CODING	SNP	rs137880766	G	A	7	13006
chr3	3221345	3221347	CRBN	NON_SYNONYMOUS_CODING	SNP	rs148285043	T	C	1	13006
chr3	3221348	3221350	CRBN	NON_SYNONYMOUS_CODING	SNP	rs147395766	T	C	1	13006
chr3	3221357	3221359	CRBN	NON_SYNONYMOUS_CODING	SNP	rs143087756	C	T	1	13006
chr3	41265576	41265578	CTNNB1	SPLICE_SITE_DONOR	SNP	-	G	A	1	13006
chr3	41266654	41266656	CTNNB1	NON_SYNONYMOUS_CODING	SNP	-	G	A	3	13006
chr3	41266911	41266913	CTNNB1	NON_SYNONYMOUS_CODING	SNP	rs147382769	G	A	1	13006
chr3	41266926	41266928	CTNNB1	NON_SYNONYMOUS_CODING	SNP	rs139085081	C	T	1	13006
chr3	41266971	41266973	CTNNB1	NON_SYNONYMOUS_CODING	SNP	-	G	A	1	13006
chr3	41267002	41267004	CTNNB1	NON_SYNONYMOUS_CODING	SNP	rs144087793	G	C	1	13006
chr3	41267046	41267048	CTNNB1	NON_SYNONYMOUS_CODING	SNP	-	C	G	1	13006
chr3	41267275	41267277	CTNNB1	NON_SYNONYMOUS_CODING	SNP	rs35288908	A	G	13	13006
chr3	41267340	41267342	CTNNB1	NON_SYNONYMOUS_CODING	SNP	-	C	G	1	13006
chr3	41275014	41275016	CTNNB1	SPLICE_SITE_ACCEPTOR	SNP	-	C	T	1	13006
chr3	41277835	41277837	CTNNB1	SPLICE_SITE_ACCEPTOR	SNP	rs146760147	T	C	1	13006
chr3	41279502	41279504	CTNNB1	SPLICE_SITE_ACCEPTOR	SNP	-	C	G	1	13006
chr3	41279558	41279560	CTNNB1	NON_SYNONYMOUS_CODING	SNP	-	G	A	1	13006
chr3	41280741	41280743	CTNNB1	NON_SYNONYMOUS_CODING	SNP	-	G	C	1	13006
chr3	41280789	41280791	CTNNB1	NON_SYNONYMOUS_CODING	SNP	-	C	T	1	13006
chr3	71008411	71008413	FOXP1	NON_SYNONYMOUS_CODING	SNP	-	C	T	2	13006
chr3	71008489	71008491	FOXP1	NON_SYNONYMOUS_CODING	SNP	-	G	A	1	13006
chr3	71015104	71015106	FOXP1	NON_SYNONYMOUS_CODING	SNP	rs147537388	C	T	9	13006
chr3	71015124	71015126	FOXP1	NON_SYNONYMOUS_CODING	SNP	-	A	G	1	13006
chr3	71015128	71015130	FOXP1	NON_SYNONYMOUS_CODING	SNP	-	C	T	1	13006
chr3	71015167	71015169	FOXP1	NON_SYNONYMOUS_CODING	SNP	-	C	T	5	13006
chr3	71019899	71019901	FOXP1	NON_SYNONYMOUS_CODING	SNP	rs140161845	T	C	23	13006
chr3	71019906	71019908	FOXP1	NON_SYNONYMOUS_CODING	SNP	rs147674680	G	A	27	13006
chr3	71019914	71019916	FOXP1	NON_SYNONYMOUS_CODING	SNP	rs142371797	T	C	2	13006
chr3	71019923	71019925	FOXP1	NON_SYNONYMOUS_CODING	SNP	-	C	T	1	13006
chr3	71026837	71026839	FOXP1	NON_SYNONYMOUS_CODING	SNP	rs138415721	C	T	1	13006
chr3	71026877	71026879	FOXP1	SPLICE_SITE_ACCEPTOR	SNP	-	A	G	1	13006
chr3	71026993	71026995	FOXP1	NON_SYNONYMOUS_CODING	SNP	rs147756430	C	T	2	13006
chr3	71027035	71027037	FOXP1	NON_SYNONYMOUS_CODING	SNP	-	T	C	1	13006
chr3	71027092	71027094	FOXP1	NON_SYNONYMOUS_CODING	SNP	-	C	T	1	13006
chr3	71027109	71027111	FOXP1	NON_SYNONYMOUS_CODING	SNP	-	G	C	1	13006
chr3	71027143	71027145	FOXP1	NON_SYNONYMOUS_CODING	SNP	-	C	A	1	13006
chr3	71027146	71027148	FOXP1	NON_SYNONYMOUS_CODING	SNP	rs150690188	A	G	1	13006
chr3	71037155	71037157	FOXP1	NON_SYNONYMOUS_CODING	SNP	rs149759021	C	T	2	13006
chr3	71037232	71037234	FOXP1	SPLICE_SITE_ACCEPTOR	SNP	-	C	T	1	13006
chr3	71090507	71090509	FOXP1	NON_SYNONYMOUS_CODING	SNP	-	C	G	1	13006
chr3	71090557	71090559	FOXP1	NON_SYNONYMOUS_CODING	SNP	-	G	A	1	13006
chr3	71096113	71096115	FOXP1	NON_SYNONYMOUS_CODING	SNP	rs146606219	G	C	24	13006
chr3	71101780	71101782	FOXP1	SPLICE_SITE_ACCEPTOR	SNP	-	C	T	1	13006
chr3	71102868	71102870	FOXP1	NON_SYNONYMOUS_CODING	SNP	-	T	G	1	13006
chr3	71102916	71102918	FOXP1	NON_SYNONYMOUS_CODING	SNP	-	A	C	1	13006
chr3	71102917	71102919	FOXP1	NON_SYNONYMOUS_CODING	SNP	rs148369068	C	T	1	13006
chr3	71102927	71102929	FOXP1	SPLICE_SITE_ACCEPTOR	SNP	-	G	A	1	13006
chr3	71161742	71161744	FOXP1	NON_SYNONYMOUS_CODING	SNP	rs150833149	G	C	1	13006
chr3	71179757	71179759	FOXP1	NON_SYNONYMOUS_CODING	SNP	-	T	C	10	5734
chr3	71247106	71247108	FOXP1	NON_SYNONYMOUS_CODING	SNP	-	G	T	1	13006
chr3	71247113	71247115	FOXP1	NON_SYNONYMOUS_CODING	SNP	rs145648674	C	T	1	13006
chr3	71247353	71247355	FOXP1	NON_SYNONYMOUS_CODING	SNP	-	T	C	2	13004
chr3	71247461	71247463	FOXP1	NON_SYNONYMOUS_CODING	SNP	-	T	G	1	13006
chr4	119203166	119203168	PRSS12	NON_SYNONYMOUS_CODING	SNP	-	C	A	1	13006
chr4	119203215	119203217	PRSS12	NON_SYNONYMOUS_CODING	SNP	rs139833696	C	T	2	13006
chr4	119203269	119203271	PRSS12	NON_SYNONYMOUS_CODING	SNP	rs148976147	G	A	1	13006
chr4	119203271	119203273	PRSS12	NON_SYNONYMOUS_CODING	SNP	-	T	C	1	13006
chr4	119203284	119203286	PRSS12	NON_SYNONYMOUS_CODING	SNP	-	G	A	1	13006
chr4	119203328	119203330	PRSS12	NON_SYNONYMOUS_CODING	SNP	rs147071682	C	T	2	13006
chr4	119203329	119203331	PRSS12	NON_SYNONYMOUS_CODING	SNP	rs35996030	G	A	61	13006
chr4	119203400	119203402	PRSS12	SPLICE_SITE_ACCEPTOR	SNP	-	A	G	1	13006
chr4	119203979	119203981	PRSS12	SPLICE_SITE_DONOR	SNP	-	C	G	3	13006
chr4	119203984	119203986	PRSS12	SPLICE_SITE_DONOR	SNP	rs142377683	C	T	6	13006
chr4	119204126	119204128	PRSS12	NON_SYNONYMOUS_CODING	SNP	rs146362932	T	C	3	13006
chr4	119204150	119204152	PRSS12	STOP_GAINED	SNP	rs148288834	G	A	1	13006
chr4	119204212	119204214	PRSS12	NON_SYNONYMOUS_CODING	SNP	-	A	G	1	13006
chr4	119204248	119204250	PRSS12	NON_SYNONYMOUS_CODING	SNP	rs138052286	C	G	1	13006
chr4	119204251	119204253	PRSS12	NON_SYNONYMOUS_CODING	SNP	-	G	A	2	13006
chr4	119204255	119204257	PRSS12	NON_SYNONYMOUS_CODING	SNP	-	T	C	1	13006
chr4	119216098	119216100	PRSS12	NON_SYNONYMOUS_CODING	SNP	rs142551296	G	C	2	13006
chr4	119216112	119216114	PRSS12	NON_SYNONYMOUS_CODING	SNP	-	C	A	1	13006
chr4	119216141	119216143	PRSS12	NON_SYNONYMOUS_CODING	SNP	-	G	A	1	13006
chr4	119216157	119216159	PRSS12	NON_SYNONYMOUS_CODING	SNP	-	G	A	1	13006
chr4	119216158	119216160	PRSS12	NON_SYNONYMOUS_CODING	SNP	-	C	G	1	13006
chr4	119216960	119216962	PRSS12	NON_SYNONYMOUS_CODING	SNP	-	G	A	1	13006
chr4	119216996	119216998	PRSS12	NON_SYNONYMOUS_CODING	SNP	rs145983533	C	G	1	13006
chr4	119219956	119219958	PRSS12	NON_SYNONYMOUS_CODING	SNP	rs146186927	G	A	1	13006
chr4	119219973	119219975	PRSS12	NON_SYNONYMOUS_CODING	SNP	rs148394828	A	G	1	13006
chr4	119220079	119220081	PRSS12	NON_SYNONYMOUS_CODING	SNP	rs139381330	C	T	1	13006
chr4	119220084	119220086	PRSS12	NON_SYNONYMOUS_CODING	SNP	-	G	T	2	13006
chr4	119229591	119229593	PRSS12	NON_SYNONYMOUS_CODING	SNP	rs145554710	T	C	1	13006
chr4	119229605	119229607	PRSS12	NON_SYNONYMOUS_CODING	SNP	-	C	T	1	13006
chr4	119229612	119229614	PRSS12	NON_SYNONYMOUS_CODING	SNP	-	T	C	1	13006
chr4	119229644	119229646	PRSS12	NON_SYNONYMOUS_CODING	SNP	-	T	C	1	13006
chr4	119229668	119229670	PRSS12	NON_SYNONYMOUS_CODING	SNP	rs147707523	T	C	2	13006
chr4	119234355	119234357	PRSS12	NON_SYNONYMOUS_CODING	SNP	rs142443981	C	G	1	13006
chr4	119234379	119234381	PRSS12	NON_SYNONYMOUS_CODING	SNP	rs146487196	C	T	1	13006
chr4	119234393	119234395	PRSS12	NON_SYNONYMOUS_CODING	SNP	-	G	A	1	13006
chr4	119234411	119234413	PRSS12	NON_SYNONYMOUS_CODING	SNP	rs148924698	C	T	1	13006
chr4	119234412	119234414	PRSS12	NON_SYNONYMOUS_CODING	SNP	rs143623699	G	A	2	13006
chr4	119234447	119234449	PRSS12	NON_SYNONYMOUS_CODING	SNP	-	G	T	2	13006
chr4	119234481	119234483	PRSS12	NON_SYNONYMOUS_CODING	SNP	-	A	G	1	13006
chr4	119237342	119237344	PRSS12	NON_SYNONYMOUS_CODING	SNP	rs142617098	C	T	2	13006
chr4	119237351	119237353	PRSS12	NON_SYNONYMOUS_CODING	SNP	rs138640682	C	T	1	13006
chr4	119237372	119237374	PRSS12	NON_SYNONYMOUS_CODING	SNP	-	A	G	1	13006
chr4	119237433	119237435	PRSS12	NON_SYNONYMOUS_CODING	SNP	rs139059047	G	A	1	13006
chr4	119239580	119239582	PRSS12	NON_SYNONYMOUS_CODING	SNP	-	T	C	1	13006
chr4	119239688	119239690	PRSS12	STOP_GAINED	SNP	-	G	A	1	13006
chr4	119253021	119253023	PRSS12	SPLICE_SITE_ACCEPTOR	SNP	rs147303693	C	T	1	13006
chr4	119256645	119256647	PRSS12	NON_SYNONYMOUS_CODING	SNP	-	T	A	1	13006
chr4	119256672	119256674	PRSS12	NON_SYNONYMOUS_CODING	SNP	-	A	T	1	13006
chr4	119256675	119256677	PRSS12	NON_SYNONYMOUS_CODING	SNP	-	C	T	1	13006
chr4	119256677	119256679	PRSS12	NON_SYNONYMOUS_CODING	SNP	rs140891713	C	A	1	13006
chr4	119256735	119256737	PRSS12	NON_SYNONYMOUS_CODING	SNP	-	G	A	1	13006
chr4	119259448	119259450	PRSS12	NON_SYNONYMOUS_CODING	SNP	rs145151396	C	T	27	13006
chr4	119273372	119273374	PRSS12	SPLICE_SITE_DONOR	SNP	-	C	G	1	12986
chr4	119273373	119273375	PRSS12	STOP_GAINED	SNP	-	C	A	1	12988
chr4	119273435	119273437	PRSS12	NON_SYNONYMOUS_CODING	SNP	rs72903215	G	A	23	12992
chr4	119273459	119273461	PRSS12	NON_SYNONYMOUS_CODING	SNP	-	C	A	1	12978
chr4	119273838	119273840	PRSS12	NON_SYNONYMOUS_CODING	SNP	rs140334007	C	T	8	13002
chr4	119273847	119273849	PRSS12	NON_SYNONYMOUS_CODING	SNP	rs143520192	G	C	50	12996
chr4	119273850	119273852	PRSS12	NON_SYNONYMOUS_CODING	SNP	-	C	T	1	12996
chr4	119273856	119273858	PRSS12	NON_SYNONYMOUS_CODING	SNP	rs148007619	C	G	2	12990
chr5	6600042	6600044	NSUN2	NON_SYNONYMOUS_CODING	SNP	rs140673211	C	T	55	13006
chr5	6600060	6600062	NSUN2	NON_SYNONYMOUS_CODING	SNP	-	G	A	1	13006
chr5	6600070	6600072	NSUN2	NON_SYNONYMOUS_CODING	SNP	rs149244771	A	G	6	13006
chr5	6600082	6600084	NSUN2	NON_SYNONYMOUS_CODING	SNP	rs143468555	C	T	1	13006
chr5	6600132	6600134	NSUN2	NON_SYNONYMOUS_CODING	SNP	-	C	G	1	13006
chr5	6600148	6600150	NSUN2	NON_SYNONYMOUS_CODING	SNP	rs143551642	C	T	6	13006
chr5	6600154	6600156	NSUN2	NON_SYNONYMOUS_CODING	SNP	rs140467698	T	C	3	13006
chr5	6600165	6600167	NSUN2	NON_SYNONYMOUS_CODING	SNP	-	C	T	1	13006
chr5	6600199	6600201	NSUN2	NON_SYNONYMOUS_CODING	SNP	rs112951498	C	T	76	13006
chr5	6600247	6600249	NSUN2	NON_SYNONYMOUS_CODING	SNP	-	G	A	1	13006
chr5	6600317	6600319	NSUN2	NON_SYNONYMOUS_CODING	SNP	rs139224594	G	C	1	13006
chr5	6602572	6602574	NSUN2	SPLICE_SITE_DONOR	SNP	rs149980835	C	T	1	13006
chr5	6602573	6602575	NSUN2	NON_SYNONYMOUS_CODING	SNP	rs146557587	G	A	2	13006
chr5	6604262	6604264	NSUN2	NON_SYNONYMOUS_CODING	SNP	-	C	T	1	13006
chr5	6604275	6604277	NSUN2	NON_SYNONYMOUS_CODING	SNP	-	C	A	2	13006
chr5	6604342	6604344	NSUN2	NON_SYNONYMOUS_CODING	SNP	-	A	G	1	13006
chr5	6604731	6604733	NSUN2	NON_SYNONYMOUS_CODING	SNP	-	G	A	1	13006
chr5	6604763	6604765	NSUN2	NON_SYNONYMOUS_CODING	SNP	-	T	C	1	13006
chr5	6605408	6605410	NSUN2	NON_SYNONYMOUS_CODING	SNP	-	G	C	1	13006
chr5	6605414	6605416	NSUN2	NON_SYNONYMOUS_CODING	SNP	-	C	T	1	13006
chr5	6605464	6605466	NSUN2	NON_SYNONYMOUS_CODING	SNP	rs143790518	G	A	1	13006
chr5	6605526	6605528	NSUN2	SPLICE_SITE_ACCEPTOR	SNP	-	C	A	1	13006
chr5	6606936	6606938	NSUN2	NON_SYNONYMOUS_CODING	SNP	rs151114599	T	C	1	12994
chr5	6606962	6606964	NSUN2	NON_SYNONYMOUS_CODING	SNP	rs141117585	G	C	1	13004
chr5	6607023	6607025	NSUN2	NON_SYNONYMOUS_CODING	SNP	-	G	A	1	13004
chr5	6607319	6607321	NSUN2	NON_SYNONYMOUS_CODING	SNP	-	C	T	1	13006
chr5	6607399	6607401	NSUN2	NON_SYNONYMOUS_CODING	SNP	-	G	A	1	13006
chr5	6607466	6607468	NSUN2	NON_SYNONYMOUS_CODING	SNP	rs137873735	T	C	2	13006
chr5	6607487	6607489	NSUN2	NON_SYNONYMOUS_CODING	SNP	-	T	C	1	13006
chr5	6609948	6609950	NSUN2	NON_SYNONYMOUS_CODING	SNP	-	C	T	1	13006
chr5	6609951	6609953	NSUN2	NON_SYNONYMOUS_CODING	SNP	-	T	C	1	13006
chr5	6609973	6609975	NSUN2	NON_SYNONYMOUS_CODING	SNP	-	T	C	1	13006
chr5	6611063	6611065	NSUN2	SPLICE_SITE_DONOR	SNP	-	T	A	4	13006
chr5	6611849	6611851	NSUN2	NON_SYNONYMOUS_CODING	SNP	-	G	C	1	13006
chr5	6611913	6611915	NSUN2	SPLICE_SITE_ACCEPTOR	SNP	-	G	A	1	13006
chr5	6616833	6616835	NSUN2	SPLICE_SITE_DONOR	SNP	-	G	A	1	13006
chr5	6616871	6616873	NSUN2	NON_SYNONYMOUS_CODING	SNP	-	G	C	1	13006
chr5	6616884	6616886	NSUN2	NON_SYNONYMOUS_CODING	SNP	rs145826656	T	C	1	13006
chr5	6616901	6616903	NSUN2	NON_SYNONYMOUS_CODING	SNP	rs138724893	G	A	1	13006
chr5	6616905	6616907	NSUN2	NON_SYNONYMOUS_CODING	SNP	-	A	T	1	13006
chr5	6616946	6616948	NSUN2	NON_SYNONYMOUS_CODING	SNP	-	C	T	1	13006
chr5	6616947	6616949	NSUN2	NON_SYNONYMOUS_CODING	SNP	rs149296511	G	A	2	13006
chr5	6616958	6616960	NSUN2	NON_SYNONYMOUS_CODING	SNP	rs144569332	C	T	1	13006
chr5	6616959	6616961	NSUN2	NON_SYNONYMOUS_CODING	SNP	rs148056211	G	A	1	13006
chr5	6618090	6618092	NSUN2	NON_SYNONYMOUS_CODING	SNP	-	T	C	2	13006
chr5	6620269	6620271	NSUN2	NON_SYNONYMOUS_CODING	SNP	-	C	A	1	13006
chr5	6620270	6620272	NSUN2	NON_SYNONYMOUS_CODING	SNP	rs140003855	C	T	2	13006
chr5	6620297	6620299	NSUN2	NON_SYNONYMOUS_CODING	SNP	-	T	C	1	13006
chr5	6620374	6620376	NSUN2	NON_SYNONYMOUS_CODING	SNP	rs146332265	C	T	1	13006
chr5	6620392	6620394	NSUN2	NON_SYNONYMOUS_CODING	SNP	rs150032370	T	C	1	13006
chr5	6622124	6622126	NSUN2	SPLICE_SITE_DONOR	SNP	-	A	G	4	13006
chr5	6623334	6623336	NSUN2	NON_SYNONYMOUS_CODING	SNP	rs149196615	G	A	6	13006
chr5	6623367	6623369	NSUN2	NON_SYNONYMOUS_CODING	SNP	-	T	C	1	13006
chr5	6632052	6632054	NSUN2	NON_SYNONYMOUS_CODING	SNP	-	A	G	2	13006
chr5	6632720	6632722	NSUN2	NON_SYNONYMOUS_CODING	SNP	rs145813739	C	T	1	13006
chr5	6632813	6632815	NSUN2	NON_SYNONYMOUS_CODING	SNP	-	T	C	1	13006
chr5	6632816	6632818	NSUN2	NON_SYNONYMOUS_CODING	SNP	-	T	G	2	13006
chr5	6632828	6632830	NSUN2	NON_SYNONYMOUS_CODING	SNP	rs140230587	T	C	1	13006
chr5	6632849	6632851	NSUN2	NON_SYNONYMOUS_CODING	SNP	rs149512747	G	A	3	13006
chr5	6632861	6632863	NSUN2	NON_SYNONYMOUS_CODING	SNP	rs146016434	T	A	1	13006
chr6	33393640	33393642	SYNGAP1	NON_SYNONYMOUS_CODING	SNP	-	G	C	1	13006
chr6	33402932	33402934	SYNGAP1	NON_SYNONYMOUS_CODING	SNP	rs142649710	C	T	1	13006
chr6	33403339	33403341	SYNGAP1	NON_SYNONYMOUS_CODING	SNP	rs138903637	G	A	1	13006
chr6	33405747	33405749	SYNGAP1	NON_SYNONYMOUS_CODING	SNP	rs144778033	C	T	1	13006
chr6	33405817	33405819	SYNGAP1	NON_SYNONYMOUS_CODING	SNP	-	C	T	1	12082
chr6	33405990	33405992	SYNGAP1	NON_SYNONYMOUS_CODING	SNP	-	C	T	1	13006
chr6	33406232	33406234	SYNGAP1	NON_SYNONYMOUS_CODING	SNP	rs138609496	G	A	1	13006
chr6	33406602	33406604	SYNGAP1	NON_SYNONYMOUS_CODING	SNP	-	C	T	1	13006
chr6	33409007	33409009	SYNGAP1	NON_SYNONYMOUS_CODING	SNP	-	G	A	1	13006
chr6	33409082	33409084	SYNGAP1	NON_SYNONYMOUS_CODING	SNP	rs147668681	A	G	1	13006
chr6	33409448	33409450	SYNGAP1	NON_SYNONYMOUS_CODING	SNP	rs151334677	G	A	1	13006
chr6	33409516	33409518	SYNGAP1	NON_SYNONYMOUS_CODING	SNP	-	A	G	1	13006
chr6	33409529	33409531	SYNGAP1	NON_SYNONYMOUS_CODING	SNP	-	T	G	1	13004
chr6	33410662	33410664	SYNGAP1	SPLICE_SITE_ACCEPTOR	SNP	-	C	T	1	13004
chr6	33410667	33410669	SYNGAP1	NON_SYNONYMOUS_CODING	SNP	rs140592564	C	G	1	12998
chr6	33410709	33410711	SYNGAP1	NON_SYNONYMOUS_CODING	SNP	-	C	T	2	13004
chr6	33410721	33410723	SYNGAP1	NON_SYNONYMOUS_CODING	SNP	-	C	T	1	13004
chr6	33410772	33410774	SYNGAP1	NON_SYNONYMOUS_CODING	SNP	-	G	T	1	13006
chr6	33410997	33410999	SYNGAP1	NON_SYNONYMOUS_CODING	SNP	-	G	A	1	13004
chr6	33411023	33411025	SYNGAP1	NON_SYNONYMOUS_CODING	SNP	rs143862418	A	G	1	12996
chr6	33411032	33411034	SYNGAP1	NON_SYNONYMOUS_CODING	SNP	rs148703943	G	A	1	13004
chr6	33411173	33411175	SYNGAP1	NON_SYNONYMOUS_CODING	SNP	rs141341400	G	A	3	13004
chr6	33411289	33411291	SYNGAP1	NON_SYNONYMOUS_CODING	SNP	-	C	A	1	13006
chr6	33411299	33411301	SYNGAP1	NON_SYNONYMOUS_CODING	SNP	rs145472959	G	A	1	13006
chr6	33411503	33411505	SYNGAP1	NON_SYNONYMOUS_CODING	SNP	-	G	A	2	12798
chr6	33411527	33411529	SYNGAP1	NON_SYNONYMOUS_CODING	SNP	-	C	G	1	12978
chr6	33411565	33411567	SYNGAP1	NON_SYNONYMOUS_CODING	SNP	rs149779350	C	A	1	12998
chr6	33411672	33411674	SYNGAP1	NON_SYNONYMOUS_CODING	SNP	-	T	C	98	12742
chr6	33412245	33412247	SYNGAP1	NON_SYNONYMOUS_CODING	SNP	-	A	G	1	13006
chr6	33412259	33412261	SYNGAP1	NON_SYNONYMOUS_CODING	SNP	-	G	T	1	13006
chr6	33412325	33412327	SYNGAP1	NON_SYNONYMOUS_CODING	SNP	-	C	A	1	13006
chr6	33412397	33412399	SYNGAP1	SPLICE_SITE_DONOR	SNP	-	C	T	1	13004
chr6	33419551	33419553	SYNGAP1	NON_SYNONYMOUS_CODING	SNP	-	C	A	1	13006
chr6	101847163	101847165	GRIK2	NON_SYNONYMOUS_CODING	SNP	-	T	C	1	13006
chr6	101847217	101847219	GRIK2	NON_SYNONYMOUS_CODING	SNP	-	G	A	1	13006
chr6	102069826	102069828	GRIK2	NON_SYNONYMOUS_CODING	SNP	-	G	T	1	13006
chr6	102074341	102074343	GRIK2	NON_SYNONYMOUS_CODING	SNP	-	C	G	1	13006
chr6	102074442	102074444	GRIK2	NON_SYNONYMOUS_CODING	SNP	-	C	T	1	13006
chr6	102074443	102074445	GRIK2	NON_SYNONYMOUS_CODING	SNP	-	G	A	1	13006
chr6	102074484	102074486	GRIK2	NON_SYNONYMOUS_CODING	SNP	-	G	A	1	13006
chr6	102074491	102074493	GRIK2	NON_SYNONYMOUS_CODING	SNP	-	T	C	1	13006
chr6	102074509	102074511	GRIK2	NON_SYNONYMOUS_CODING	SNP	-	C	A	1	13006
chr6	102124568	102124570	GRIK2	NON_SYNONYMOUS_CODING	SNP	rs56067702	C	T	2	13006
chr6	102124629	102124631	GRIK2	NON_SYNONYMOUS_CODING	SNP	rs144768919	A	G	1	13004
chr6	102130447	102130449	GRIK2	NON_SYNONYMOUS_CODING	SNP	-	G	C	1	12918
chr6	102134085	102134087	GRIK2	NON_SYNONYMOUS_CODING	SNP	rs148565717	G	A	1	13006
chr6	102134087	102134089	GRIK2	NON_SYNONYMOUS_CODING	SNP	rs142951380	T	C	1	13006
chr6	102134166	102134168	GRIK2	NON_SYNONYMOUS_CODING	SNP	rs61996330	C	G	9	13006
chr6	102134199	102134201	GRIK2	NON_SYNONYMOUS_CODING	SNP	-	A	C	1	13006
chr6	102134226	102134228	GRIK2	NON_SYNONYMOUS_CODING	SNP	rs118175062	C	T	1	13006
chr6	102247578	102247580	GRIK2	NON_SYNONYMOUS_CODING	SNP	-	G	C	1	13006
chr6	102247664	102247666	GRIK2	NON_SYNONYMOUS_CODING	SNP	-	A	C	2	13006
chr6	102250251	102250253	GRIK2	NON_SYNONYMOUS_CODING	SNP	rs148876893	A	G	1	13004
chr6	102250301	102250303	GRIK2	NON_SYNONYMOUS_CODING	SNP	-	G	A	1	13004
chr6	102307157	102307159	GRIK2	SPLICE_SITE_ACCEPTOR	SNP	-	T	C	2	13006
chr6	102307254	102307256	GRIK2	NON_SYNONYMOUS_CODING	SNP	-	T	C	1	13006
chr6	102307347	102307349	GRIK2	NON_SYNONYMOUS_CODING	SNP	-	G	A	1	13006
chr6	102337617	102337619	GRIK2	NON_SYNONYMOUS_CODING	SNP	rs141189363	G	A	5	13006
chr6	102337676	102337678	GRIK2	NON_SYNONYMOUS_CODING	SNP	rs150746015	A	G	1	13006
chr6	102337700	102337702	GRIK2	NON_SYNONYMOUS_CODING	SNP	rs139337690	T	C	1	13006
chr6	102372469	102372471	GRIK2	SPLICE_SITE_ACCEPTOR	SNP	-	C	T	1	13006
chr6	102372539	102372541	GRIK2	NON_SYNONYMOUS_CODING	SNP	rs150033177	A	C	1	13006
chr6	102372599	102372601	GRIK2	SPLICE_SITE_DONOR	SNP	-	C	G	1	13006
chr6	102376301	102376303	GRIK2	NON_SYNONYMOUS_CODING	SNP	-	T	G	1	13006
chr6	102483309	102483311	GRIK2	NON_SYNONYMOUS_CODING	SNP	-	G	A	1	13004
chr6	102483425	102483427	GRIK2	NON_SYNONYMOUS_CODING	SNP	rs3213608	G	A	2	13002
chr6	102483437	102483439	GRIK2	NON_SYNONYMOUS_CODING	SNP	-	A	T	1	13000
chr6	102511845	102511847	GRIK2	NON_SYNONYMOUS_CODING	SNP	rs151065001	A	G	3	12982
chr6	102511863	102511865	GRIK2	NON_SYNONYMOUS_CODING	SNP	rs141016805	T	C	1	12990
chr6	102516287	102516289	GRIK2	NON_SYNONYMOUS_CODING	SNP	-	C	T	1	13006
chr6	102516326	102516328	GRIK2	NON_SYNONYMOUS_CODING	SNP	rs138146298	G	A	1	13006
chr6	102516354	102516356	GRIK2	NON_SYNONYMOUS_CODING	SNP	-	G	A	1	13006
chr6	107811840	107811842	SOBP	NON_SYNONYMOUS_CODING	SNP	-	A	T	1	11970
chr6	107824973	107824975	SOBP	NON_SYNONYMOUS_CODING	SNP	-	C	G	1	11918
chr6	107824989	107824991	SOBP	NON_SYNONYMOUS_CODING	SNP	-	G	A	1	11906
chr6	107827451	107827453	SOBP	NON_SYNONYMOUS_CODING	SNP	-	C	A	1	11764
chr6	107827474	107827476	SOBP	NON_SYNONYMOUS_CODING	SNP	-	G	A	6	11866
chr6	107827528	107827530	SOBP	NON_SYNONYMOUS_CODING	SNP	rs148915050	A	G	97	12096
chr6	107854676	107854678	SOBP	NON_SYNONYMOUS_CODING	SNP	-	A	G	1	11992
chr6	107908331	107908333	SOBP	NON_SYNONYMOUS_CODING	SNP	-	G	A	1	11906
chr6	107954865	107954867	SOBP	NON_SYNONYMOUS_CODING	SNP	-	C	T	1	12108
chr6	107954885	107954887	SOBP	NON_SYNONYMOUS_CODING	SNP	-	C	T	1	12110
chr6	107954921	107954923	SOBP	NON_SYNONYMOUS_CODING	SNP	-	G	A	1	12112
chr6	107954933	107954935	SOBP	NON_SYNONYMOUS_CODING	SNP	-	A	C	1	12106
chr6	107955086	107955088	SOBP	NON_SYNONYMOUS_CODING	SNP	-	A	G	1	12482
chr6	107955152	107955154	SOBP	NON_SYNONYMOUS_CODING	SNP	-	C	T	2	12526
chr6	107955189	107955191	SOBP	NON_SYNONYMOUS_CODING	SNP	-	G	A	1	12376
chr6	107955368	107955370	SOBP	NON_SYNONYMOUS_CODING	SNP	-	C	T	20	11764
chr6	107955662	107955664	SOBP	NON_SYNONYMOUS_CODING	SNP	rs146747167	A	G	45	12278
chr6	107955682	107955684	SOBP	NON_SYNONYMOUS_CODING	SNP	-	C	A	1	12240
chr6	107955705	107955707	SOBP	NON_SYNONYMOUS_CODING	SNP	-	A	G	1	12094
chr6	107955723	107955725	SOBP	NON_SYNONYMOUS_CODING	SNP	-	G	A	1	12038
chr6	107955776	107955778	SOBP	NON_SYNONYMOUS_CODING	SNP	-	C	T	8	11794
chr6	107955786	107955788	SOBP	NON_SYNONYMOUS_CODING	SNP	-	A	G	1	11780
chr6	107956338	107956340	SOBP	NON_SYNONYMOUS_CODING	SNP	-	C	T	1	11926
chr6	107956414	107956416	SOBP	NON_SYNONYMOUS_CODING	SNP	-	G	C	1	12382
chr6	107956443	107956445	SOBP	NON_SYNONYMOUS_CODING	SNP	-	G	T	1	12530
chr6	107956514	107956516	SOBP	NON_SYNONYMOUS_CODING	SNP	-	A	G	1	12736
chr6	131908845	131908847	MED23	SYNONYMOUS_CODING;SPLICE_SITE_DONOR	SNP	rs138742804	C	A	38	13006
chr6	131908876	131908878	MED23	NON_SYNONYMOUS_CODING	SNP	rs143711527	C	T	1	13006
chr6	131908925	131908927	MED23	NON_SYNONYMOUS_CODING	SNP	-	G	T	1	13006
chr6	131908942	131908944	MED23	NON_SYNONYMOUS_CODING	SNP	-	C	T	2	13006
chr6	131910641	131910643	MED23	NON_SYNONYMOUS_CODING	SNP	-	A	C	1	13006
chr6	131910683	131910685	MED23	NON_SYNONYMOUS_CODING	SNP	rs150598354	T	C	9	13006
chr6	131910689	131910691	MED23	NON_SYNONYMOUS_CODING	SNP	rs139398917	C	G	4	13006
chr6	131911508	131911510	MED23	NON_SYNONYMOUS_CODING	SNP	-	G	T	1	13004
chr6	131911526	131911528	MED23	NON_SYNONYMOUS_CODING	SNP	rs144470678	C	T	26	13004
chr6	131911544	131911546	MED23	NON_SYNONYMOUS_CODING	SNP	rs148431716	C	T	1	12998
chr6	131912572	131912574	MED23	NON_SYNONYMOUS_CODING	SNP	rs146599947	C	T	1	13006
chr6	131913522	131913524	MED23	SPLICE_SITE_DONOR	SNP	-	C	A	1	13006
chr6	131913598	131913600	MED23	STOP_GAINED	SNP	-	G	A	1	13006
chr6	131914141	131914143	MED23	SPLICE_SITE_DONOR	SNP	-	A	T	1	13006
chr6	131914179	131914181	MED23	NON_SYNONYMOUS_CODING	SNP	-	C	T	1	13006
chr6	131915316	131915318	MED23	NON_SYNONYMOUS_CODING	SNP	rs151337645	C	T	1	13006
chr6	131915354	131915356	MED23	NON_SYNONYMOUS_CODING	SNP	-	G	A	1	13006
chr6	131915478	131915480	MED23	SPLICE_SITE_ACCEPTOR	SNP	-	C	T	2	13004
chr6	131917197	131917199	MED23	STOP_GAINED	SNP	rs150404447	G	A	1	13006
chr6	131917824	131917826	MED23	NON_SYNONYMOUS_CODING	SNP	rs142460188	T	C	1	13006
chr6	131919900	131919902	MED23	NON_SYNONYMOUS_CODING	SNP	-	C	T	1	13006
chr6	131923353	131923355	MED23	SPLICE_SITE_DONOR	SNP	-	G	A	2	13006
chr6	131923390	131923392	MED23	NON_SYNONYMOUS_CODING	SNP	-	T	C	1	13006
chr6	131923464	131923466	MED23	NON_SYNONYMOUS_CODING	SNP	-	G	A	1	13006
chr6	131923495	131923497	MED23	NON_SYNONYMOUS_CODING	SNP	rs148273952	T	G	1	13006
chr6	131925397	131925399	MED23	NON_SYNONYMOUS_CODING	SNP	-	A	G	1	13006
chr6	131925434	131925436	MED23	NON_SYNONYMOUS_CODING	SNP	rs139122967	C	A	1	13006
chr6	131926592	131926594	MED23	NON_SYNONYMOUS_CODING	SNP	-	A	G	1	13004
chr6	131926628	131926630	MED23	SPLICE_SITE_ACCEPTOR	SNP	-	A	T	1	13000
chr6	131931182	131931184	MED23	SPLICE_SITE_DONOR	SNP	-	T	C	1	13006
chr6	131931334	131931336	MED23	NON_SYNONYMOUS_CODING	SNP	-	A	G	1	13006
chr6	131931369	131931371	MED23	NON_SYNONYMOUS_CODING	SNP	rs145981098	G	T	1	13006
chr6	131937037	131937039	MED23	SPLICE_SITE_DONOR	SNP	-	G	A	1	13006
chr6	131939542	131939544	MED23	SPLICE_SITE_DONOR	SNP	-	A	T	2	13006
chr6	131939631	131939633	MED23	NON_SYNONYMOUS_CODING	SNP	-	T	C	1	13006
chr6	131941029	131941031	MED23	NON_SYNONYMOUS_CODING	SNP	-	C	T	1	13006
chr6	131941774	131941776	MED23	NON_SYNONYMOUS_CODING	SNP	rs140127069	G	A	1	13006
chr6	131941780	131941782	MED23	NON_SYNONYMOUS_CODING	SNP	-	T	C	1	13006
chr6	131943063	131943065	MED23	NON_SYNONYMOUS_CODING	SNP	rs143799081	G	C	2	13006
chr6	131943066	131943068	MED23	NON_SYNONYMOUS_CODING	SNP	-	T	C	1	13006
chr6	131944518	131944520	MED23	NON_SYNONYMOUS_CODING	SNP	rs145843297	C	T	12	13006
chr6	131944519	131944521	MED23	NON_SYNONYMOUS_CODING	SNP	-	G	A	1	13006
chr6	131946043	131946045	MED23	NON_SYNONYMOUS_CODING	SNP	rs142771022	C	A	1	13006
chr6	131948549	131948551	MED23	NON_SYNONYMOUS_CODING	SNP	rs142367193	C	T	1	13006
chr6	131948570	131948572	MED23	NON_SYNONYMOUS_CODING	SNP	-	C	T	1	13006
chr6	131948605	131948607	MED23	NON_SYNONYMOUS_CODING	SNP	-	G	T	1	13006
chr6	131949181	131949183	MED23	NON_SYNONYMOUS_CODING	SNP	-	G	T	1	13006
chr6	157099314	157099316	ARID1B	NON_SYNONYMOUS_CODING	SNP	-	C	G	2	10024
chr6	157099348	157099350	ARID1B	NON_SYNONYMOUS_CODING	SNP	-	C	A	3	10760
chr6	157150369	157150371	ARID1B	NON_SYNONYMOUS_CODING	SNP	rs145785954	A	G	1	13006
chr6	157150378	157150380	ARID1B	NON_SYNONYMOUS_CODING	SNP	rs147794292	A	G	3	13006
chr6	157150409	157150411	ARID1B	NON_SYNONYMOUS_CODING	SNP	rs141260832	T	C	2	13006
chr6	157150415	157150417	ARID1B	NON_SYNONYMOUS_CODING	SNP	rs147088160	G	A	1	13006
chr6	157222516	157222518	ARID1B	NON_SYNONYMOUS_CODING	SNP	rs148382861	C	T	1	13006
chr6	157222569	157222571	ARID1B	NON_SYNONYMOUS_CODING	SNP	rs141395733	T	C	1	13004
chr6	157222596	157222598	ARID1B	NON_SYNONYMOUS_CODING	SNP	-	C	T	1	13004
chr6	157256596	157256598	ARID1B	SPLICE_SITE_ACCEPTOR	SNP	rs116661275	T	A	92	13006
chr6	157256604	157256606	ARID1B	NON_SYNONYMOUS_CODING	SNP	rs142897795	G	A	3	13006
chr6	157256645	157256647	ARID1B	NON_SYNONYMOUS_CODING	SNP	-	C	T	1	13006
chr6	157256667	157256669	ARID1B	NON_SYNONYMOUS_CODING	SNP	rs139125255	A	T	5	13006
chr6	157405826	157405828	ARID1B	NON_SYNONYMOUS_CODING	SNP	-	C	T	1	13006
chr6	157405888	157405890	ARID1B	NON_SYNONYMOUS_CODING	SNP	-	G	A	1	13006
chr6	157405892	157405894	ARID1B	NON_SYNONYMOUS_CODING	SNP	-	A	G	1	13006
chr6	157405955	157405957	ARID1B	NON_SYNONYMOUS_CODING	SNP	-	G	C	1	13006
chr6	157431661	157431663	ARID1B	NON_SYNONYMOUS_CODING	SNP	rs147784000	G	A	5	13006
chr6	157431698	157431700	ARID1B	SPLICE_SITE_DONOR	SNP	-	C	T	1	13006
chr6	157454167	157454169	ARID1B	NON_SYNONYMOUS_CODING;SPLICE_SITE_ACCEPTOR	SNP	rs141219657	T	G	1	13006
chr6	157454208	157454210	ARID1B	NON_SYNONYMOUS_CODING	SNP	rs114201726	C	T	102	13006
chr6	157454233	157454235	ARID1B	NON_SYNONYMOUS_CODING	SNP	rs150140314	C	T	12	13006
chr6	157454305	157454307	ARID1B	NON_SYNONYMOUS_CODING	SNP	rs141030037	C	T	1	13006
chr6	157454310	157454312	ARID1B	NON_SYNONYMOUS_CODING	SNP	rs150249745	G	A	1	13006
chr6	157454332	157454334	ARID1B	NON_SYNONYMOUS_CODING	SNP	rs138934947	G	T	1	13006
chr6	157469810	157469812	ARID1B	NON_SYNONYMOUS_CODING	SNP	rs145635490	G	A	9	12998
chr6	157469851	157469853	ARID1B	NON_SYNONYMOUS_CODING	SNP	-	G	T	4	12998
chr6	157469870	157469872	ARID1B	NON_SYNONYMOUS_CODING	SNP	rs138254872	C	G	2	12998
chr6	157469953	157469955	ARID1B	NON_SYNONYMOUS_CODING	SNP	rs146077641	G	C	1	12998
chr6	157470044	157470046	ARID1B	NON_SYNONYMOUS_CODING	SNP	-	G	A	1	12984
chr6	157488189	157488191	ARID1B	NON_SYNONYMOUS_CODING	SNP	rs34786733	G	A	70	12998
chr6	157488211	157488213	ARID1B	NON_SYNONYMOUS_CODING	SNP	-	T	C	1	12998
chr6	157488271	157488273	ARID1B	NON_SYNONYMOUS_CODING	SNP	rs139620600	A	T	4	12998
chr6	157488274	157488276	ARID1B	NON_SYNONYMOUS_CODING	SNP	-	C	T	1	12998
chr6	157488277	157488279	ARID1B	NON_SYNONYMOUS_CODING	SNP	-	C	T	2	12998
chr6	157488324	157488326	ARID1B	SPLICE_SITE_DONOR	SNP	rs148976215	C	T	53	12998
chr6	157495135	157495137	ARID1B	SPLICE_SITE_ACCEPTOR	SNP	-	G	A	1	12998
chr6	157495165	157495167	ARID1B	NON_SYNONYMOUS_CODING	SNP	-	T	C	1	12998
chr6	157495209	157495211	ARID1B	NON_SYNONYMOUS_CODING	SNP	-	G	A	1	12998
chr6	157495233	157495235	ARID1B	NON_SYNONYMOUS_CODING	SNP	-	C	T	1	12998
chr6	157495990	157495992	ARID1B	NON_SYNONYMOUS_CODING	SNP	rs139407686	G	A	3	12998
chr6	157502223	157502225	ARID1B	NON_SYNONYMOUS_CODING	SNP	-	C	T	1	12998
chr6	157502243	157502245	ARID1B	NON_SYNONYMOUS_CODING	SNP	-	G	A	1	12998
chr6	157502254	157502256	ARID1B	NON_SYNONYMOUS_CODING	SNP	-	G	T	1	12998
chr6	157502295	157502297	ARID1B	NON_SYNONYMOUS_CODING	SNP	-	T	G	1	12998
chr6	157505577	157505579	ARID1B	NON_SYNONYMOUS_CODING	SNP	-	C	T	1	12998
chr6	157505580	157505582	ARID1B	NON_SYNONYMOUS_CODING	SNP	-	C	T	1	12994
chr6	157510823	157510825	ARID1B	NON_SYNONYMOUS_CODING	SNP	rs145857100	G	A	1	12998
chr6	157510852	157510854	ARID1B	NON_SYNONYMOUS_CODING	SNP	rs138482029	C	G	2	12998
chr6	157510900	157510902	ARID1B	NON_SYNONYMOUS_CODING	SNP	rs141190049	A	G	1	12998
chr6	157510901	157510903	ARID1B	NON_SYNONYMOUS_CODING	SNP	-	T	C	1	12998
chr6	157511227	157511229	ARID1B	NON_SYNONYMOUS_CODING	SNP	rs150196933	C	T	1	12998
chr6	157511241	157511243	ARID1B	NON_SYNONYMOUS_CODING	SNP	rs138784762	A	G	1	12998
chr6	157511251	157511253	ARID1B	NON_SYNONYMOUS_CODING	SNP	-	A	G	2	12998
chr6	157511311	157511313	ARID1B	NON_SYNONYMOUS_CODING	SNP	-	C	G	1	12998
chr6	157511332	157511334	ARID1B	NON_SYNONYMOUS_CODING	SNP	rs149389876	G	A	1	12998
chr6	157517325	157517327	ARID1B	NON_SYNONYMOUS_CODING	SNP	-	C	T	1	12998
chr6	157517336	157517338	ARID1B	NON_SYNONYMOUS_CODING	SNP	rs144029881	A	G	6	12998
chr6	157517381	157517383	ARID1B	NON_SYNONYMOUS_CODING	SNP	-	G	A	1	12998
chr6	157517411	157517413	ARID1B	NON_SYNONYMOUS_CODING	SNP	rs138785718	C	T	1	12998
chr6	157517412	157517414	ARID1B	NON_SYNONYMOUS_CODING	SNP	-	G	A	2	12998
chr6	157517436	157517438	ARID1B	NON_SYNONYMOUS_CODING	SNP	rs142808724	G	A	2	12998
chr6	157520039	157520041	ARID1B	NON_SYNONYMOUS_CODING	SNP	-	C	T	1	12982
chr6	157521863	157521865	ARID1B	NON_SYNONYMOUS_CODING	SNP	rs145012943	T	C	2	12998
chr6	157521938	157521940	ARID1B	NON_SYNONYMOUS_CODING	SNP	-	A	G	1	12998
chr6	157521952	157521954	ARID1B	NON_SYNONYMOUS_CODING	SNP	rs149702962	G	A	1	12998
chr6	157521961	157521963	ARID1B	NON_SYNONYMOUS_CODING	SNP	rs145516400	T	G	1	12998
chr6	157521967	157521969	ARID1B	NON_SYNONYMOUS_CODING	SNP	rs140639463	C	G	4	12998
chr6	157521974	157521976	ARID1B	NON_SYNONYMOUS_CODING	SNP	rs144424476	G	A	1	12998
chr6	157521982	157521984	ARID1B	NON_SYNONYMOUS_CODING	SNP	-	A	C	1	12998
chr6	157521984	157521986	ARID1B	NON_SYNONYMOUS_CODING	SNP	-	C	G	1	12998
chr6	157522072	157522074	ARID1B	NON_SYNONYMOUS_CODING	SNP	rs141461351	G	A	2	12998
chr6	157522075	157522077	ARID1B	NON_SYNONYMOUS_CODING	SNP	-	G	A	1	12998
chr6	157522079	157522081	ARID1B	NON_SYNONYMOUS_CODING	SNP	-	C	T	1	12998
chr6	157522151	157522153	ARID1B	NON_SYNONYMOUS_CODING	SNP	-	A	G	1	12998
chr6	157522187	157522189	ARID1B	NON_SYNONYMOUS_CODING	SNP	-	C	T	1	12998
chr6	157522204	157522206	ARID1B	NON_SYNONYMOUS_CODING	SNP	rs142788313	A	G	6	12998
chr6	157522223	157522225	ARID1B	NON_SYNONYMOUS_CODING	SNP	rs138181857	T	C	2	12998
chr6	157522375	157522377	ARID1B	NON_SYNONYMOUS_CODING	SNP	-	A	G	1	12998
chr6	157522421	157522423	ARID1B	NON_SYNONYMOUS_CODING	SNP	-	A	G	1	12998
chr6	157522459	157522461	ARID1B	NON_SYNONYMOUS_CODING	SNP	rs139214813	A	G	1	12998
chr6	157522615	157522617	ARID1B	NON_SYNONYMOUS_CODING	SNP	-	G	C	1	12948
chr6	157525119	157525121	ARID1B	NON_SYNONYMOUS_CODING	SNP	rs140177120	A	G	14	12998
chr6	157527369	157527371	ARID1B	NON_SYNONYMOUS_CODING	SNP	-	A	G	2	12998
chr6	157527373	157527375	ARID1B	NON_SYNONYMOUS_CODING	SNP	rs149841055	A	G	10	12998
chr6	157527481	157527483	ARID1B	NON_SYNONYMOUS_CODING	SNP	rs149518409	A	C	107	12998
chr6	157527498	157527500	ARID1B	NON_SYNONYMOUS_CODING	SNP	-	G	A	1	12998
chr6	157527528	157527530	ARID1B	NON_SYNONYMOUS_CODING	SNP	rs147690017	A	C	2	12998
chr6	157527531	157527533	ARID1B	NON_SYNONYMOUS_CODING	SNP	-	G	A	1	12998
chr6	157527546	157527548	ARID1B	NON_SYNONYMOUS_CODING	SNP	-	G	A	1	12998
chr6	157527577	157527579	ARID1B	NON_SYNONYMOUS_CODING	SNP	rs142466273	C	T	1	12998
chr6	157527672	157527674	ARID1B	NON_SYNONYMOUS_CODING	SNP	rs138149494	G	T	2	12998
chr6	157527697	157527699	ARID1B	NON_SYNONYMOUS_CODING	SNP	-	G	A	1	12998
chr6	157527808	157527810	ARID1B	NON_SYNONYMOUS_CODING	SNP	-	G	A	2	12998
chr6	157527820	157527822	ARID1B	NON_SYNONYMOUS_CODING	SNP	-	C	G	3	12998
chr6	157527864	157527866	ARID1B	NON_SYNONYMOUS_CODING	SNP	-	G	A	1	12998
chr6	157527997	157527999	ARID1B	NON_SYNONYMOUS_CODING	SNP	-	A	G	1	12998
chr6	157528249	157528251	ARID1B	NON_SYNONYMOUS_CODING	SNP	-	C	T	1	12998
chr6	157528345	157528347	ARID1B	NON_SYNONYMOUS_CODING	SNP	rs139429265	C	T	1	12998
chr6	157528396	157528398	ARID1B	NON_SYNONYMOUS_CODING	SNP	-	C	T	1	12998
chr6	157528495	157528497	ARID1B	NON_SYNONYMOUS_CODING	SNP	rs149978361	C	T	1	12998
chr6	157528887	157528889	ARID1B	NON_SYNONYMOUS_CODING	SNP	rs150698489	A	T	2	12998
chr6	157528908	157528910	ARID1B	NON_SYNONYMOUS_CODING	SNP	-	C	T	1	12998
chr6	157528909	157528911	ARID1B	NON_SYNONYMOUS_CODING	SNP	rs146468586	G	A	3	12998
chr6	157528924	157528926	ARID1B	NON_SYNONYMOUS_CODING	SNP	-	T	C	1	12998
chr7	99699377	99699379	AP4M1	NON_SYNONYMOUS_CODING	SNP	-	C	T	1	13006
chr7	99699535	99699537	AP4M1	NON_SYNONYMOUS_CODING	SNP	rs140286559	A	T	1	12994
chr7	99699556	99699558	AP4M1	NON_SYNONYMOUS_CODING	SNP	rs144016415	C	T	1	13006
chr7	99699580	99699582	AP4M1	NON_SYNONYMOUS_CODING	SNP	rs141331558	C	T	3	13006
chr7	99700306	99700308	AP4M1	NON_SYNONYMOUS_CODING	SNP	-	G	A	1	13006
chr7	99700309	99700311	AP4M1	NON_SYNONYMOUS_CODING	SNP	rs143405011	C	T	1	13006
chr7	99700351	99700353	AP4M1	NON_SYNONYMOUS_CODING	SNP	rs148371121	G	T	1	13006
chr7	99700358	99700360	AP4M1	NON_SYNONYMOUS_CODING	SNP	-	C	T	1	13006
chr7	99700369	99700371	AP4M1	NON_SYNONYMOUS_CODING;SPLICE_SITE_DONOR	SNP	-	G	A	1	13006
chr7	99700393	99700395	AP4M1	NON_SYNONYMOUS_CODING	SNP	rs150400480	C	G	1	13006
chr7	99700505	99700507	AP4M1	NON_SYNONYMOUS_CODING	SNP	-	G	A	1	13006
chr7	99700526	99700528	AP4M1	NON_SYNONYMOUS_CODING	SNP	-	G	A	4	13006
chr7	99700564	99700566	AP4M1	NON_SYNONYMOUS_CODING	SNP	rs138437966	A	C	5	13006
chr7	99701059	99701061	AP4M1	NON_SYNONYMOUS_CODING	SNP	rs147261925	C	T	4	13006
chr7	99701086	99701088	AP4M1	NON_SYNONYMOUS_CODING	SNP	rs138131967	C	T	6	13006
chr7	99701253	99701255	AP4M1	NON_SYNONYMOUS_CODING	SNP	-	A	G	1	13006
chr7	99701267	99701269	AP4M1	NON_SYNONYMOUS_CODING	SNP	-	C	T	1	13006
chr7	99701284	99701286	AP4M1	NON_SYNONYMOUS_CODING	SNP	-	C	G	1	13006
chr7	99701285	99701287	AP4M1	NON_SYNONYMOUS_CODING	SNP	rs141174349	C	T	2	13006
chr7	99701708	99701710	AP4M1	SPLICE_SITE_ACCEPTOR	SNP	-	T	G	10	13006
chr7	99701774	99701776	AP4M1	NON_SYNONYMOUS_CODING	SNP	-	A	T	1	13006
chr7	99702511	99702513	AP4M1	NON_SYNONYMOUS_CODING	SNP	rs144050062	G	A	4	13006
chr7	99702526	99702528	AP4M1	NON_SYNONYMOUS_CODING	SNP	-	G	C	1	13006
chr7	99702532	99702534	AP4M1	NON_SYNONYMOUS_CODING	SNP	rs146445385	C	T	1	13006
chr7	99702550	99702552	AP4M1	NON_SYNONYMOUS_CODING	SNP	-	C	T	1	13006
chr7	99702672	99702674	AP4M1	NON_SYNONYMOUS_CODING	SNP	-	C	T	1	13006
chr7	99702673	99702675	AP4M1	NON_SYNONYMOUS_CODING	SNP	-	G	A	1	13006
chr7	99702685	99702687	AP4M1	NON_SYNONYMOUS_CODING	SNP	-	C	T	1	13006
chr7	99702690	99702692	AP4M1	NON_SYNONYMOUS_CODING	SNP	-	G	C	1	13006
chr7	99702697	99702699	AP4M1	NON_SYNONYMOUS_CODING	SNP	rs149820983	G	A	2	13006
chr7	99702861	99702863	AP4M1	SPLICE_SITE_ACCEPTOR	SNP	-	G	A	1	13006
chr7	99702874	99702876	AP4M1	NON_SYNONYMOUS_CODING	SNP	rs145887263	G	C	11	13006
chr7	99702876	99702878	AP4M1	NON_SYNONYMOUS_CODING	SNP	-	A	G	2	13006
chr7	99702880	99702882	AP4M1	NON_SYNONYMOUS_CODING	SNP	-	G	A	1	13006
chr7	99702974	99702976	AP4M1	SPLICE_SITE_DONOR	SNP	-	G	T	1	13006
chr7	99703080	99703082	AP4M1	NON_SYNONYMOUS_CODING	SNP	-	G	A	1	13006
chr7	99703137	99703139	AP4M1	NON_SYNONYMOUS_CODING	SNP	rs139122007	T	C	1	13006
chr7	99703148	99703150	AP4M1	STOP_GAINED	SNP	-	C	T	1	13006
chr7	99703160	99703162	AP4M1	SYNONYMOUS_CODING;NON_SYNONYMOUS_CODING	SNP	-	C	T	1	13006
chr7	99703912	99703914	AP4M1	NON_SYNONYMOUS_CODING	SNP	-	A	G	1	13006
chr7	99703919	99703921	AP4M1	SPLICE_SITE_DONOR	SNP	-	T	G	1	13006
chr7	99704058	99704060	AP4M1	NON_SYNONYMOUS_CODING	SNP	rs142329307	G	T	1	13006
chr7	99704059	99704061	AP4M1	NON_SYNONYMOUS_CODING	SNP	-	G	C	2	13006
chr7	99704078	99704080	AP4M1	NON_SYNONYMOUS_CODING	SNP	rs145979929	C	A	9	13006
chr7	99704099	99704101	AP4M1	NON_SYNONYMOUS_CODING	SNP	rs139861201	G	A	5	13004
chr7	99704319	99704321	AP4M1	NON_SYNONYMOUS_CODING	SNP	-	C	T	1	13006
chr7	99704407	99704409	AP4M1	NON_SYNONYMOUS_CODING	SNP	rs150135687	G	A	1	13006
chr7	99704484	99704486	AP4M1	NON_SYNONYMOUS_CODING	SNP	rs147738731	G	A	2	13006
chr7	99707808	99707810	AP4M1;TAF6	SPLICE_SITE_ACCEPTOR	SNP	rs4134918	C	T	38	13006
chr7	99707885	99707887	AP4M1;TAF6	SYNONYMOUS_CODING;NON_SYNONYMOUS_CODING	SNP	rs137973712	G	A	1	13006
chr7	145814040	145814042	CNTNAP2	NON_SYNONYMOUS_CODING	SNP	-	G	A	8	12532
chr7	146471371	146471373	CNTNAP2	NON_SYNONYMOUS_CODING	SNP	-	A	T	1	13006
chr7	146471400	146471402	CNTNAP2	NON_SYNONYMOUS_CODING	SNP	rs137924687	G	A	9	13006
chr7	146471445	146471447	CNTNAP2	NON_SYNONYMOUS_CODING	SNP	-	G	A	1	13006
chr7	146536819	146536821	CNTNAP2	NON_SYNONYMOUS_CODING	SNP	rs149632465	C	T	1	13006
chr7	146536831	146536833	CNTNAP2	NON_SYNONYMOUS_CODING	SNP	-	G	A	2	13006
chr7	146536834	146536836	CNTNAP2	NON_SYNONYMOUS_CODING	SNP	-	C	G	1	13006
chr7	146536868	146536870	CNTNAP2	NON_SYNONYMOUS_CODING	SNP	rs138924087	G	A	2	13006
chr7	146536875	146536877	CNTNAP2	NON_SYNONYMOUS_CODING	SNP	rs142185444	G	T	1	13006
chr7	146536886	146536888	CNTNAP2	NON_SYNONYMOUS_CODING	SNP	rs146331571	T	C	2	13006
chr7	146536993	146536995	CNTNAP2	NON_SYNONYMOUS_CODING	SNP	rs139694086	T	G	2	13006
chr7	146741011	146741013	CNTNAP2	NON_SYNONYMOUS_CODING	SNP	-	A	G	2	13006
chr7	146741074	146741076	CNTNAP2	NON_SYNONYMOUS_CODING	SNP	rs138738227	G	A	5	13006
chr7	146741107	146741109	CNTNAP2	NON_SYNONYMOUS_CODING	SNP	-	G	T	1	13006
chr7	146805319	146805321	CNTNAP2	NON_SYNONYMOUS_CODING	SNP	-	T	C	2	13006
chr7	146805357	146805359	CNTNAP2	NON_SYNONYMOUS_CODING	SNP	rs144443615	G	T	1	13006
chr7	146805363	146805365	CNTNAP2	NON_SYNONYMOUS_CODING	SNP	-	C	A	2	13006
chr7	146805369	146805371	CNTNAP2	NON_SYNONYMOUS_CODING	SNP	-	G	A	1	13006
chr7	146818064	146818066	CNTNAP2	SPLICE_SITE_ACCEPTOR	SNP	-	A	T	1	13006
chr7	146818065	146818067	CNTNAP2	SPLICE_SITE_ACCEPTOR	SNP	-	C	A	1	13006
chr7	146818093	146818095	CNTNAP2	NON_SYNONYMOUS_CODING	SNP	-	T	C	1	13006
chr7	146818168	146818170	CNTNAP2	NON_SYNONYMOUS_CODING	SNP	-	G	C	1	13006
chr7	146818169	146818171	CNTNAP2	NON_SYNONYMOUS_CODING	SNP	rs150918383	G	C	44	13006
chr7	146818172	146818174	CNTNAP2	NON_SYNONYMOUS_CODING	SNP	-	G	A	1	13006
chr7	146818175	146818177	CNTNAP2	NON_SYNONYMOUS_CODING	SNP	rs140716136	G	T	1	13006
chr7	146818197	146818199	CNTNAP2	NON_SYNONYMOUS_CODING	SNP	-	G	C	1	13006
chr7	146825809	146825811	CNTNAP2	NON_SYNONYMOUS_CODING	SNP	rs139042086	C	T	1	13006
chr7	146825874	146825876	CNTNAP2	NON_SYNONYMOUS_CODING	SNP	-	G	A	1	13006
chr7	146825877	146825879	CNTNAP2	NON_SYNONYMOUS_CODING	SNP	rs145832489	G	A	2	13006
chr7	146825895	146825897	CNTNAP2	NON_SYNONYMOUS_CODING	SNP	-	G	A	1	13006
chr7	146829357	146829359	CNTNAP2	NON_SYNONYMOUS_CODING	SNP	-	G	T	1	13006
chr7	146829370	146829372	CNTNAP2	NON_SYNONYMOUS_CODING	SNP	rs149576292	C	T	2	13006
chr7	146829397	146829399	CNTNAP2	NON_SYNONYMOUS_CODING	SNP	-	G	A	1	13006
chr7	146829417	146829419	CNTNAP2	NON_SYNONYMOUS_CODING	SNP	-	C	T	2	13006
chr7	146829472	146829474	CNTNAP2	NON_SYNONYMOUS_CODING	SNP	rs143877693	A	G	32	13006
chr7	146829499	146829501	CNTNAP2	NON_SYNONYMOUS_CODING	SNP	rs34456867	C	T	73	13006
chr7	146829501	146829503	CNTNAP2	NON_SYNONYMOUS_CODING	SNP	rs147815978	G	T	1	13006
chr7	146829539	146829541	CNTNAP2	NON_SYNONYMOUS_CODING	SNP	-	C	G	1	13006
chr7	146829592	146829594	CNTNAP2	NON_SYNONYMOUS_CODING	SNP	rs144970713	T	A	1	13006
chr7	146829605	146829607	CNTNAP2	SPLICE_SITE_DONOR	SNP	-	G	C	1	13006
chr7	146997319	146997321	CNTNAP2	NON_SYNONYMOUS_CODING	SNP	-	C	T	1	13006
chr7	146997363	146997365	CNTNAP2	NON_SYNONYMOUS_CODING	SNP	rs149032771	G	A	2	13006
chr7	146997368	146997370	CNTNAP2	NON_SYNONYMOUS_CODING	SNP	-	G	T	1	13006
chr7	147092705	147092707	CNTNAP2	NON_SYNONYMOUS_CODING	SNP	-	C	G	1	13004
chr7	147092716	147092718	CNTNAP2	NON_SYNONYMOUS_CODING	SNP	-	G	C	1	13004
chr7	147092780	147092782	CNTNAP2	NON_SYNONYMOUS_CODING	SNP	-	G	A	1	13004
chr7	147092781	147092783	CNTNAP2	NON_SYNONYMOUS_CODING	SNP	-	A	G	1	13004
chr7	147092826	147092828	CNTNAP2	NON_SYNONYMOUS_CODING	SNP	-	G	A	1	13004
chr7	147092843	147092845	CNTNAP2	NON_SYNONYMOUS_CODING	SNP	rs140699088	A	G	1	13004
chr7	147183064	147183066	CNTNAP2	NON_SYNONYMOUS_CODING	SNP	-	C	T	2	13006
chr7	147259237	147259239	CNTNAP2	NON_SYNONYMOUS_CODING	SNP	rs141064983	G	A	4	13006
chr7	147259309	147259311	CNTNAP2	NON_SYNONYMOUS_CODING	SNP	rs142980731	G	A	4	13006
chr7	147259330	147259332	CNTNAP2	NON_SYNONYMOUS_CODING	SNP	rs147447659	G	A	3	13006
chr7	147259331	147259333	CNTNAP2	NON_SYNONYMOUS_CODING	SNP	rs138313942	T	C	1	13006
chr7	147336253	147336255	CNTNAP2	NON_SYNONYMOUS_CODING	SNP	rs144623130	G	A	3	13006
chr7	147336298	147336300	CNTNAP2	NON_SYNONYMOUS_CODING	SNP	-	G	A	1	13006
chr7	147336337	147336339	CNTNAP2	NON_SYNONYMOUS_CODING	SNP	-	G	A	2	13006
chr7	147336346	147336348	CNTNAP2	NON_SYNONYMOUS_CODING	SNP	-	G	C	1	13006
chr7	147600652	147600654	CNTNAP2	SPLICE_SITE_ACCEPTOR	SNP	-	G	T	1	13006
chr7	147600680	147600682	CNTNAP2	NON_SYNONYMOUS_CODING	SNP	rs148453565	T	C	16	13006
chr7	147600748	147600750	CNTNAP2	NON_SYNONYMOUS_CODING	SNP	-	G	A	1	13006
chr7	147600762	147600764	CNTNAP2	NON_SYNONYMOUS_CODING	SNP	-	C	A	1	13006
chr7	147600794	147600796	CNTNAP2	NON_SYNONYMOUS_CODING	SNP	rs142642638	A	T	1	13006
chr7	147600795	147600797	CNTNAP2	NON_SYNONYMOUS_CODING	SNP	-	C	A	1	13006
chr7	147600796	147600798	CNTNAP2	NON_SYNONYMOUS_CODING	SNP	rs150530671	G	A	1	13006
chr7	147675012	147675014	CNTNAP2	NON_SYNONYMOUS_CODING	SNP	-	T	C	1	13006
chr7	147675053	147675055	CNTNAP2	NON_SYNONYMOUS_CODING	SNP	rs138517537	G	A	1	13006
chr7	147675066	147675068	CNTNAP2	NON_SYNONYMOUS_CODING	SNP	rs73464271	G	A	11	13006
chr7	147815274	147815276	CNTNAP2	NON_SYNONYMOUS_CODING	SNP	rs140239461	G	A	2	13006
chr7	147815286	147815288	CNTNAP2	NON_SYNONYMOUS_CODING	SNP	-	G	A	1	13006
chr7	147815310	147815312	CNTNAP2	NON_SYNONYMOUS_CODING	SNP	rs145432657	A	G	1	13006
chr7	147815317	147815319	CNTNAP2	NON_SYNONYMOUS_CODING	SNP	rs138344590	C	G	1	13006
chr7	147844579	147844581	CNTNAP2	SPLICE_SITE_ACCEPTOR	SNP	-	C	T	1	13006
chr7	147844633	147844635	CNTNAP2	NON_SYNONYMOUS_CODING	SNP	rs121908445	T	C	1	13006
chr7	147844636	147844638	CNTNAP2	NON_SYNONYMOUS_CODING	SNP	rs138481453	T	C	11	13006
chr7	147844659	147844661	CNTNAP2	NON_SYNONYMOUS_CODING	SNP	-	A	G	1	13006
chr7	147844665	147844667	CNTNAP2	NON_SYNONYMOUS_CODING	SNP	-	G	A	1	13006
chr7	147844677	147844679	CNTNAP2	NON_SYNONYMOUS_CODING	SNP	-	C	T	1	13006
chr7	147844725	147844727	CNTNAP2	NON_SYNONYMOUS_CODING	SNP	-	C	T	1	13006
chr7	147844743	147844745	CNTNAP2	NON_SYNONYMOUS_CODING	SNP	rs141617212	C	T	2	13006
chr7	147844771	147844773	CNTNAP2	NON_SYNONYMOUS_CODING	SNP	-	G	T	1	13006
chr7	147869353	147869355	CNTNAP2	NON_SYNONYMOUS_CODING	SNP	-	G	A	1	13006
chr7	147869514	147869516	CNTNAP2	NON_SYNONYMOUS_CODING	SNP	rs138257598	C	A	1	13006
chr7	147869572	147869574	CNTNAP2	SPLICE_SITE_DONOR	SNP	-	A	G	1	13006
chr7	147869574	147869576	CNTNAP2	SPLICE_SITE_DONOR	SNP	-	G	A	2	13006
chr7	147869575	147869577	CNTNAP2	SPLICE_SITE_DONOR	SNP	-	G	A	1	13006
chr7	147914414	147914416	CNTNAP2	STOP_GAINED	SNP	-	C	T	1	13006
chr7	147914415	147914417	CNTNAP2	NON_SYNONYMOUS_CODING	SNP	rs143879959	G	A	1	13006
chr7	147914448	147914450	CNTNAP2	NON_SYNONYMOUS_CODING	SNP	-	G	C	1	13006
chr7	147914456	147914458	CNTNAP2	NON_SYNONYMOUS_CODING	SNP	rs150797800	A	G	1	13006
chr7	147914475	147914477	CNTNAP2	NON_SYNONYMOUS_CODING	SNP	rs149506328	C	G	1	13006
chr7	147914480	147914482	CNTNAP2	NON_SYNONYMOUS_CODING	SNP	rs144003410	G	A	1	13006
chr7	147914483	147914485	CNTNAP2	NON_SYNONYMOUS_CODING	SNP	-	C	G	1	13006
chr7	147914499	147914501	CNTNAP2	NON_SYNONYMOUS_CODING	SNP	-	C	T	1	13006
chr7	147914519	147914521	CNTNAP2	NON_SYNONYMOUS_CODING	SNP	-	A	G	1	13006
chr7	147914522	147914524	CNTNAP2	NON_SYNONYMOUS_CODING	SNP	rs139930720	C	T	1	13006
chr7	147914523	147914525	CNTNAP2	NON_SYNONYMOUS_CODING	SNP	-	G	A	1	13006
chr7	147914547	147914549	CNTNAP2	NON_SYNONYMOUS_CODING	SNP	-	C	T	1	13006
chr7	147914561	147914563	CNTNAP2	NON_SYNONYMOUS_CODING	SNP	rs146225600	C	A	8	13006
chr7	147926794	147926796	CNTNAP2	NON_SYNONYMOUS_CODING	SNP	rs111599875	T	C	32	13006
chr7	147926844	147926846	CNTNAP2	NON_SYNONYMOUS_CODING	SNP	-	C	T	1	13006
chr7	147964139	147964141	CNTNAP2	NON_SYNONYMOUS_CODING	SNP	-	T	C	1	13006
chr7	147964178	147964180	CNTNAP2	NON_SYNONYMOUS_CODING	SNP	-	T	C	1	13006
chr7	148080779	148080781	CNTNAP2	NON_SYNONYMOUS_CODING	SNP	rs151111779	C	T	1	13006
chr7	148080819	148080821	CNTNAP2	NON_SYNONYMOUS_CODING	SNP	-	C	G	1	13006
chr7	148080938	148080940	CNTNAP2	NON_SYNONYMOUS_CODING	SNP	rs147706292	C	T	1	13006
chr7	148080949	148080951	CNTNAP2	NON_SYNONYMOUS_CODING	SNP	rs143256141	G	A	1	13004
chr7	148106557	148106559	CNTNAP2	NON_SYNONYMOUS_CODING	SNP	-	T	C	1	13006
chr7	148112568	148112570	CNTNAP2	NON_SYNONYMOUS_CODING	SNP	rs150167891	T	C	1	13006
chr7	148112573	148112575	CNTNAP2	NON_SYNONYMOUS_CODING	SNP	rs138661307	C	T	1	13006
chr7	148112630	148112632	CNTNAP2	NON_SYNONYMOUS_CODING	SNP	rs139234992	G	A	1	13006
chr7	148112631	148112633	CNTNAP2	NON_SYNONYMOUS_CODING	SNP	rs149487593	C	T	3	13006
chr7	148112661	148112663	CNTNAP2	NON_SYNONYMOUS_CODING	SNP	rs148611916	A	G	4	13006
chr7	148112679	148112681	CNTNAP2	NON_SYNONYMOUS_CODING	SNP	rs142434274	A	C	8	13006
chr7	148112680	148112682	CNTNAP2	NON_SYNONYMOUS_CODING	SNP	rs147968599	T	G	2	13006
chr8	15397967	15397969	TUSC3	NON_SYNONYMOUS_CODING	SNP	rs148484102	G	T	1	12910
chr8	15397976	15397978	TUSC3	NON_SYNONYMOUS_CODING	SNP	-	C	T	4	12930
chr8	15480642	15480644	TUSC3	NON_SYNONYMOUS_CODING	SNP	rs11545035	A	G	84	13006
chr8	15480687	15480689	TUSC3	NON_SYNONYMOUS_CODING	SNP	-	C	T	1	13006
chr8	15480688	15480690	TUSC3	NON_SYNONYMOUS_CODING	SNP	rs146702728	C	T	2	13006
chr8	15508311	15508313	TUSC3	NON_SYNONYMOUS_CODING	SNP	-	G	A	2	13006
chr8	15517016	15517018	TUSC3	NON_SYNONYMOUS_CODING	SNP	-	T	G	1	13006
chr8	15517019	15517021	TUSC3	NON_SYNONYMOUS_CODING	SNP	-	A	G	1	13006
chr8	15517100	15517102	TUSC3	NON_SYNONYMOUS_CODING	SNP	-	T	C	1	13006
chr8	15519773	15519775	TUSC3	NON_SYNONYMOUS_CODING	SNP	rs146409575	A	G	2	13006
chr8	15531274	15531276	TUSC3	NON_SYNONYMOUS_CODING	SNP	-	C	G	1	13006
chr8	15601051	15601053	TUSC3	NON_SYNONYMOUS_CODING	SNP	-	G	T	2	13006
chr8	15605888	15605890	TUSC3	NON_SYNONYMOUS_CODING	SNP	-	T	C	1	13006
chr8	15605909	15605911	TUSC3	NON_SYNONYMOUS_CODING	SNP	-	G	C	1	13006
chr8	15605940	15605942	TUSC3	NON_SYNONYMOUS_CODING	SNP	rs138405200	T	C	1	13006
chr8	15615314	15615316	TUSC3	NON_SYNONYMOUS_CODING	SNP	rs146362846	G	T	1	13006
chr8	15615316	15615318	TUSC3	STOP_LOST	SNP	-	G	T	1	13006
chr8	15615364	15615366	TUSC3	SPLICE_SITE_DONOR	SNP	-	G	A	3	13006
chr8	37595485	37595487	ERLIN2	NON_SYNONYMOUS_CODING	SNP	-	T	G	1	13006
chr8	37595547	37595549	ERLIN2	SPLICE_SITE_DONOR	SNP	-	G	A	1	13006
chr8	37597910	37597912	ERLIN2	NON_SYNONYMOUS_CODING	SNP	-	G	A	1	13006
chr8	37597922	37597924	ERLIN2	NON_SYNONYMOUS_CODING	SNP	rs143647454	C	T	1	13006
chr8	37597967	37597969	ERLIN2	SPLICE_SITE_DONOR	SNP	-	T	C	1	13006
chr8	37601889	37601891	ERLIN2	NON_SYNONYMOUS_CODING	SNP	-	A	T	3	13006
chr8	37601938	37601940	ERLIN2	SPLICE_SITE_DONOR	SNP	-	G	A	1	13006
chr8	37602119	37602121	ERLIN2	NON_SYNONYMOUS_CODING	SNP	-	C	G	1	13006
chr8	37602178	37602180	ERLIN2	NON_SYNONYMOUS_CODING	SNP	-	T	C	1	13006
chr8	37602258	37602260	ERLIN2	NON_SYNONYMOUS_CODING	SNP	-	T	G	2	13006
chr8	37607943	37607945	ERLIN2	NON_SYNONYMOUS_CODING	SNP	rs149254654	G	A	1	13006
chr8	37607985	37607987	ERLIN2	NON_SYNONYMOUS_CODING	SNP	-	C	T	1	13006
chr8	37609179	37609181	ERLIN2	NON_SYNONYMOUS_CODING	SNP	-	A	T	1	13006
chr8	37610962	37610964	ERLIN2	SPLICE_SITE_ACCEPTOR	SNP	-	C	G	17	13006
chr8	37610999	37611001	ERLIN2	NON_SYNONYMOUS_CODING	SNP	-	G	T	1	13006
chr8	37611042	37611044	ERLIN2	NON_SYNONYMOUS_CODING	SNP	-	A	G	1	13006
chr8	37611049	37611051	ERLIN2	SPLICE_SITE_DONOR	SNP	-	A	G	1	13006
chr8	37611559	37611561	ERLIN2	NON_SYNONYMOUS_CODING	SNP	rs140114699	T	C	2	13006
chr8	37611595	37611597	ERLIN2	NON_SYNONYMOUS_CODING	SNP	rs143710929	A	T	1	13006
chr8	38090550	38090552	DDHD2	NON_SYNONYMOUS_CODING	SNP	rs138068744	G	T	1	13006
chr8	38090564	38090566	DDHD2	NON_SYNONYMOUS_CODING	SNP	rs143549962	C	T	1	13006
chr8	38090625	38090627	DDHD2	NON_SYNONYMOUS_CODING	SNP	rs145837688	A	C	1	13006
chr8	38090681	38090683	DDHD2	NON_SYNONYMOUS_CODING	SNP	-	T	C	1	13006
chr8	38091916	38091918	DDHD2	NON_SYNONYMOUS_CODING;SPLICE_SITE_ACCEPTOR	SNP	rs141644282	G	T	22	13006
chr8	38091917	38091919	DDHD2	NON_SYNONYMOUS_CODING	SNP	rs150361106	G	A	18	13006
chr8	38091982	38091984	DDHD2	NON_SYNONYMOUS_CODING	SNP	-	C	T	1	13006
chr8	38091994	38091996	DDHD2	NON_SYNONYMOUS_CODING	SNP	rs144436068	T	C	1	13006
chr8	38092050	38092052	DDHD2	NON_SYNONYMOUS_CODING	SNP	rs148587720	C	G	2	13006
chr8	38092083	38092085	DDHD2	NON_SYNONYMOUS_CODING	SNP	-	C	G	1	13006
chr8	38092102	38092104	DDHD2	SYNONYMOUS_CODING;SPLICE_SITE_DONOR	SNP	rs141974093	G	C	1	13006
chr8	38095098	38095100	DDHD2	NON_SYNONYMOUS_CODING	SNP	rs143782453	A	G	1	12998
chr8	38095627	38095629	DDHD2	NON_SYNONYMOUS_CODING	SNP	-	G	C	1	13006
chr8	38095672	38095674	DDHD2	STOP_GAINED	SNP	-	C	T	1	13006
chr8	38097797	38097799	DDHD2	NON_SYNONYMOUS_CODING	SNP	-	C	A	2	13006
chr8	38099782	38099784	DDHD2	NON_SYNONYMOUS_CODING	SNP	-	G	A	1	13006
chr8	38099821	38099823	DDHD2	NON_SYNONYMOUS_CODING	SNP	-	C	T	1	13006
chr8	38103254	38103256	DDHD2	SPLICE_SITE_ACCEPTOR	SNP	-	T	C	2	13006
chr8	38103270	38103272	DDHD2	NON_SYNONYMOUS_CODING	SNP	-	G	A	1	13006
chr8	38103309	38103311	DDHD2	NON_SYNONYMOUS_CODING	SNP	-	C	T	1	13006
chr8	38103365	38103367	DDHD2	NON_SYNONYMOUS_CODING	SNP	-	A	G	1	13006
chr8	38103372	38103374	DDHD2	NON_SYNONYMOUS_CODING	SNP	-	A	G	1	13006
chr8	38103459	38103461	DDHD2	NON_SYNONYMOUS_CODING	SNP	rs147619894	A	G	1	13006
chr8	38103763	38103765	DDHD2	NON_SYNONYMOUS_CODING	SNP	-	G	T	1	13002
chr8	38103782	38103784	DDHD2	NON_SYNONYMOUS_CODING	SNP	-	C	G	2	13004
chr8	38105231	38105233	DDHD2	NON_SYNONYMOUS_CODING	SNP	rs148664622	A	G	46	12988
chr8	38105234	38105236	DDHD2	NON_SYNONYMOUS_CODING	SNP	rs145943165	C	T	3	12988
chr8	38105252	38105254	DDHD2	NON_SYNONYMOUS_CODING	SNP	-	A	T	1	12996
chr8	38105344	38105346	DDHD2	NON_SYNONYMOUS_CODING	SNP	-	G	A	2	12984
chr8	38107226	38107228	DDHD2	NON_SYNONYMOUS_CODING	SNP	-	C	A	1	13006
chr8	38107285	38107287	DDHD2	NON_SYNONYMOUS_CODING	SNP	-	A	G	1	13006
chr8	38107318	38107320	DDHD2	NON_SYNONYMOUS_CODING	SNP	rs150297742	A	G	2	13006
chr8	38109429	38109431	DDHD2	NON_SYNONYMOUS_CODING	SNP	-	G	T	1	13006
chr8	38109486	38109488	DDHD2	NON_SYNONYMOUS_CODING	SNP	-	G	A	1	13006
chr8	38109493	38109495	DDHD2	NON_SYNONYMOUS_CODING	SNP	-	G	T	3	13006
chr8	38109540	38109542	DDHD2	NON_SYNONYMOUS_CODING	SNP	rs149644407	G	A	1	13006
chr8	38109550	38109552	DDHD2	SPLICE_SITE_DONOR	SNP	-	C	G	2	13006
chr8	38109668	38109670	DDHD2	NON_SYNONYMOUS_CODING	SNP	rs146163106	G	A	3	13006
chr8	38109733	38109735	DDHD2	STOP_GAINED	SNP	-	C	T	1	13006
chr8	38109761	38109763	DDHD2	NON_SYNONYMOUS_CODING	SNP	-	A	G	1	13006
chr8	38109805	38109807	DDHD2	SPLICE_SITE_DONOR	SNP	-	G	A	1	13006
chr8	38110269	38110271	DDHD2	NON_SYNONYMOUS_CODING;START_LOST	SNP	-	A	G	1	13006
chr8	38110347	38110349	DDHD2	SPLICE_SITE_DONOR	SNP	-	T	A	7	13006
chr8	38110497	38110499	DDHD2	NON_SYNONYMOUS_CODING	SNP	-	A	T	1	13006
chr8	38110531	38110533	DDHD2	NON_SYNONYMOUS_CODING	SNP	-	C	T	1	13006
chr8	38110539	38110541	DDHD2	NON_SYNONYMOUS_CODING	SNP	-	A	T	1	13006
chr8	38110587	38110589	DDHD2	NON_SYNONYMOUS_CODING	SNP	rs142193606	T	G	1	13006
chr8	38110597	38110599	DDHD2	NON_SYNONYMOUS_CODING	SNP	-	C	T	1	13006
chr8	38110626	38110628	DDHD2	NON_SYNONYMOUS_CODING	SNP	-	A	C	2	13006
chr8	38111084	38111086	DDHD2	NON_SYNONYMOUS_CODING	SNP	-	G	A	1	13006
chr8	38111159	38111161	DDHD2	NON_SYNONYMOUS_CODING	SNP	-	G	C	1	13006
chr8	38111163	38111165	DDHD2	NON_SYNONYMOUS_CODING	SNP	-	A	G	1	13006
chr8	38111228	38111230	DDHD2	NON_SYNONYMOUS_CODING	SNP	rs148536791	T	A	23	13006
chr8	38117582	38117584	DDHD2	NON_SYNONYMOUS_CODING	SNP	-	G	A	1	13006
chr8	61121389	61121391	CA8	NON_SYNONYMOUS_CODING	SNP	rs141726537	G	T	2	13006
chr8	61135204	61135206	CA8	SPLICE_SITE_DONOR	SNP	-	C	A	2	13006
chr8	61135221	61135223	CA8	NON_SYNONYMOUS_CODING	SNP	rs138405228	T	C	6	13006
chr8	61139426	61139428	CA8	SPLICE_SITE_DONOR	SNP	rs144839897	C	T	60	13006
chr8	61144836	61144838	CA8	SPLICE_SITE_DONOR	SNP	-	G	T	1	13006
chr8	61144874	61144876	CA8	NON_SYNONYMOUS_CODING	SNP	rs148297638	G	A	1	13006
chr8	61178511	61178513	CA8	NON_SYNONYMOUS_CODING	SNP	rs139958315	G	A	1	13006
chr8	61178583	61178585	CA8	NON_SYNONYMOUS_CODING	SNP	-	T	C	1	13006
chr8	61178601	61178603	CA8	NON_SYNONYMOUS_CODING	SNP	rs149391728	G	A	92	13006
chr8	61192268	61192270	CA8	NON_SYNONYMOUS_CODING	SNP	rs149029428	C	T	3	13006
chr8	61192333	61192335	CA8	NON_SYNONYMOUS_CODING	SNP	rs142471870	C	A	1	13006
chr8	61192334	61192336	CA8	NON_SYNONYMOUS_CODING	SNP	-	G	A	2	13006
chr8	61193618	61193620	CA8	NON_SYNONYMOUS_CODING	SNP	rs147962541	C	T	1	12996
chr8	100026071	100026073	VPS13B	NON_SYNONYMOUS_CODING	SNP	-	A	G	1	13006
chr8	100026168	100026170	VPS13B	SPLICE_SITE_DONOR	SNP	-	C	G	1	13006
chr8	100050705	100050707	VPS13B	NON_SYNONYMOUS_CODING	SNP	-	A	G	1	12994
chr8	100108575	100108577	VPS13B	NON_SYNONYMOUS_CODING	SNP	-	C	T	1	13006
chr8	100108576	100108578	VPS13B	NON_SYNONYMOUS_CODING	SNP	rs61754110	G	A	2	13006
chr8	100108605	100108607	VPS13B	NON_SYNONYMOUS_CODING	SNP	-	A	G	1	13006
chr8	100108612	100108614	VPS13B	NON_SYNONYMOUS_CODING	SNP	-	C	T	1	13006
chr8	100115203	100115205	VPS13B	STOP_GAINED	SNP	rs144539572	C	T	3	13002
chr8	100115242	100115244	VPS13B	NON_SYNONYMOUS_CODING	SNP	rs142560687	A	G	1	13006
chr8	100115272	100115274	VPS13B	NON_SYNONYMOUS_CODING	SNP	-	C	A	4	13006
chr8	100115309	100115311	VPS13B	NON_SYNONYMOUS_CODING	SNP	-	T	C	1	13006
chr8	100115326	100115328	VPS13B	NON_SYNONYMOUS_CODING	SNP	-	C	T	1	13006
chr8	100115327	100115329	VPS13B	NON_SYNONYMOUS_CODING	SNP	rs150941426	G	A	3	13006
chr8	100123355	100123357	VPS13B	NON_SYNONYMOUS_CODING	SNP	-	A	G	2	13002
chr8	100123453	100123455	VPS13B	NON_SYNONYMOUS_CODING	SNP	-	C	T	1	12996
chr8	100128085	100128087	VPS13B	NON_SYNONYMOUS_CODING	SNP	rs140709787	G	A	5	12998
chr8	100133449	100133451	VPS13B	NON_SYNONYMOUS_CODING	SNP	-	A	G	8	13006
chr8	100133466	100133468	VPS13B	NON_SYNONYMOUS_CODING	SNP	rs150464408	T	C	2	13006
chr8	100133491	100133493	VPS13B	NON_SYNONYMOUS_CODING	SNP	rs138271331	C	T	1	13006
chr8	100133530	100133532	VPS13B	NON_SYNONYMOUS_CODING	SNP	-	C	A	1	13006
chr8	100133548	100133550	VPS13B	NON_SYNONYMOUS_CODING	SNP	rs143295587	A	G	2	13006
chr8	100133664	100133666	VPS13B	NON_SYNONYMOUS_CODING	SNP	rs139093635	A	G	1	13006
chr8	100146900	100146902	VPS13B	NON_SYNONYMOUS_CODING	SNP	rs143024324	G	T	17	12982
chr8	100146941	100146943	VPS13B	NON_SYNONYMOUS_CODING	SNP	rs147448147	G	C	5	12984
chr8	100147829	100147831	VPS13B	NON_SYNONYMOUS_CODING	SNP	-	T	C	1	13002
chr8	100147860	100147862	VPS13B	NON_SYNONYMOUS_CODING	SNP	rs150783688	C	T	10	13002
chr8	100147925	100147927	VPS13B	NON_SYNONYMOUS_CODING	SNP	rs139141291	C	T	5	13006
chr8	100147928	100147930	VPS13B	NON_SYNONYMOUS_CODING	SNP	-	G	A	1	13006
chr8	100147956	100147958	VPS13B	NON_SYNONYMOUS_CODING	SNP	rs143205296	A	G	8	13004
chr8	100148895	100148897	VPS13B	NON_SYNONYMOUS_CODING	SNP	rs146659631	A	G	1	13006
chr8	100148918	100148920	VPS13B	NON_SYNONYMOUS_CODING	SNP	-	G	A	5	13006
chr8	100148922	100148924	VPS13B	NON_SYNONYMOUS_CODING	SNP	-	C	T	1	13006
chr8	100148955	100148957	VPS13B	NON_SYNONYMOUS_CODING	SNP	-	A	G	1	13006
chr8	100148967	100148969	VPS13B	NON_SYNONYMOUS_CODING	SNP	rs142971568	A	G	2	13006
chr8	100155249	100155251	VPS13B	NON_SYNONYMOUS_CODING	SNP	rs141046414	G	A	4	13006
chr8	100155286	100155288	VPS13B	NON_SYNONYMOUS_CODING	SNP	-	A	G	1	13006
chr8	100155297	100155299	VPS13B	NON_SYNONYMOUS_CODING	SNP	-	A	G	1	13006
chr8	100155317	100155319	VPS13B	NON_SYNONYMOUS_CODING	SNP	rs140601319	G	A	14	13006
chr8	100155320	100155322	VPS13B	NON_SYNONYMOUS_CODING	SNP	-	G	A	1	13006
chr8	100155381	100155383	VPS13B	NON_SYNONYMOUS_CODING	SNP	rs61754109	G	A	23	13006
chr8	100160089	100160091	VPS13B	NON_SYNONYMOUS_CODING	SNP	rs147043610	C	T	2	13006
chr8	100160205	100160207	VPS13B	NON_SYNONYMOUS_CODING	SNP	rs149334616	G	A	7	13006
chr8	100168777	100168779	VPS13B	NON_SYNONYMOUS_CODING	SNP	rs143606631	A	G	1	13004
chr8	100168800	100168802	VPS13B	NON_SYNONYMOUS_CODING	SNP	-	A	G	1	13006
chr8	100168813	100168815	VPS13B	NON_SYNONYMOUS_CODING	SNP	-	C	T	2	13006
chr8	100168818	100168820	VPS13B	NON_SYNONYMOUS_CODING	SNP	rs148047632	C	T	2	13006
chr8	100168831	100168833	VPS13B	NON_SYNONYMOUS_CODING	SNP	rs141744983	C	G	1	13006
chr8	100168837	100168839	VPS13B	NON_SYNONYMOUS_CODING	SNP	-	G	A	1	13006
chr8	100168853	100168855	VPS13B	NON_SYNONYMOUS_CODING	SNP	-	A	T	1	13006
chr8	100168917	100168919	VPS13B	NON_SYNONYMOUS_CODING	SNP	-	A	G	1	13006
chr8	100182266	100182268	VPS13B	NON_SYNONYMOUS_CODING	SNP	-	A	G	1	13006
chr8	100182300	100182302	VPS13B	NON_SYNONYMOUS_CODING	SNP	rs145988999	A	G	1	13006
chr8	100182332	100182334	VPS13B	NON_SYNONYMOUS_CODING	SNP	rs140848350	G	C	3	13004
chr8	100182339	100182341	VPS13B	NON_SYNONYMOUS_CODING	SNP	-	C	A	3	13004
chr8	100182395	100182397	VPS13B	SPLICE_SITE_DONOR	SNP	-	G	A	1	13004
chr8	100205119	100205121	VPS13B	NON_SYNONYMOUS_CODING	SNP	-	A	C	1	13006
chr8	100205125	100205127	VPS13B	NON_SYNONYMOUS_CODING	SNP	-	A	G	5	13006
chr8	100205146	100205148	VPS13B	NON_SYNONYMOUS_CODING	SNP	rs141638933	C	G	6	13006
chr8	100205153	100205155	VPS13B	NON_SYNONYMOUS_CODING	SNP	-	A	G	1	13006
chr8	100205200	100205202	VPS13B	NON_SYNONYMOUS_CODING	SNP	-	A	C	1	13006
chr8	100205207	100205209	VPS13B	NON_SYNONYMOUS_CODING	SNP	rs146195479	A	G	2	13006
chr8	100205239	100205241	VPS13B	NON_SYNONYMOUS_CODING	SNP	rs149866274	T	G	3	13006
chr8	100205240	100205242	VPS13B	NON_SYNONYMOUS_CODING	SNP	rs145419141	C	T	5	13006
chr8	100205242	100205244	VPS13B	NON_SYNONYMOUS_CODING	SNP	rs148788159	G	A	3	13006
chr8	100205243	100205245	VPS13B	NON_SYNONYMOUS_CODING	SNP	-	C	A	1	13006
chr8	100205254	100205256	VPS13B	NON_SYNONYMOUS_CODING	SNP	rs61753721	G	A	113	13006
chr8	100205278	100205280	VPS13B	NON_SYNONYMOUS_CODING	SNP	-	A	T	2	13006
chr8	100205281	100205283	VPS13B	NON_SYNONYMOUS_CODING	SNP	rs147924250	A	G	1	13006
chr8	100286427	100286429	VPS13B	NON_SYNONYMOUS_CODING	SNP	rs141694201	G	A	2	13006
chr8	100286443	100286445	VPS13B	NON_SYNONYMOUS_CODING	SNP	rs147059568	C	A	1	13006
chr8	100286464	100286466	VPS13B	NON_SYNONYMOUS_CODING	SNP	rs147682334	C	T	1	13006
chr8	100286500	100286502	VPS13B	STOP_GAINED	SNP	rs140936527	C	A	1	13006
chr8	100286505	100286507	VPS13B	NON_SYNONYMOUS_CODING	SNP	rs150185067	G	A	7	13006
chr8	100286514	100286516	VPS13B	NON_SYNONYMOUS_CODING	SNP	-	G	A	1	13006
chr8	100286518	100286520	VPS13B	NON_SYNONYMOUS_CODING	SNP	-	C	T	1	13006
chr8	100286552	100286554	VPS13B	NON_SYNONYMOUS_CODING	SNP	rs148777544	A	T	35	13006
chr8	100286562	100286564	VPS13B	SPLICE_SITE_DONOR	SNP	-	A	G	1	13006
chr8	100287324	100287326	VPS13B	NON_SYNONYMOUS_CODING	SNP	-	G	T	1	13006
chr8	100287334	100287336	VPS13B	NON_SYNONYMOUS_CODING	SNP	-	C	A	1	13006
chr8	100287361	100287363	VPS13B	NON_SYNONYMOUS_CODING	SNP	rs149531438	A	G	14	13006
chr8	100287371	100287373	VPS13B	NON_SYNONYMOUS_CODING	SNP	-	A	G	1	13006
chr8	100287421	100287423	VPS13B	NON_SYNONYMOUS_CODING	SNP	-	C	T	1	13006
chr8	100287445	100287447	VPS13B	STOP_GAINED	SNP	-	C	T	1	13006
chr8	100287481	100287483	VPS13B	NON_SYNONYMOUS_CODING	SNP	-	G	A	1	13006
chr8	100396477	100396479	VPS13B	NON_SYNONYMOUS_CODING	SNP	-	T	A	1	13006
chr8	100396534	100396536	VPS13B	NON_SYNONYMOUS_CODING	SNP	-	A	G	1	13006
chr8	100403799	100403801	VPS13B	NON_SYNONYMOUS_CODING	SNP	rs148422160	G	C	1	13006
chr8	100403848	100403850	VPS13B	NON_SYNONYMOUS_CODING	SNP	rs149970869	T	C	1	13006
chr8	100403872	100403874	VPS13B	NON_SYNONYMOUS_CODING	SNP	-	A	G	1	13006
chr8	100443769	100443771	VPS13B	NON_SYNONYMOUS_CODING	SNP	-	C	T	1	13004
chr8	100443797	100443799	VPS13B	NON_SYNONYMOUS_CODING	SNP	rs140015545	T	C	15	13002
chr8	100443809	100443811	VPS13B	NON_SYNONYMOUS_CODING	SNP	-	C	A	2	13000
chr8	100443884	100443886	VPS13B	NON_SYNONYMOUS_CODING	SNP	rs61753722	C	T	94	13006
chr8	100454679	100454681	VPS13B	NON_SYNONYMOUS_CODING	SNP	-	C	G	1	13006
chr8	100454802	100454804	VPS13B	NON_SYNONYMOUS_CODING	SNP	-	A	G	1	13006
chr8	100454803	100454805	VPS13B	NON_SYNONYMOUS_CODING	SNP	rs61759485	A	G	51	13006
chr8	100454830	100454832	VPS13B	NON_SYNONYMOUS_CODING	SNP	rs35342235	C	T	122	13006
chr8	100479754	100479756	VPS13B	NON_SYNONYMOUS_CODING	SNP	rs151247807	G	A	3	13006
chr8	100479764	100479766	VPS13B	NON_SYNONYMOUS_CODING	SNP	rs138729944	A	G	1	13006
chr8	100479793	100479795	VPS13B	STOP_GAINED	SNP	rs140353201	C	T	1	13006
chr8	100479794	100479796	VPS13B	NON_SYNONYMOUS_CODING	SNP	-	G	A	1	13006
chr8	100479823	100479825	VPS13B	NON_SYNONYMOUS_CODING	SNP	rs145417421	G	T	1	13006
chr8	100479845	100479847	VPS13B	NON_SYNONYMOUS_CODING	SNP	rs138000928	A	C	2	13006
chr8	100479851	100479853	VPS13B	NON_SYNONYMOUS_CODING	SNP	rs149478021	C	G	15	13006
chr8	100479866	100479868	VPS13B	SPLICE_SITE_DONOR	SNP	-	G	A	1	13006
chr8	100479867	100479869	VPS13B	SPLICE_SITE_DONOR	SNP	-	T	C	1	13006
chr8	100493910	100493912	VPS13B	NON_SYNONYMOUS_CODING	SNP	-	A	G	2	13006
chr8	100493943	100493945	VPS13B	NON_SYNONYMOUS_CODING	SNP	-	A	G	2	13006
chr8	100493970	100493972	VPS13B	NON_SYNONYMOUS_CODING	SNP	rs142674934	A	T	7	13006
chr8	100494025	100494027	VPS13B	NON_SYNONYMOUS_CODING	SNP	rs145569846	C	G	19	13006
chr8	100513917	100513919	VPS13B	NON_SYNONYMOUS_CODING	SNP	rs150662496	G	A	1	13006
chr8	100513998	100514000	VPS13B	NON_SYNONYMOUS_CODING	SNP	-	A	G	1	13006
chr8	100515122	100515124	VPS13B	NON_SYNONYMOUS_CODING	SNP	-	T	C	1	13006
chr8	100515168	100515170	VPS13B	NON_SYNONYMOUS_CODING	SNP	-	A	G	1	13004
chr8	100519374	100519376	VPS13B	NON_SYNONYMOUS_CODING	SNP	-	G	A	1	13006
chr8	100519375	100519377	VPS13B	NON_SYNONYMOUS_CODING	SNP	-	G	T	1	13006
chr8	100519431	100519433	VPS13B	SPLICE_SITE_DONOR	SNP	-	G	T	1	13006
chr8	100520036	100520038	VPS13B	SYNONYMOUS_CODING;NON_SYNONYMOUS_CODING	SNP	rs149796549	T	C	9	13006
chr8	100520037	100520039	VPS13B	NON_SYNONYMOUS_CODING	SNP	-	G	A	1	13006
chr8	100520070	100520072	VPS13B	NON_SYNONYMOUS_CODING	SNP	-	C	T	1	13006
chr8	100520085	100520087	VPS13B	STOP_GAINED	SNP	rs145741622	C	T	3	13006
chr8	100520119	100520121	VPS13B	NON_SYNONYMOUS_CODING	SNP	rs144187978	G	A	3	13006
chr8	100523325	100523327	VPS13B	SPLICE_SITE_ACCEPTOR	SNP	-	G	A	4	13002
chr8	100523368	100523370	VPS13B	NON_SYNONYMOUS_CODING	SNP	-	A	G	1	13006
chr8	100523430	100523432	VPS13B	NON_SYNONYMOUS_CODING	SNP	rs143566455	T	A	2	13006
chr8	100523562	100523564	VPS13B	NON_SYNONYMOUS_CODING	SNP	-	A	G	1	13006
chr8	100523568	100523570	VPS13B	NON_SYNONYMOUS_CODING	SNP	-	A	C	1	13006
chr8	100523623	100523625	VPS13B	NON_SYNONYMOUS_CODING	SNP	rs140797231	G	A	1	13006
chr8	100523655	100523657	VPS13B	NON_SYNONYMOUS_CODING	SNP	-	C	T	1	13006
chr8	100533165	100533167	VPS13B	NON_SYNONYMOUS_CODING	SNP	rs138417551	T	A	2	13006
chr8	100533227	100533229	VPS13B	NON_SYNONYMOUS_CODING	SNP	rs142708735	G	T	1	13006
chr8	100568674	100568676	VPS13B	SPLICE_SITE_ACCEPTOR	SNP	-	C	A	2	13006
chr8	100568688	100568690	VPS13B	NON_SYNONYMOUS_CODING	SNP	rs147342579	A	G	8	13006
chr8	100568699	100568701	VPS13B	NON_SYNONYMOUS_CODING	SNP	-	C	T	1	13006
chr8	100568760	100568762	VPS13B	NON_SYNONYMOUS_CODING	SNP	-	A	G	1	13006
chr8	100568807	100568809	VPS13B	NON_SYNONYMOUS_CODING	SNP	rs138577821	G	A	2	13006
chr8	100568874	100568876	VPS13B	NON_SYNONYMOUS_CODING	SNP	-	C	T	1	13006
chr8	100587889	100587891	VPS13B	NON_SYNONYMOUS_CODING	SNP	-	C	T	1	13006
chr8	100587890	100587892	VPS13B	NON_SYNONYMOUS_CODING	SNP	rs138148013	G	A	1	13006
chr8	100587929	100587931	VPS13B	STOP_GAINED	SNP	rs150857730	T	A	1	13006
chr8	100587932	100587934	VPS13B	NON_SYNONYMOUS_CODING	SNP	-	C	G	1	13006
chr8	100589733	100589735	VPS13B	NON_SYNONYMOUS_CODING	SNP	-	G	T	1	13006
chr8	100589813	100589815	VPS13B	NON_SYNONYMOUS_CODING	SNP	-	A	G	1	13006
chr8	100654086	100654088	VPS13B	NON_SYNONYMOUS_CODING	SNP	rs146540735	G	A	1	13006
chr8	100654234	100654236	VPS13B	NON_SYNONYMOUS_CODING	SNP	rs149954671	A	T	1	13006
chr8	100654318	100654320	VPS13B	NON_SYNONYMOUS_CODING	SNP	rs144257406	C	T	9	13006
chr8	100654345	100654347	VPS13B	NON_SYNONYMOUS_CODING	SNP	rs141211386	A	T	3	13006
chr8	100654423	100654425	VPS13B	NON_SYNONYMOUS_CODING	SNP	rs117148013	C	T	16	13006
chr8	100654488	100654490	VPS13B	NON_SYNONYMOUS_CODING	SNP	rs137901436	C	T	1	13006
chr8	100654557	100654559	VPS13B	NON_SYNONYMOUS_CODING	SNP	rs141608582	C	T	1	13006
chr8	100654558	100654560	VPS13B	NON_SYNONYMOUS_CODING	SNP	rs150272676	G	A	1	13006
chr8	100654620	100654622	VPS13B	NON_SYNONYMOUS_CODING	SNP	rs138930771	T	G	8	13006
chr8	100654701	100654703	VPS13B	NON_SYNONYMOUS_CODING	SNP	-	G	T	2	13006
chr8	100654702	100654704	VPS13B	NON_SYNONYMOUS_CODING	SNP	rs149408318	T	C	2	13006
chr8	100654707	100654709	VPS13B	NON_SYNONYMOUS_CODING	SNP	rs148704031	T	C	5	13006
chr8	100654722	100654724	VPS13B	NON_SYNONYMOUS_CODING	SNP	rs139640224	A	G	28	13004
chr8	100711752	100711754	VPS13B	NON_SYNONYMOUS_CODING	SNP	-	C	T	2	12986
chr8	100711808	100711810	VPS13B	NON_SYNONYMOUS_CODING	SNP	rs146073786	C	A	1	13004
chr8	100711830	100711832	VPS13B	STOP_GAINED	SNP	-	T	A	1	13004
chr8	100712016	100712018	VPS13B	NON_SYNONYMOUS_CODING	SNP	-	C	T	1	13006
chr8	100712029	100712031	VPS13B	NON_SYNONYMOUS_CODING	SNP	rs140028547	A	T	1	13006
chr8	100712106	100712108	VPS13B	NON_SYNONYMOUS_CODING	SNP	-	C	G	1	13006
chr8	100712121	100712123	VPS13B	NON_SYNONYMOUS_CODING	SNP	rs142248228	A	G	16	13006
chr8	100729473	100729475	VPS13B	NON_SYNONYMOUS_CODING	SNP	rs147099791	G	A	2	13006
chr8	100729545	100729547	VPS13B	NON_SYNONYMOUS_CODING	SNP	rs149727474	G	A	1	13006
chr8	100729574	100729576	VPS13B	NON_SYNONYMOUS_CODING	SNP	-	A	C	1	13006
chr8	100729601	100729603	VPS13B	SPLICE_SITE_DONOR	SNP	-	G	A	2	13006
chr8	100732627	100732629	VPS13B	NON_SYNONYMOUS_CODING	SNP	rs141275433	A	G	4	13006
chr8	100732641	100732643	VPS13B	STOP_GAINED	SNP	rs146960401	G	T	2	13006
chr8	100732666	100732668	VPS13B	NON_SYNONYMOUS_CODING	SNP	rs147576864	T	C	2	13006
chr8	100732703	100732705	VPS13B	NON_SYNONYMOUS_CODING	SNP	-	A	T	1	13006
chr8	100732780	100732782	VPS13B	SPLICE_SITE_DONOR	SNP	-	G	A	1	13006
chr8	100733150	100733152	VPS13B	NON_SYNONYMOUS_CODING	SNP	-	C	T	1	13006
chr8	100733201	100733203	VPS13B	NON_SYNONYMOUS_CODING	SNP	rs61754113	G	A	77	13006
chr8	100779035	100779037	VPS13B	NON_SYNONYMOUS_CODING	SNP	rs148385830	A	G	1	13006
chr8	100779106	100779108	VPS13B	NON_SYNONYMOUS_CODING	SNP	-	A	G	1	13006
chr8	100789045	100789047	VPS13B	NON_SYNONYMOUS_CODING	SNP	rs138405323	G	A	5	13006
chr8	100789084	100789086	VPS13B	NON_SYNONYMOUS_CODING	SNP	-	T	C	1	13006
chr8	100789120	100789122	VPS13B	NON_SYNONYMOUS_CODING	SNP	-	G	A	6	13006
chr8	100790950	100790952	VPS13B	NON_SYNONYMOUS_CODING	SNP	-	A	T	1	13006
chr8	100791008	100791010	VPS13B	NON_SYNONYMOUS_CODING	SNP	rs146092684	G	A	2	13006
chr8	100791058	100791060	VPS13B	NON_SYNONYMOUS_CODING	SNP	-	G	A	1	13006
chr8	100791059	100791061	VPS13B	NON_SYNONYMOUS_CODING	SNP	-	C	T	1	13006
chr8	100791118	100791120	VPS13B	NON_SYNONYMOUS_CODING	SNP	rs140061281	A	G	2	13006
chr8	100791124	100791126	VPS13B	NON_SYNONYMOUS_CODING	SNP	-	T	C	1	13006
chr8	100791154	100791156	VPS13B	NON_SYNONYMOUS_CODING	SNP	rs144668374	G	T	2	13006
chr8	100791187	100791189	VPS13B	NON_SYNONYMOUS_CODING	SNP	rs140179844	G	A	17	13006
chr8	100791191	100791193	VPS13B	NON_SYNONYMOUS_CODING	SNP	rs145208175	C	T	7	13006
chr8	100796582	100796584	VPS13B	NON_SYNONYMOUS_CODING	SNP	-	T	C	1	13006
chr8	100796707	100796709	VPS13B	SPLICE_SITE_DONOR	SNP	-	T	C	1	13006
chr8	100821655	100821657	VPS13B	NON_SYNONYMOUS_CODING	SNP	rs149017920	C	G	1	13006
chr8	100821700	100821702	VPS13B	NON_SYNONYMOUS_CODING	SNP	rs145899918	G	C	1	13006
chr8	100821719	100821721	VPS13B	NON_SYNONYMOUS_CODING	SNP	-	A	G	1	13006
chr8	100829770	100829772	VPS13B	NON_SYNONYMOUS_CODING	SNP	-	A	G	1	13004
chr8	100829828	100829830	VPS13B	NON_SYNONYMOUS_CODING	SNP	-	T	C	1	13006
chr8	100829846	100829848	VPS13B	NON_SYNONYMOUS_CODING	SNP	-	G	A	1	13006
chr8	100829870	100829872	VPS13B	NON_SYNONYMOUS_CODING	SNP	-	G	A	1	13006
chr8	100829935	100829937	VPS13B	NON_SYNONYMOUS_CODING	SNP	rs141360806	C	G	1	13006
chr8	100829963	100829965	VPS13B	NON_SYNONYMOUS_CODING	SNP	-	G	A	1	13006
chr8	100830022	100830024	VPS13B	NON_SYNONYMOUS_CODING	SNP	-	G	T	1	13006
chr8	100830690	100830692	VPS13B	NON_SYNONYMOUS_CODING	SNP	-	A	T	1	13006
chr8	100830702	100830704	VPS13B	NON_SYNONYMOUS_CODING	SNP	-	A	G	1	13006
chr8	100830706	100830708	VPS13B	NON_SYNONYMOUS_CODING	SNP	-	A	G	1	13006
chr8	100830739	100830741	VPS13B	NON_SYNONYMOUS_CODING	SNP	-	A	G	1	13006
chr8	100830756	100830758	VPS13B	STOP_GAINED	SNP	-	C	T	1	13006
chr8	100830757	100830759	VPS13B	NON_SYNONYMOUS_CODING	SNP	rs148333124	G	A	1	13006
chr8	100831064	100831066	VPS13B	NON_SYNONYMOUS_CODING	SNP	rs145890213	C	T	10	13006
chr8	100831685	100831687	VPS13B	NON_SYNONYMOUS_CODING	SNP	rs138140174	C	G	1	13006
chr8	100831745	100831747	VPS13B	NON_SYNONYMOUS_CODING	SNP	rs143787982	G	A	1	13006
chr8	100831758	100831760	VPS13B	NON_SYNONYMOUS_CODING	SNP	rs147437490	C	T	1	13006
chr8	100831767	100831769	VPS13B	NON_SYNONYMOUS_CODING	SNP	rs139732310	C	T	1	13006
chr8	100832162	100832164	VPS13B	NON_SYNONYMOUS_CODING	SNP	-	G	A	1	13006
chr8	100832197	100832199	VPS13B	NON_SYNONYMOUS_CODING	SNP	rs145265055	A	G	2	13006
chr8	100832258	100832260	VPS13B	NON_SYNONYMOUS_CODING	SNP	rs28940272	A	G	53	13006
chr8	100832267	100832269	VPS13B	NON_SYNONYMOUS_CODING	SNP	-	A	C	1	13006
chr8	100833539	100833541	VPS13B	NON_SYNONYMOUS_CODING	SNP	rs142110082	A	G	1	13006
chr8	100833615	100833617	VPS13B	STOP_GAINED	SNP	rs151159090	G	A	1	13006
chr8	100833620	100833622	VPS13B	NON_SYNONYMOUS_CODING	SNP	rs140095832	G	T	9	13006
chr8	100833657	100833659	VPS13B	NON_SYNONYMOUS_CODING	SNP	-	A	C	2	13006
chr8	100833715	100833717	VPS13B	SPLICE_SITE_DONOR	SNP	-	A	G	1	13006
chr8	100836067	100836069	VPS13B	NON_SYNONYMOUS_CODING	SNP	-	G	C	1	13004
chr8	100844614	100844616	VPS13B	NON_SYNONYMOUS_CODING	SNP	rs113671330	A	G	56	12984
chr8	100844665	100844667	VPS13B	NON_SYNONYMOUS_CODING	SNP	rs138889735	A	G	1	13006
chr8	100844795	100844797	VPS13B	NON_SYNONYMOUS_CODING	SNP	-	T	C	1	13006
chr8	100844812	100844814	VPS13B	NON_SYNONYMOUS_CODING	SNP	rs143712369	C	A	1	13006
chr8	100844857	100844859	VPS13B	NON_SYNONYMOUS_CODING	SNP	rs149842139	C	T	40	13006
chr8	100847471	100847473	VPS13B	NON_SYNONYMOUS_CODING	SNP	rs143852398	C	A	1	13006
chr8	100847554	100847556	VPS13B	SPLICE_SITE_DONOR	SNP	-	A	G	1	13004
chr8	100847940	100847942	VPS13B	NON_SYNONYMOUS_CODING	SNP	rs139575184	T	C	1	13006
chr8	100847949	100847951	VPS13B	NON_SYNONYMOUS_CODING	SNP	rs149285017	A	G	1	13006
chr8	100861003	100861005	VPS13B	NON_SYNONYMOUS_CODING	SNP	rs116746734	G	A	104	13006
chr8	100861028	100861030	VPS13B	NON_SYNONYMOUS_CODING	SNP	-	A	G	1	13006
chr8	100861109	100861111	VPS13B	NON_SYNONYMOUS_CODING	SNP	rs138127778	C	T	103	13006
chr8	100861112	100861114	VPS13B	NON_SYNONYMOUS_CODING	SNP	rs111353525	A	T	27	13006
chr8	100865675	100865677	VPS13B	SPLICE_SITE_ACCEPTOR	SNP	-	T	C	1	13006
chr8	100865700	100865702	VPS13B	NON_SYNONYMOUS_CODING	SNP	rs140204523	T	C	1	13006
chr8	100865719	100865721	VPS13B	NON_SYNONYMOUS_CODING	SNP	-	A	G	1	13006
chr8	100865751	100865753	VPS13B	NON_SYNONYMOUS_CODING	SNP	-	C	T	1	13006
chr8	100865815	100865817	VPS13B	NON_SYNONYMOUS_CODING	SNP	-	C	T	1	13006
chr8	100865851	100865853	VPS13B	NON_SYNONYMOUS_CODING	SNP	rs112045467	C	T	45	13006
chr8	100865857	100865859	VPS13B	NON_SYNONYMOUS_CODING	SNP	rs142411465	T	C	2	13006
chr8	100865929	100865931	VPS13B	NON_SYNONYMOUS_CODING	SNP	rs146460917	A	G	8	13006
chr8	100866057	100866059	VPS13B	NON_SYNONYMOUS_CODING	SNP	-	T	C	2	13006
chr8	100866064	100866066	VPS13B	NON_SYNONYMOUS_CODING	SNP	-	C	T	1	13006
chr8	100866138	100866140	VPS13B	NON_SYNONYMOUS_CODING	SNP	rs142957181	G	A	1	13006
chr8	100866165	100866167	VPS13B	NON_SYNONYMOUS_CODING	SNP	rs143187571	A	G	2	13006
chr8	100866194	100866196	VPS13B	NON_SYNONYMOUS_CODING	SNP	rs148265212	C	G	1	13006
chr8	100866228	100866230	VPS13B	NON_SYNONYMOUS_CODING	SNP	rs150767461	G	A	3	13006
chr8	100866319	100866321	VPS13B	NON_SYNONYMOUS_CODING	SNP	-	T	C	1	13006
chr8	100866330	100866332	VPS13B	NON_SYNONYMOUS_CODING	SNP	-	G	A	1	13006
chr8	100866360	100866362	VPS13B	NON_SYNONYMOUS_CODING	SNP	rs145547375	A	G	20	13006
chr8	100866462	100866464	VPS13B	NON_SYNONYMOUS_CODING	SNP	rs149659649	G	A	2	13006
chr8	100866468	100866470	VPS13B	NON_SYNONYMOUS_CODING	SNP	-	G	A	1	13006
chr8	100871587	100871589	VPS13B	NON_SYNONYMOUS_CODING	SNP	rs148582416	A	G	1	13006
chr8	100871639	100871641	VPS13B	NON_SYNONYMOUS_CODING	SNP	-	G	A	2	13006
chr8	100871641	100871643	VPS13B	NON_SYNONYMOUS_CODING	SNP	-	G	A	1	13006
chr8	100871656	100871658	VPS13B	NON_SYNONYMOUS_CODING	SNP	rs151089043	G	A	1	13006
chr8	100871672	100871674	VPS13B	NON_SYNONYMOUS_CODING	SNP	-	G	A	1	13006
chr8	100874029	100874031	VPS13B	NON_SYNONYMOUS_CODING	SNP	rs142476821	G	A	50	13002
chr8	100874035	100874037	VPS13B	NON_SYNONYMOUS_CODING	SNP	rs146571766	A	T	1	13000
chr8	100874044	100874046	VPS13B	NON_SYNONYMOUS_CODING	SNP	rs147891367	C	T	1	12994
chr8	100874072	100874074	VPS13B	NON_SYNONYMOUS_CODING	SNP	-	A	T	3	12996
chr8	100874102	100874104	VPS13B	NON_SYNONYMOUS_CODING	SNP	rs141566041	G	A	2	12970
chr8	100874116	100874118	VPS13B	NON_SYNONYMOUS_CODING	SNP	rs150393340	G	A	19	12960
chr8	100874153	100874155	VPS13B	NON_SYNONYMOUS_CODING	SNP	rs149318176	G	A	23	12980
chr8	100880566	100880568	VPS13B	NON_SYNONYMOUS_CODING	SNP	rs138012121	T	C	2	13006
chr8	100880612	100880614	VPS13B	NON_SYNONYMOUS_CODING	SNP	rs142516047	C	T	3	13006
chr8	100880617	100880619	VPS13B	NON_SYNONYMOUS_CODING	SNP	rs145970185	G	A	1	13006
chr8	100880638	100880640	VPS13B	NON_SYNONYMOUS_CODING	SNP	rs138565077	G	T	3	13006
chr8	100883053	100883055	VPS13B	NON_SYNONYMOUS_CODING	SNP	-	C	T	1	13006
chr8	100883093	100883095	VPS13B	NON_SYNONYMOUS_CODING	SNP	-	A	G	2	13006
chr8	100883120	100883122	VPS13B	SPLICE_SITE_DONOR	SNP	rs116546060	A	G	12	13006
chr8	100883749	100883751	VPS13B	NON_SYNONYMOUS_CODING	SNP	rs150713892	A	G	1	13006
chr8	100883753	100883755	VPS13B	NON_SYNONYMOUS_CODING	SNP	-	G	C	1	13006
chr8	100883817	100883819	VPS13B	STOP_GAINED	SNP	rs147315245	C	T	1	13006
chr8	100883835	100883837	VPS13B	NON_SYNONYMOUS_CODING	SNP	rs141793014	G	A	5	13006
chr8	100883870	100883872	VPS13B	NON_SYNONYMOUS_CODING	SNP	-	G	C	1	13006
chr8	100883886	100883888	VPS13B	NON_SYNONYMOUS_CODING	SNP	rs144797111	G	C	1	13006
chr8	100887644	100887646	VPS13B	SPLICE_SITE_ACCEPTOR	SNP	-	G	A	1	13006
chr8	100887658	100887660	VPS13B	NON_SYNONYMOUS_CODING	SNP	rs147907236	G	A	4	13006
chr8	100887684	100887686	VPS13B	NON_SYNONYMOUS_CODING	SNP	rs148950784	A	G	1	13006
chr8	100887751	100887753	VPS13B	NON_SYNONYMOUS_CODING	SNP	rs73273219	T	C	5	13006
chr8	100887882	100887884	VPS13B	NON_SYNONYMOUS_CODING	SNP	-	G	A	1	13006
chr8	140743311	140743313	TRAPPC9	STOP_GAINED	SNP	-	G	A	1	13006
chr8	140743329	140743331	TRAPPC9	NON_SYNONYMOUS_CODING	SNP	rs140157207	C	T	15	13006
chr8	140743336	140743338	TRAPPC9	NON_SYNONYMOUS_CODING	SNP	rs147127279	A	C	8	13006
chr8	140743394	140743396	TRAPPC9	NON_SYNONYMOUS_CODING	SNP	rs145503551	C	T	5	13006
chr8	140743395	140743397	TRAPPC9	NON_SYNONYMOUS_CODING	SNP	rs148348074	G	A	1	13006
chr8	140743425	140743427	TRAPPC9	NON_SYNONYMOUS_CODING	SNP	-	G	C	1	13006
chr8	140743470	140743472	TRAPPC9	NON_SYNONYMOUS_CODING	SNP	rs144081916	C	T	2	13006
chr8	140744243	140744245	TRAPPC9	NON_SYNONYMOUS_CODING	SNP	-	G	C	1	13002
chr8	140744259	140744261	TRAPPC9	NON_SYNONYMOUS_CODING	SNP	rs141067069	C	T	14	13004
chr8	140744289	140744291	TRAPPC9	NON_SYNONYMOUS_CODING	SNP	-	C	T	2	13002
chr8	140744301	140744303	TRAPPC9	NON_SYNONYMOUS_CODING	SNP	rs140928207	C	T	1	13004
chr8	140744325	140744327	TRAPPC9	NON_SYNONYMOUS_CODING	SNP	rs150200902	C	T	7	13002
chr8	140744337	140744339	TRAPPC9	NON_SYNONYMOUS_CODING	SNP	rs35578974	C	T	75	13000
chr8	140744342	140744344	TRAPPC9	NON_SYNONYMOUS_CODING	SNP	-	C	T	1	12996
chr8	140744343	140744345	TRAPPC9	NON_SYNONYMOUS_CODING	SNP	rs147499593	G	A	17	12996
chr8	140744351	140744353	TRAPPC9	NON_SYNONYMOUS_CODING	SNP	rs111768745	C	T	13	12994
chr8	140744364	140744366	TRAPPC9	NON_SYNONYMOUS_CODING	SNP	-	G	A	1	12992
chr8	140744376	140744378	TRAPPC9	NON_SYNONYMOUS_CODING	SNP	-	G	A	1	12990
chr8	140744402	140744404	TRAPPC9	NON_SYNONYMOUS_CODING	SNP	-	G	A	1	12972
chr8	140898158	140898160	TRAPPC9	NON_SYNONYMOUS_CODING	SNP	-	C	T	2	12946
chr8	140898187	140898189	TRAPPC9	NON_SYNONYMOUS_CODING	SNP	-	G	A	1	12980
chr8	140898191	140898193	TRAPPC9	NON_SYNONYMOUS_CODING	SNP	rs150724353	C	T	1	12972
chr8	140898196	140898198	TRAPPC9	NON_SYNONYMOUS_CODING	SNP	-	C	G	1	12964
chr8	140922453	140922455	TRAPPC9	NON_SYNONYMOUS_CODING	SNP	rs139074311	C	G	3	13006
chr8	140922482	140922484	TRAPPC9	NON_SYNONYMOUS_CODING	SNP	-	C	G	1	13006
chr8	140922527	140922529	TRAPPC9	NON_SYNONYMOUS_CODING	SNP	rs144046998	C	G	1	13006
chr8	140922536	140922538	TRAPPC9	NON_SYNONYMOUS_CODING	SNP	rs146470454	T	A	2	13006
chr8	140922547	140922549	TRAPPC9	SPLICE_SITE_ACCEPTOR	SNP	-	C	T	1	13006
chr8	140998946	140998948	TRAPPC9	NON_SYNONYMOUS_CODING	SNP	rs114949291	C	T	59	11176
chr8	140998949	140998951	TRAPPC9	NON_SYNONYMOUS_CODING	SNP	rs148909256	C	T	7	11206
chr8	140999000	140999002	TRAPPC9	NON_SYNONYMOUS_CODING	SNP	rs141596857	C	T	1	11634
chr8	140999014	140999016	TRAPPC9	NON_SYNONYMOUS_CODING	SNP	rs138429798	A	G	1	11552
chr8	141034051	141034053	TRAPPC9	NON_SYNONYMOUS_CODING	SNP	rs34181302	C	T	3	13006
chr8	141034079	141034081	TRAPPC9	NON_SYNONYMOUS_CODING	SNP	rs138928835	C	T	2	13006
chr8	141034097	141034099	TRAPPC9	NON_SYNONYMOUS_CODING	SNP	rs149434932	C	G	1	13006
chr8	141231589	141231591	TRAPPC9	NON_SYNONYMOUS_CODING	SNP	-	T	C	1	13006
chr8	141231618	141231620	TRAPPC9	NON_SYNONYMOUS_CODING	SNP	rs139090842	A	G	1	13006
chr8	141231622	141231624	TRAPPC9	STOP_GAINED	SNP	-	G	A	1	13006
chr8	141231625	141231627	TRAPPC9	NON_SYNONYMOUS_CODING	SNP	-	G	A	1	13006
chr8	141231684	141231686	TRAPPC9	SPLICE_SITE_ACCEPTOR	SNP	-	A	G	1	13006
chr8	141231687	141231689	TRAPPC9	SPLICE_SITE_ACCEPTOR	SNP	-	A	G	1	13006
chr8	141262869	141262871	TRAPPC9	SPLICE_SITE_DONOR	SNP	-	G	A	2	13006
chr8	141262983	141262985	TRAPPC9	NON_SYNONYMOUS_CODING	SNP	rs139881593	G	A	1	13006
chr8	141285840	141285842	TRAPPC9	STOP_GAINED	SNP	rs139179950	G	A	1	13006
chr8	141293996	141293998	TRAPPC9	NON_SYNONYMOUS_CODING	SNP	rs145138747	G	C	1	13006
chr8	141294004	141294006	TRAPPC9	NON_SYNONYMOUS_CODING	SNP	-	G	C	1	13006
chr8	141294015	141294017	TRAPPC9	NON_SYNONYMOUS_CODING	SNP	-	T	C	1	13006
chr8	141294024	141294026	TRAPPC9	NON_SYNONYMOUS_CODING	SNP	rs147044768	C	T	2	13006
chr8	141294065	141294067	TRAPPC9	NON_SYNONYMOUS_CODING	SNP	-	G	A	1	13006
chr8	141294075	141294077	TRAPPC9	NON_SYNONYMOUS_CODING	SNP	-	C	T	1	13006
chr8	141294091	141294093	TRAPPC9	NON_SYNONYMOUS_CODING	SNP	-	G	C	1	13006
chr8	141294099	141294101	TRAPPC9	NON_SYNONYMOUS_CODING	SNP	rs147687394	C	T	1	13006
chr8	141294107	141294109	TRAPPC9	NON_SYNONYMOUS_CODING	SNP	-	G	A	1	13006
chr8	141294113	141294115	TRAPPC9	NON_SYNONYMOUS_CODING	SNP	-	T	C	2	13006
chr8	141297720	141297722	TRAPPC9	NON_SYNONYMOUS_CODING	SNP	rs142456129	G	A	1	13006
chr8	141297729	141297731	TRAPPC9	NON_SYNONYMOUS_CODING	SNP	-	G	A	1	13006
chr8	141297735	141297737	TRAPPC9	NON_SYNONYMOUS_CODING	SNP	rs143323381	G	A	1	13006
chr8	141297789	141297791	TRAPPC9	NON_SYNONYMOUS_CODING	SNP	-	G	A	8	13006
chr8	141297803	141297805	TRAPPC9	NON_SYNONYMOUS_CODING	SNP	-	C	A	1	13006
chr8	141301085	141301087	TRAPPC9	SPLICE_SITE_DONOR	SNP	-	A	G	1	13006
chr8	141301087	141301089	TRAPPC9	SPLICE_SITE_DONOR	SNP	-	A	G	1	13006
chr8	141310593	141310595	TRAPPC9	NON_SYNONYMOUS_CODING	SNP	rs142329665	C	T	1	13006
chr8	141310594	141310596	TRAPPC9	NON_SYNONYMOUS_CODING	SNP	-	G	A	1	13006
chr8	141310707	141310709	TRAPPC9	NON_SYNONYMOUS_CODING	SNP	-	A	G	2	13006
chr8	141310710	141310712	TRAPPC9	NON_SYNONYMOUS_CODING	SNP	rs149274458	T	C	1	13006
chr8	141310718	141310720	TRAPPC9	SPLICE_SITE_ACCEPTOR	SNP	-	G	T	2	13006
chr8	141321351	141321353	TRAPPC9	NON_SYNONYMOUS_CODING	SNP	-	G	C	1	13006
chr8	141321404	141321406	TRAPPC9	NON_SYNONYMOUS_CODING	SNP	rs148453804	C	T	4	13006
chr8	141321428	141321430	TRAPPC9	NON_SYNONYMOUS_CODING	SNP	-	A	T	1	13006
chr8	141370240	141370242	TRAPPC9	NON_SYNONYMOUS_CODING	SNP	-	A	C	1	13006
chr8	141370270	141370272	TRAPPC9	NON_SYNONYMOUS_CODING	SNP	rs147214217	G	A	1	13006
chr8	141370288	141370290	TRAPPC9	NON_SYNONYMOUS_CODING	SNP	rs140637825	G	A	1	13006
chr8	141370296	141370298	TRAPPC9	SPLICE_SITE_ACCEPTOR	SNP	-	G	A	3	13006
chr8	141381151	141381153	TRAPPC9	NON_SYNONYMOUS_CODING	SNP	-	G	A	1	13006
chr8	141381179	141381181	TRAPPC9	NON_SYNONYMOUS_CODING	SNP	-	C	A	2	13006
chr8	141381209	141381211	TRAPPC9	NON_SYNONYMOUS_CODING	SNP	-	G	A	1	13006
chr8	141381217	141381219	TRAPPC9	NON_SYNONYMOUS_CODING	SNP	-	C	T	3	13006
chr8	141381229	141381231	TRAPPC9	NON_SYNONYMOUS_CODING	SNP	-	T	C	1	13006
chr8	141381236	141381238	TRAPPC9	NON_SYNONYMOUS_CODING	SNP	rs145782440	C	T	3	13006
chr8	141407774	141407776	TRAPPC9	NON_SYNONYMOUS_CODING	SNP	-	G	A	1	13006
chr8	141407812	141407814	TRAPPC9	NON_SYNONYMOUS_CODING	SNP	-	G	A	2	13006
chr8	141407833	141407835	TRAPPC9	NON_SYNONYMOUS_CODING	SNP	rs143778652	G	A	11	13006
chr8	141445216	141445218	TRAPPC9	NON_SYNONYMOUS_CODING	SNP	rs141441030	G	A	7	13006
chr8	141445255	141445257	TRAPPC9	NON_SYNONYMOUS_CODING	SNP	rs144569575	G	T	4	13006
chr8	141445256	141445258	TRAPPC9	NON_SYNONYMOUS_CODING	SNP	rs138528079	G	C	2	13006
chr8	141449270	141449272	TRAPPC9	NON_SYNONYMOUS_CODING	SNP	-	G	A	2	13006
chr8	141460986	141460988	TRAPPC9	NON_SYNONYMOUS_CODING	SNP	rs147198840	C	G	1	13006
chr8	141461018	141461020	TRAPPC9	NON_SYNONYMOUS_CODING	SNP	rs144527551	T	C	1	13006
chr8	141461087	141461089	TRAPPC9	NON_SYNONYMOUS_CODING	SNP	-	G	A	1	13006
chr8	141461093	141461095	TRAPPC9	NON_SYNONYMOUS_CODING	SNP	-	G	C	1	13006
chr8	141461102	141461104	TRAPPC9	NON_SYNONYMOUS_CODING	SNP	rs117688394	T	C	4	13006
chr8	141461132	141461134	TRAPPC9	NON_SYNONYMOUS_CODING	SNP	rs146609080	G	A	1	13006
chr8	141461209	141461211	TRAPPC9	NON_SYNONYMOUS_CODING	SNP	rs139631202	G	A	14	13006
chr8	141461231	141461233	TRAPPC9	NON_SYNONYMOUS_CODING	SNP	rs139039328	T	A	1	13006
chr8	141461251	141461253	TRAPPC9	NON_SYNONYMOUS_CODING	SNP	rs148820416	T	C	1	13006
chr8	141461332	141461334	TRAPPC9	NON_SYNONYMOUS_CODING	SNP	rs147182402	C	T	7	13006
chr8	141461336	141461338	TRAPPC9	NON_SYNONYMOUS_CODING	SNP	-	C	T	2	13006
chr8	141461390	141461392	TRAPPC9	NON_SYNONYMOUS_CODING	SNP	rs151056818	C	T	2	13006
chr8	141461428	141461430	TRAPPC9	NON_SYNONYMOUS_CODING	SNP	rs142839408	G	A	7	12996
chr8	141461465	141461467	TRAPPC9	NON_SYNONYMOUS_CODING	SNP	rs76033442	C	T	67	12924
chr8	141468373	141468375	TRAPPC9	SPLICE_SITE_DONOR	SNP	-	G	A	8	12716
chr8	141468392	141468394	TRAPPC9	NON_SYNONYMOUS_CODING	SNP	-	C	T	3	12866
chr8	141468442	141468444	TRAPPC9	NON_SYNONYMOUS_CODING	SNP	rs139214686	G	T	1	12972
chr9	2635473	2635475	RP11-125B21.2;VLDLR	NON_SYNONYMOUS_CODING	SNP	rs113809568	C	T	1	13006
chr9	2639887	2639889	RP11-125B21.2;VLDLR	NON_SYNONYMOUS_CODING	SNP	-	G	A	1	13006
chr9	2639897	2639899	RP11-125B21.2;VLDLR	NON_SYNONYMOUS_CODING	SNP	rs140526335	A	G	19	13006
chr9	2641390	2641392	RP11-125B21.2;VLDLR	NON_SYNONYMOUS_CODING	SNP	-	C	T	1	13006
chr9	2641393	2641395	RP11-125B21.2;VLDLR	NON_SYNONYMOUS_CODING	SNP	rs142616247	A	C	2	13006
chr9	2641418	2641420	VLDLR	NON_SYNONYMOUS_CODING	SNP	-	A	T	1	13006
chr9	2641475	2641477	VLDLR	NON_SYNONYMOUS_CODING	SNP	-	G	T	1	13006
chr9	2643174	2643176	VLDLR	NON_SYNONYMOUS_CODING	SNP	rs34080096	G	C	36	13006
chr9	2643182	2643184	VLDLR	NON_SYNONYMOUS_CODING	SNP	rs149246957	G	A	1	13006
chr9	2643189	2643191	VLDLR	NON_SYNONYMOUS_CODING	SNP	-	C	T	1	13006
chr9	2643251	2643253	VLDLR	NON_SYNONYMOUS_CODING	SNP	rs144469558	G	A	2	13006
chr9	2643350	2643352	VLDLR	NON_SYNONYMOUS_CODING	SNP	rs113347960	G	A	1	13006
chr9	2643368	2643370	VLDLR	NON_SYNONYMOUS_CODING	SNP	-	G	A	1	13006
chr9	2643437	2643439	VLDLR	NON_SYNONYMOUS_CODING	SNP	-	G	A	1	13006
chr9	2643438	2643440	VLDLR	NON_SYNONYMOUS_CODING	SNP	-	A	G	1	13006
chr9	2643442	2643444	VLDLR	NON_SYNONYMOUS_CODING	SNP	rs145995735	C	G	6	13006
chr9	2643472	2643474	VLDLR	NON_SYNONYMOUS_CODING	SNP	-	G	T	1	13006
chr9	2643480	2643482	VLDLR	NON_SYNONYMOUS_CODING	SNP	-	G	A	1	13006
chr9	2643488	2643490	VLDLR	NON_SYNONYMOUS_CODING	SNP	rs139934879	G	A	1	13006
chr9	2643642	2643644	VLDLR	NON_SYNONYMOUS_CODING	SNP	rs114307467	G	A	2	13006
chr9	2643694	2643696	VLDLR	NON_SYNONYMOUS_CODING	SNP	rs146285748	G	C	1	13006
chr9	2643708	2643710	VLDLR	NON_SYNONYMOUS_CODING	SNP	rs139671268	G	A	12	13006
chr9	2643726	2643728	VLDLR	NON_SYNONYMOUS_CODING	SNP	rs149772780	C	A	1	13006
chr9	2643755	2643757	VLDLR	SPLICE_SITE_DONOR	SNP	-	G	A	1	13006
chr9	2643874	2643876	VLDLR	NON_SYNONYMOUS_CODING	SNP	rs116306908	A	G	29	13006
chr9	2643915	2643917	VLDLR	NON_SYNONYMOUS_CODING	SNP	-	G	T	2	13006
chr9	2644741	2644743	VLDLR	NON_SYNONYMOUS_CODING	SNP	-	G	A	1	13006
chr9	2644743	2644745	VLDLR	NON_SYNONYMOUS_CODING	SNP	-	A	C	1	13006
chr9	2644798	2644800	VLDLR	NON_SYNONYMOUS_CODING	SNP	rs142885301	T	C	2	13006
chr9	2644801	2644803	VLDLR	NON_SYNONYMOUS_CODING	SNP	rs6146	G	A	1	13006
chr9	2644844	2644846	VLDLR	NON_SYNONYMOUS_CODING	SNP	rs142578876	C	G	1	13006
chr9	2645011	2645013	VLDLR	NON_SYNONYMOUS_CODING	SNP	-	A	T	1	13006
chr9	2645015	2645017	VLDLR	NON_SYNONYMOUS_CODING	SNP	rs146889983	G	A	2	13006
[truncated: 3,890 more rows]

## Sheet: Table 14 Epilep EVS NonSyn Rare
Chr	LeftFlank	RightFlank	Gene_name	type	muttype	dbID	ref_allele	var_allele	Allele count in genotypes	Total number of alleles in called genotypes
chr1	40539749	40539751	PPT1	NON_SYNONYMOUS_CODING	SNP	rs146902902	T	C	8	13006
chr1	40539775	40539777	PPT1	NON_SYNONYMOUS_CODING	SNP	-	G	A	1	13006
chr1	40539778	40539780	PPT1	NON_SYNONYMOUS_CODING	SNP	-	A	G	1	13006
chr1	40539797	40539799	PPT1	NON_SYNONYMOUS_CODING	SNP	rs141405110	C	T	1	13006
chr1	40539851	40539853	PPT1	NON_SYNONYMOUS_CODING	SNP	-	G	A	2	13006
chr1	40542549	40542551	PPT1	NON_SYNONYMOUS_CODING	SNP	rs146002450	T	G	1	13006
chr1	40544281	40544283	PPT1	NON_SYNONYMOUS_CODING	SNP	-	C	T	1	13006
chr1	40544292	40544294	PPT1	NON_SYNONYMOUS_CODING	SNP	-	A	G	1	13006
chr1	40546109	40546111	PPT1	NON_SYNONYMOUS_CODING	SNP	-	G	A	1	13006
chr1	40546111	40546113	PPT1	NON_SYNONYMOUS_CODING	SNP	rs143533115	T	A	1	13006
chr1	40546154	40546156	PPT1	NON_SYNONYMOUS_CODING	SNP	rs148412181	C	T	1	13006
chr1	40555081	40555083	PPT1	NON_SYNONYMOUS_CODING	SNP	-	C	T	1	13006
chr1	40555088	40555090	PPT1	NON_SYNONYMOUS_CODING	SNP	-	G	C	1	13006
chr1	40555166	40555168	PPT1	STOP_GAINED	SNP	rs137852700	G	A	4	13006
chr1	40557000	40557002	PPT1	NON_SYNONYMOUS_CODING	SNP	-	C	G	1	13006
chr1	40557063	40557065	PPT1	NON_SYNONYMOUS_CODING	SNP	-	C	T	1	13006
chr1	40557074	40557076	PPT1	SPLICE_SITE_ACCEPTOR	SNP	rs117284255	C	T	14	13006
chr1	40557725	40557727	PPT1	NON_SYNONYMOUS_CODING	SNP	rs143657539	C	T	1	13006
chr1	40557749	40557751	PPT1	NON_SYNONYMOUS_CODING	SNP	rs142894102	T	C	2	13006
chr1	40557768	40557770	PPT1	NON_SYNONYMOUS_CODING	SNP	-	T	C	1	13006
chr1	40557828	40557830	PPT1	NON_SYNONYMOUS_CODING	SNP	rs138702730	A	G	1	13006
chr1	40557840	40557842	PPT1	NON_SYNONYMOUS_CODING;SPLICE_SITE_ACCEPTOR	SNP	-	C	T	1	13006
chr1	40557841	40557843	PPT1	SYNONYMOUS_CODING;SPLICE_SITE_ACCEPTOR	SNP	-	G	A	1	13006
chr1	40557849	40557851	PPT1	SPLICE_SITE_ACCEPTOR	SNP	-	A	G	1	13006
chr1	40558104	40558106	PPT1	NON_SYNONYMOUS_CODING	SNP	rs149945902	C	T	1	13006
chr1	40562891	40562893	PPT1	NON_SYNONYMOUS_CODING	SNP	-	G	T	1	13000
chr1	40562905	40562907	PPT1	NON_SYNONYMOUS_CODING	SNP	-	G	A	1	12998
chr1	43392794	43392796	SLC2A1	NON_SYNONYMOUS_CODING	SNP	rs138139624	C	T	1	13006
chr1	43392809	43392811	SLC2A1	NON_SYNONYMOUS_CODING	SNP	-	C	T	1	13006
chr1	43393297	43393299	SLC2A1	NON_SYNONYMOUS_CODING	SNP	rs139722450	C	G	1	13006
chr1	43393303	43393305	SLC2A1	NON_SYNONYMOUS_CODING	SNP	rs144389023	A	G	1	13006
chr1	43393337	43393339	SLC2A1	NON_SYNONYMOUS_CODING	SNP	rs148800393	C	T	3	13006
chr1	43393343	43393345	SLC2A1	NON_SYNONYMOUS_CODING	SNP	-	T	C	1	13006
chr1	43394660	43394662	SLC2A1	NON_SYNONYMOUS_CODING	SNP	rs141619735	A	G	1	13006
chr1	43394855	43394857	SLC2A1	NON_SYNONYMOUS_CODING	SNP	-	G	T	16	13006
chr1	43394863	43394865	SLC2A1	NON_SYNONYMOUS_CODING	SNP	-	A	T	1	13006
chr1	43394957	43394959	SLC2A1	NON_SYNONYMOUS_CODING	SNP	rs148518827	C	T	3	13006
chr1	43395304	43395306	SLC2A1	NON_SYNONYMOUS_CODING	SNP	rs145079633	C	T	1	13006
chr1	43395325	43395327	SLC2A1	NON_SYNONYMOUS_CODING	SNP	-	G	A	1	13006
chr1	43395331	43395333	SLC2A1	NON_SYNONYMOUS_CODING	SNP	-	C	T	1	13006
chr1	43395433	43395435	SLC2A1	NON_SYNONYMOUS_CODING	SNP	-	C	T	1	13006
chr1	43395435	43395437	SLC2A1	NON_SYNONYMOUS_CODING	SNP	rs139412383	C	T	1	13006
chr1	43395539	43395541	SLC2A1	SPLICE_SITE_DONOR	SNP	rs139492241	G	A	7	13006
chr1	43395569	43395571	SLC2A1	NON_SYNONYMOUS_CODING	SNP	-	C	A	1	13006
chr1	43395570	43395572	SLC2A1	NON_SYNONYMOUS_CODING	SNP	rs147249343	G	A	1	13006
chr1	43396500	43396502	SLC2A1	NON_SYNONYMOUS_CODING	SNP	rs76672402	G	C	3	13006
chr1	43396725	43396727	SLC2A1	NON_SYNONYMOUS_CODING	SNP	-	C	T	1	13006
chr1	43396812	43396814	SLC2A1	NON_SYNONYMOUS_CODING	SNP	rs142986731	G	A	1	13006
chr1	43396853	43396855	SLC2A1	NON_SYNONYMOUS_CODING	SNP	rs149998596	C	G	1	13006
chr1	43396861	43396863	SLC2A1	NON_SYNONYMOUS_CODING	SNP	-	A	G	2	13006
chr1	43408978	43408980	SLC2A1	NON_SYNONYMOUS_CODING	SNP	rs150921182	C	T	1	13006
chr1	43408996	43408998	SLC2A1	SPLICE_SITE_ACCEPTOR	SNP	-	G	A	1	13006
chr1	154541949	154541951	CHRNB2	NON_SYNONYMOUS_CODING	SNP	rs71651692	C	T	8	13006
chr1	154541963	154541965	CHRNB2	NON_SYNONYMOUS_CODING	SNP	rs145926853	C	T	1	13006
chr1	154541977	154541979	CHRNB2	NON_SYNONYMOUS_CODING	SNP	rs141689121	T	A	1	13006
chr1	154542278	154542280	CHRNB2	NON_SYNONYMOUS_CODING	SNP	-	G	C	1	13006
chr1	154542749	154542751	CHRNB2	NON_SYNONYMOUS_CODING	SNP	rs144508607	G	A	1	13006
chr1	154542793	154542795	CHRNB2	NON_SYNONYMOUS_CODING	SNP	-	C	T	2	13006
chr1	154543693	154543695	CHRNB2	NON_SYNONYMOUS_CODING	SNP	rs141056449	A	G	1	13006
chr1	154543956	154543958	CHRNB2	NON_SYNONYMOUS_CODING	SNP	-	A	C	1	13006
chr1	154544086	154544088	CHRNB2	NON_SYNONYMOUS_CODING	SNP	-	G	A	1	13006
chr1	154544236	154544238	CHRNB2	NON_SYNONYMOUS_CODING	SNP	-	T	C	1	13006
chr1	154544281	154544283	CHRNB2	NON_SYNONYMOUS_CODING	SNP	rs145893879	C	T	1	13006
chr1	154544332	154544334	CHRNB2	NON_SYNONYMOUS_CODING	SNP	rs141511378	C	T	2	13002
chr1	154544338	154544340	CHRNB2	NON_SYNONYMOUS_CODING	SNP	-	T	C	1	13002
chr1	154544344	154544346	CHRNB2	NON_SYNONYMOUS_CODING	SNP	rs141735618	T	C	1	12998
chr1	154544359	154544361	CHRNB2	NON_SYNONYMOUS_CODING	SNP	-	A	C	1	12994
chr1	154544382	154544384	CHRNB2	NON_SYNONYMOUS_CODING	SNP	-	C	T	1	12872
chr1	154548273	154548275	CHRNB2	NON_SYNONYMOUS_CODING	SNP	rs140505576	G	A	1	13006
chr1	154548276	154548278	CHRNB2	NON_SYNONYMOUS_CODING	SNP	-	C	G	2	13006
chr1	154548313	154548315	CHRNB2	NON_SYNONYMOUS_CODING	SNP	-	T	C	1	13006
chr1	154548330	154548332	CHRNB2	NON_SYNONYMOUS_CODING	SNP	rs79137415	T	C	3	13006
chr1	160011219	160011221	KCNJ10	NON_SYNONYMOUS_CODING	SNP	-	T	A	1	13006
chr1	160011220	160011222	KCNJ10	NON_SYNONYMOUS_CODING	SNP	-	C	G	1	13006
chr1	160011261	160011263	KCNJ10	NON_SYNONYMOUS_CODING	SNP	rs142596580	T	C	8	13006
chr1	160011271	160011273	KCNJ10	NON_SYNONYMOUS_CODING	SNP	-	C	T	1	13006
chr1	160011279	160011281	KCNJ10	NON_SYNONYMOUS_CODING	SNP	rs146396982	C	T	8	13006
chr1	160011280	160011282	KCNJ10	NON_SYNONYMOUS_CODING	SNP	rs137853074	G	A	1	13006
chr1	160011285	160011287	KCNJ10	NON_SYNONYMOUS_CODING	SNP	-	G	C	1	13006
chr1	160011392	160011394	KCNJ10	NON_SYNONYMOUS_CODING	SNP	-	C	G	1	13006
chr1	160011539	160011541	KCNJ10	NON_SYNONYMOUS_CODING	SNP	-	C	G	1	13006
chr1	160011587	160011589	KCNJ10	NON_SYNONYMOUS_CODING	SNP	rs146426296	G	C	20	13006
chr1	160011634	160011636	KCNJ10;RP11-226L15.4	NON_SYNONYMOUS_CODING	SNP	rs149615470	G	A	2	13006
chr1	160011781	160011783	KCNJ10;RP11-226L15.4	NON_SYNONYMOUS_CODING	SNP	-	A	G	1	13006
chr1	160011792	160011794	KCNJ10;RP11-226L15.4	NON_SYNONYMOUS_CODING	SNP	rs145947380	T	C	7	13006
chr1	160011921	160011923	KCNJ10;RP11-226L15.4	NON_SYNONYMOUS_CODING	SNP	-	C	T	1	13006
chr1	160012017	160012019	KCNJ10;RP11-226L15.4	NON_SYNONYMOUS_CODING	SNP	-	G	A	3	13006
chr1	160012021	160012023	KCNJ10;RP11-226L15.4	NON_SYNONYMOUS_CODING	SNP	-	G	T	1	13006
chr1	160012022	160012024	KCNJ10;RP11-226L15.4	NON_SYNONYMOUS_CODING	SNP	rs139069413	G	T	7	13006
chr1	160012072	160012074	KCNJ10;RP11-226L15.4	NON_SYNONYMOUS_CODING	SNP	rs140646329	C	T	1	13006
chr1	160012074	160012076	KCNJ10;RP11-226L15.4	NON_SYNONYMOUS_CODING	SNP	rs17853258	C	G	1	13006
chr1	160012077	160012079	KCNJ10;RP11-226L15.4	NON_SYNONYMOUS_CODING	SNP	-	A	G	1	13006
chr1	160012084	160012086	KCNJ10;RP11-226L15.4	NON_SYNONYMOUS_CODING	SNP	-	A	C	1	13006
chr1	160012186	160012188	KCNJ10	NON_SYNONYMOUS_CODING	SNP	rs141553756	C	T	13	13006
chr1	160012246	160012248	KCNJ10	STOP_GAINED	SNP	rs138943405	G	A	1	13006
chr1	160012270	160012272	KCNJ10	NON_SYNONYMOUS_CODING	SNP	rs138457635	G	A	8	13006
chr1	160012312	160012314	KCNJ10	NON_SYNONYMOUS_CODING	SNP	rs144428351	C	T	1	13006
chr1	160090707	160090709	ATP1A2	NON_SYNONYMOUS_CODING	SNP	rs55858252	T	A	28	12976
chr1	160090726	160090728	ATP1A2	NON_SYNONYMOUS_CODING	SNP	-	C	T	1	12988
chr1	160091015	160091017	ATP1A2	NON_SYNONYMOUS_CODING	SNP	rs144106169	G	A	1	13006
chr1	160093017	160093019	ATP1A2	NON_SYNONYMOUS_CODING	SNP	rs121918619	C	T	1	13006
chr1	160093164	160093166	ATP1A2	NON_SYNONYMOUS_CODING	SNP	rs116711766	G	A	8	13006
chr1	160094118	160094120	ATP1A2	NON_SYNONYMOUS_CODING	SNP	-	C	A	1	13006
chr1	160094203	160094205	ATP1A2	NON_SYNONYMOUS_CODING	SNP	-	C	G	1	13006
chr1	160097356	160097358	ATP1A2	NON_SYNONYMOUS_CODING	SNP	rs148666791	T	C	2	13006
chr1	160097406	160097408	ATP1A2	NON_SYNONYMOUS_CODING	SNP	-	G	A	1	13006
chr1	160097428	160097430	ATP1A2	NON_SYNONYMOUS_CODING	SNP	-	G	A	4	13006
chr1	160098579	160098581	ATP1A2	NON_SYNONYMOUS_CODING	SNP	rs137878081	G	A	1	13006
chr1	160098643	160098645	ATP1A2	SPLICE_SITE_DONOR	SNP	-	A	G	1	13006
chr1	160098790	160098792	ATP1A2	NON_SYNONYMOUS_CODING	SNP	-	C	T	1	13006
chr1	160098814	160098816	ATP1A2	NON_SYNONYMOUS_CODING	SNP	rs139499540	G	A	2	13006
chr1	160098840	160098842	ATP1A2	NON_SYNONYMOUS_CODING	SNP	-	G	A	1	13006
chr1	160098849	160098851	ATP1A2	NON_SYNONYMOUS_CODING	SNP	-	G	A	1	13006
chr1	160099903	160099905	ATP1A2	NON_SYNONYMOUS_CODING	SNP	rs142348542	G	A	8	13006
chr1	160099930	160099932	ATP1A2	NON_SYNONYMOUS_CODING	SNP	rs150465651	G	A	1	13006
chr1	160100011	160100013	ATP1A2	NON_SYNONYMOUS_CODING	SNP	-	G	A	2	13006
chr1	160100014	160100016	ATP1A2	NON_SYNONYMOUS_CODING	SNP	-	A	C	1	13006
chr1	160100225	160100227	ATP1A2	NON_SYNONYMOUS_CODING	SNP	rs141467566	A	T	6	13006
chr1	160100259	160100261	ATP1A2	NON_SYNONYMOUS_CODING	SNP	-	A	G	1	13006
chr1	160104953	160104955	ATP1A2	NON_SYNONYMOUS_CODING	SNP	rs140581671	G	A	1	13006
chr1	160104984	160104986	ATP1A2	NON_SYNONYMOUS_CODING	SNP	rs145701604	C	T	1	13006
chr1	160104997	160104999	ATP1A2	NON_SYNONYMOUS_CODING	SNP	-	T	A	1	13006
chr1	160105380	160105382	ATP1A2	NON_SYNONYMOUS_CODING	SNP	rs147183887	G	C	2	13006
chr1	160105788	160105790	ATP1A2	SPLICE_SITE_DONOR	SNP	-	C	A	1	13006
chr1	160106163	160106165	ATP1A2	SPLICE_SITE_DONOR	SNP	rs3747626	C	T	2	13006
chr1	160106750	160106752	ATP1A2	NON_SYNONYMOUS_CODING	SNP	-	G	A	1	13006
chr1	160109514	160109516	ATP1A2	NON_SYNONYMOUS_CODING	SNP	-	C	T	1	13006
chr1	160109712	160109714	ATP1A2	SYNONYMOUS_CODING;SPLICE_SITE_ACCEPTOR	SNP	rs149286529	C	T	5	13006
chr1	160109753	160109755	ATP1A2	NON_SYNONYMOUS_CODING	SNP	-	T	C	2	13006
chr2	50149133	50149135	NRXN1	NON_SYNONYMOUS_CODING	SNP	rs148764264	G	A	1	13006
chr2	50149302	50149304	NRXN1	NON_SYNONYMOUS_CODING	SNP	rs139281864	C	T	1	13006
chr2	50149364	50149366	NRXN1	NON_SYNONYMOUS_CODING	SNP	-	C	T	1	13006
chr2	50149368	50149370	NRXN1	NON_SYNONYMOUS_CODING	SNP	-	C	T	2	13006
chr2	50149385	50149387	NRXN1	NON_SYNONYMOUS_CODING	SNP	rs146968018	T	C	1	13006
chr2	50170931	50170933	NRXN1	SPLICE_SITE_ACCEPTOR	SNP	-	G	A	1	13004
chr2	50280404	50280406	NRXN1	SPLICE_SITE_DONOR	SNP	-	T	C	2	13006
chr2	50280507	50280509	NRXN1	NON_SYNONYMOUS_CODING	SNP	rs146100580	C	T	2	13006
chr2	50280532	50280534	NRXN1	NON_SYNONYMOUS_CODING	SNP	-	G	A	1	13006
chr2	50280628	50280630	NRXN1	NON_SYNONYMOUS_CODING	SNP	-	T	C	1	13006
chr2	50463931	50463933	NRXN1	NON_SYNONYMOUS_CODING	SNP	-	G	T	1	13006
chr2	50463982	50463984	NRXN1	NON_SYNONYMOUS_CODING	SNP	-	C	T	1	13006
chr2	50463984	50463986	NRXN1	NON_SYNONYMOUS_CODING	SNP	rs145718662	G	A	1	13006
chr2	50464065	50464067	NRXN1	NON_SYNONYMOUS_CODING	SNP	rs138261348	G	A	1	13006
chr2	50573834	50573836	NRXN1	NON_SYNONYMOUS_CODING	SNP	rs138844263	C	G	1	13006
chr2	50573936	50573938	NRXN1	NON_SYNONYMOUS_CODING	SNP	-	C	T	1	13006
chr2	50692599	50692601	NRXN1	NON_SYNONYMOUS_CODING	SNP	-	C	T	2	12628
chr2	50692632	50692634	NRXN1	NON_SYNONYMOUS_CODING	SNP	-	C	T	1	12622
chr2	50692662	50692664	NRXN1	NON_SYNONYMOUS_CODING	SNP	-	T	C	1	12500
chr2	50699486	50699488	NRXN1	NON_SYNONYMOUS_CODING	SNP	-	G	T	1	11960
chr2	50699606	50699608	NRXN1	NON_SYNONYMOUS_CODING	SNP	-	C	T	1	11884
chr2	50699612	50699614	NRXN1	SPLICE_SITE_ACCEPTOR	SNP	-	C	A	1	11862
chr2	50724512	50724514	NRXN1	NON_SYNONYMOUS_CODING	SNP	-	C	A	2	11898
chr2	50724744	50724746	NRXN1	NON_SYNONYMOUS_CODING	SNP	-	G	T	8	12198
chr2	50724816	50724818	NRXN1	NON_SYNONYMOUS_CODING	SNP	-	G	A	12	12074
chr2	50733707	50733709	NRXN1	NON_SYNONYMOUS_CODING	SNP	-	C	T	1	12124
chr2	50758379	50758381	NRXN1	NON_SYNONYMOUS_CODING	SNP	-	G	T	1	12472
chr2	50758387	50758389	NRXN1	NON_SYNONYMOUS_CODING	SNP	-	C	T	1	12502
chr2	50758521	50758523	NRXN1	NON_SYNONYMOUS_CODING	SNP	-	C	A	1	12306
chr2	50758532	50758534	NRXN1	NON_SYNONYMOUS_CODING	SNP	-	T	C	1	12258
chr2	50765411	50765413	NRXN1	NON_SYNONYMOUS_CODING	SNP	rs56086732	G	T	64	12292
chr2	50765488	50765490	NRXN1	NON_SYNONYMOUS_CODING	SNP	-	C	G	2	12734
chr2	50765555	50765557	NRXN1	NON_SYNONYMOUS_CODING	SNP	-	C	T	1	12964
chr2	50765561	50765563	NRXN1	NON_SYNONYMOUS_CODING	SNP	-	G	T	1	12966
chr2	50765564	50765566	NRXN1	NON_SYNONYMOUS_CODING	SNP	-	G	A	1	12976
chr2	50765588	50765590	NRXN1	NON_SYNONYMOUS_CODING	SNP	-	T	C	6	12994
chr2	50765660	50765662	NRXN1	NON_SYNONYMOUS_CODING	SNP	-	G	T	1	12994
chr2	50765770	50765772	NRXN1	NON_SYNONYMOUS_CODING	SNP	-	G	A	1	12510
chr2	50779783	50779785	NRXN1	NON_SYNONYMOUS_CODING	SNP	-	A	C	2	11968
chr2	50779802	50779804	NRXN1	NON_SYNONYMOUS_CODING	SNP	-	T	C	1	11936
chr2	50779957	50779959	NRXN1	NON_SYNONYMOUS_CODING	SNP	-	C	T	2	11978
chr2	50847194	50847196	NRXN1	NON_SYNONYMOUS_CODING	SNP	rs78540316	G	A	34	12296
chr2	50847235	50847237	NRXN1	NON_SYNONYMOUS_CODING	SNP	-	T	A	1	12464
chr2	50847258	50847260	NRXN1	NON_SYNONYMOUS_CODING	SNP	-	C	T	1	12534
chr2	50847286	50847288	NRXN1	NON_SYNONYMOUS_CODING	SNP	rs147400611	G	A	1	12604
chr2	50848337	50848339	NRXN1	SPLICE_SITE_DONOR	SNP	-	T	A	16	12754
chr2	50848368	50848370	NRXN1	NON_SYNONYMOUS_CODING	SNP	-	C	A	1	12786
chr2	50850757	50850759	NRXN1	SPLICE_SITE_ACCEPTOR	SNP	-	A	C	3	11936
chr2	51149804	51149806	NRXN1	NON_SYNONYMOUS_CODING	SNP	-	C	T	1	12412
chr2	51153083	51153085	NRXN1	NON_SYNONYMOUS_CODING	SNP	rs141903943	T	C	1	12172
chr2	51253561	51253563	NRXN1	NON_SYNONYMOUS_CODING	SNP	rs144049982	T	C	11	10300
chr2	51253589	51253591	NRXN1	NON_SYNONYMOUS_CODING	SNP	-	G	T	2	10300
chr2	51253594	51253596	NRXN1	NON_SYNONYMOUS_CODING	SNP	-	C	T	1	10300
chr2	51254662	51254664	NRXN1	NON_SYNONYMOUS_CODING	SNP	-	A	T	1	12478
chr2	51254665	51254667	NRXN1	NON_SYNONYMOUS_CODING	SNP	-	C	T	1	12496
chr2	51254789	51254791	NRXN1	NON_SYNONYMOUS_CODING	SNP	-	G	C	1	12448
chr2	51254822	51254824	NRXN1	NON_SYNONYMOUS_CODING	SNP	-	C	A	2	12530
chr2	51254842	51254844	NRXN1	NON_SYNONYMOUS_CODING	SNP	-	T	C	11	12532
chr2	51254932	51254934	NRXN1	NON_SYNONYMOUS_CODING	SNP	-	G	A	1	12584
chr2	51254935	51254937	NRXN1	NON_SYNONYMOUS_CODING	SNP	-	G	A	1	12632
chr2	51254953	51254955	NRXN1	NON_SYNONYMOUS_CODING	SNP	-	A	C	1	12734
chr2	51254987	51254989	NRXN1	NON_SYNONYMOUS_CODING	SNP	-	A	C	1	12800
chr2	51254999	51255001	NRXN1	NON_SYNONYMOUS_CODING	SNP	-	C	A	2	12778
chr2	51255041	51255043	NRXN1	NON_SYNONYMOUS_CODING	SNP	-	G	A	1	12664
chr2	51255089	51255091	NRXN1	NON_SYNONYMOUS_CODING	SNP	-	G	A	18	12472
chr2	51255091	51255093	NRXN1	NON_SYNONYMOUS_CODING	SNP	-	G	A	2	12480
chr2	51255109	51255111	NRXN1	NON_SYNONYMOUS_CODING	SNP	-	G	C	2	12456
chr2	51255141	51255143	NRXN1	NON_SYNONYMOUS_CODING	SNP	-	C	A	1	12292
chr2	145153972	145153974	ZEB2	SPLICE_SITE_DONOR	SNP	rs143450927	T	A	8	13006
chr2	145154094	145154096	ZEB2	NON_SYNONYMOUS_CODING	SNP	rs143474223	G	A	1	13006
chr2	145154127	145154129	ZEB2	NON_SYNONYMOUS_CODING	SNP	rs142280503	A	G	1	13006
chr2	145154162	145154164	ZEB2	SPLICE_SITE_ACCEPTOR	SNP	rs147972125	C	T	2	13006
chr2	145155883	145155885	ZEB2	NON_SYNONYMOUS_CODING	SNP	-	C	T	1	13006
chr2	145155898	145155900	ZEB2	NON_SYNONYMOUS_CODING	SNP	rs151256895	C	G	2	13006
chr2	145155949	145155951	ZEB2	NON_SYNONYMOUS_CODING	SNP	-	A	G	2	13006
chr2	145155991	145155993	ZEB2	NON_SYNONYMOUS_CODING	SNP	rs147716561	C	T	4	13006
chr2	145156037	145156039	ZEB2	NON_SYNONYMOUS_CODING	SNP	-	G	A	1	13006
chr2	145156498	145156500	ZEB2	NON_SYNONYMOUS_CODING	SNP	rs143438888	G	C	1	13006
chr2	145156523	145156525	ZEB2	NON_SYNONYMOUS_CODING	SNP	rs112005830	T	C	8	13006
chr2	145156547	145156549	ZEB2	NON_SYNONYMOUS_CODING	SNP	rs139191491	T	C	12	13006
chr2	145156612	145156614	ZEB2	NON_SYNONYMOUS_CODING	SNP	rs112581563	G	A	26	13006
chr2	145156825	145156827	ZEB2	NON_SYNONYMOUS_CODING	SNP	-	T	C	2	13006
chr2	145156894	145156896	ZEB2	NON_SYNONYMOUS_CODING	SNP	-	A	G	1	13006
chr2	145157018	145157020	ZEB2	NON_SYNONYMOUS_CODING	SNP	rs140593583	T	C	3	13006
chr2	145157074	145157076	ZEB2	NON_SYNONYMOUS_CODING	SNP	-	C	T	1	13006
chr2	145157219	145157221	ZEB2	NON_SYNONYMOUS_CODING	SNP	rs141781307	C	T	1	13006
chr2	145157273	145157275	ZEB2	NON_SYNONYMOUS_CODING	SNP	rs144952836	G	A	43	13006
chr2	145157315	145157317	ZEB2	NON_SYNONYMOUS_CODING	SNP	rs143854197	C	A	9	13006
chr2	145157447	145157449	ZEB2	NON_SYNONYMOUS_CODING	SNP	rs145812868	T	C	3	13006
chr2	145157477	145157479	ZEB2	NON_SYNONYMOUS_CODING	SNP	-	A	T	5	13006
chr2	145157489	145157491	ZEB2	NON_SYNONYMOUS_CODING	SNP	rs141793065	C	T	1	13006
chr2	145157506	145157508	ZEB2	NON_SYNONYMOUS_CODING	SNP	rs142954549	A	G	1	13006
chr2	145157617	145157619	ZEB2	NON_SYNONYMOUS_CODING	SNP	-	A	C	1	13006
chr2	145157719	145157721	ZEB2	NON_SYNONYMOUS_CODING	SNP	rs138012464	C	T	2	13006
chr2	145158852	145158854	ZEB2	NON_SYNONYMOUS_CODING	SNP	-	C	T	1	13006
chr2	145161479	145161481	ZEB2	SPLICE_SITE_DONOR	SNP	rs144925893	C	G	34	13006
chr2	145162474	145162476	ZEB2	NON_SYNONYMOUS_CODING	SNP	rs140810090	T	C	1	13006
chr2	145162528	145162530	ZEB2	NON_SYNONYMOUS_CODING	SNP	rs147021269	G	A	3	13006
chr2	145182370	145182372	ZEB2	NON_SYNONYMOUS_CODING	SNP	-	T	C	2	13006
chr2	145187371	145187373	ZEB2	NON_SYNONYMOUS_CODING	SNP	rs150665982	T	C	1	13006
chr2	145274907	145274909	ZEB2	NON_SYNONYMOUS_CODING	SNP	rs146394306	G	C	3	13006
chr2	149216351	149216353	MBD5	NON_SYNONYMOUS_CODING	SNP	rs143952512	G	C	1	13006
chr2	149216370	149216372	MBD5	NON_SYNONYMOUS_CODING	SNP	-	G	A	1	13006
chr2	149220172	149220174	MBD5	NON_SYNONYMOUS_CODING	SNP	rs139186486	T	G	1	13006
chr2	149221326	149221328	MBD5	NON_SYNONYMOUS_CODING	SNP	rs34995577	G	A	10	13002
chr2	149221475	149221477	MBD5	NON_SYNONYMOUS_CODING	SNP	-	G	A	1	13002
chr2	149226110	149226112	MBD5	NON_SYNONYMOUS_CODING	SNP	rs149278000	G	A	2	13006
chr2	149226134	149226136	MBD5	NON_SYNONYMOUS_CODING	SNP	rs144129665	A	G	1	13006
chr2	149226166	149226168	MBD5	NON_SYNONYMOUS_CODING	SNP	-	G	A	1	13006
chr2	149226337	149226339	MBD5	NON_SYNONYMOUS_CODING	SNP	-	C	T	2	13006
chr2	149226395	149226397	MBD5	NON_SYNONYMOUS_CODING	SNP	-	C	G	1	13006
chr2	149226446	149226448	MBD5	NON_SYNONYMOUS_CODING	SNP	rs146031838	A	T	4	13006
chr2	149226447	149226449	MBD5	NON_SYNONYMOUS_CODING	SNP	rs142815487	A	C	1	13006
chr2	149226451	149226453	MBD5	NON_SYNONYMOUS_CODING	SNP	-	A	G	1	13006
chr2	149226472	149226474	MBD5	NON_SYNONYMOUS_CODING	SNP	-	A	G	1	13006
chr2	149226473	149226475	MBD5	NON_SYNONYMOUS_CODING	SNP	rs140978568	T	C	1	13006
chr2	149226485	149226487	MBD5	NON_SYNONYMOUS_CODING	SNP	-	G	A	1	13006
chr2	149226566	149226568	MBD5	NON_SYNONYMOUS_CODING	SNP	rs145808884	C	T	6	13004
chr2	149226604	149226606	MBD5	NON_SYNONYMOUS_CODING	SNP	rs147106585	C	G	1	13006
chr2	149226709	149226711	MBD5	NON_SYNONYMOUS_CODING	SNP	-	G	A	1	13006
chr2	149226770	149226772	MBD5	NON_SYNONYMOUS_CODING	SNP	rs142661175	G	A	1	13006
chr2	149226838	149226840	MBD5	NON_SYNONYMOUS_CODING	SNP	rs137977565	G	A	1	13006
chr2	149226893	149226895	MBD5	NON_SYNONYMOUS_CODING	SNP	rs139964770	G	A	5	13006
chr2	149227046	149227048	MBD5	NON_SYNONYMOUS_CODING	SNP	-	C	T	1	13006
chr2	149227070	149227072	MBD5	NON_SYNONYMOUS_CODING	SNP	rs145536689	A	G	1	13006
chr2	149227148	149227150	MBD5	NON_SYNONYMOUS_CODING	SNP	-	C	A	1	13006
chr2	149227150	149227152	MBD5	NON_SYNONYMOUS_CODING	SNP	rs116235310	G	A	1	13006
chr2	149227339	149227341	MBD5	NON_SYNONYMOUS_CODING	SNP	rs142495834	G	A	1	13006
chr2	149227360	149227362	MBD5	NON_SYNONYMOUS_CODING	SNP	-	C	T	1	13006
chr2	149227388	149227390	MBD5	NON_SYNONYMOUS_CODING	SNP	rs138721601	C	T	2	13006
chr2	149227402	149227404	MBD5	NON_SYNONYMOUS_CODING	SNP	-	C	G	1	13006
chr2	149227472	149227474	MBD5	NON_SYNONYMOUS_CODING	SNP	rs115495710	A	T	4	13006
chr2	149227480	149227482	MBD5	NON_SYNONYMOUS_CODING	SNP	rs112334672	C	T	1	13006
chr2	149227501	149227503	MBD5	NON_SYNONYMOUS_CODING	SNP	rs142431261	A	G	1	13006
chr2	149227518	149227520	MBD5	NON_SYNONYMOUS_CODING	SNP	rs140060547	G	T	1	13006
chr2	149227541	149227543	MBD5	NON_SYNONYMOUS_CODING	SNP	rs114314967	G	A	25	13006
chr2	149227567	149227569	MBD5	NON_SYNONYMOUS_CODING	SNP	rs140900949	G	C	1	13006
chr2	149227673	149227675	MBD5	NON_SYNONYMOUS_CODING	SNP	rs138639760	C	T	3	13006
chr2	149227675	149227677	MBD5	NON_SYNONYMOUS_CODING	SNP	rs143584574	G	T	1	13006
chr2	149227765	149227767	MBD5	NON_SYNONYMOUS_CODING	SNP	rs147455836	A	G	7	13006
chr2	149227768	149227770	MBD5	NON_SYNONYMOUS_CODING	SNP	-	C	A	2	13006
chr2	149227786	149227788	MBD5	NON_SYNONYMOUS_CODING	SNP	-	G	A	3	13006
chr2	149227816	149227818	MBD5	NON_SYNONYMOUS_CODING	SNP	-	G	A	1	13006
chr2	149227825	149227827	MBD5	NON_SYNONYMOUS_CODING	SNP	-	A	C	1	13006
chr2	149227892	149227894	MBD5	NON_SYNONYMOUS_CODING	SNP	-	G	A	1	13006
chr2	149227963	149227965	MBD5	NON_SYNONYMOUS_CODING	SNP	rs139911474	A	G	2	13006
chr2	149228013	149228015	MBD5	NON_SYNONYMOUS_CODING	SNP	rs147272790	A	C	6	13002
chr2	149228035	149228037	MBD5	SPLICE_SITE_DONOR	SNP	-	G	A	1	12994
chr2	149240683	149240685	MBD5	NON_SYNONYMOUS_CODING	SNP	rs144805912	T	C	1	13006
chr2	149240711	149240713	MBD5	NON_SYNONYMOUS_CODING	SNP	rs144557654	C	T	1	13006
chr2	149240764	149240766	MBD5	NON_SYNONYMOUS_CODING	SNP	rs116207524	G	A	14	13006
chr2	149240804	149240806	MBD5	NON_SYNONYMOUS_CODING	SNP	rs151173122	A	T	1	13006
chr2	149240929	149240931	MBD5	NON_SYNONYMOUS_CODING	SNP	rs150408488	A	G	1	13006
chr2	149240954	149240956	MBD5	NON_SYNONYMOUS_CODING	SNP	rs140228960	A	G	1	13006
chr2	149240987	149240989	MBD5	NON_SYNONYMOUS_CODING	SNP	-	A	G	1	13006
chr2	149243405	149243407	MBD5	NON_SYNONYMOUS_CODING	SNP	-	C	A	1	13006
chr2	149243443	149243445	MBD5	NON_SYNONYMOUS_CODING	SNP	rs148321416	G	C	1	13006
chr2	149243508	149243510	MBD5	NON_SYNONYMOUS_CODING	SNP	rs143028540	A	G	12	13006
chr2	149246962	149246964	MBD5	NON_SYNONYMOUS_CODING	SNP	-	G	A	1	13006
chr2	149247042	149247044	MBD5	NON_SYNONYMOUS_CODING	SNP	rs145475623	C	T	7	13006
chr2	149247044	149247046	MBD5	NON_SYNONYMOUS_CODING	SNP	-	C	G	1	13006
chr2	149247081	149247083	MBD5	NON_SYNONYMOUS_CODING	SNP	-	C	T	1	13006
chr2	149247119	149247121	MBD5	NON_SYNONYMOUS_CODING	SNP	rs150972614	G	A	5	13006
chr2	149247152	149247154	MBD5	NON_SYNONYMOUS_CODING	SNP	-	G	A	1	13006
chr2	149247284	149247286	MBD5	NON_SYNONYMOUS_CODING	SNP	-	T	C	1	13006
chr2	149247287	149247289	MBD5	NON_SYNONYMOUS_CODING	SNP	rs138376217	A	T	1	13006
chr2	149247338	149247340	MBD5	NON_SYNONYMOUS_CODING	SNP	rs142293829	C	T	2	13006
chr2	149247339	149247341	MBD5	NON_SYNONYMOUS_CODING	SNP	-	G	A	1	13006
chr2	149247494	149247496	MBD5	NON_SYNONYMOUS_CODING	SNP	-	G	A	2	13006
chr2	149247519	149247521	MBD5	NON_SYNONYMOUS_CODING	SNP	rs139042949	G	A	1	13006
chr2	149247647	149247649	MBD5	NON_SYNONYMOUS_CODING	SNP	rs142913108	C	A	1	13006
chr2	149247759	149247761	MBD5	NON_SYNONYMOUS_CODING	SNP	rs144395737	G	A	1	13006
chr2	149247794	149247796	MBD5	NON_SYNONYMOUS_CODING	SNP	-	C	T	1	13006
chr2	149247795	149247797	MBD5	NON_SYNONYMOUS_CODING	SNP	rs35934694	G	A	11	13006
chr2	149247897	149247899	MBD5	NON_SYNONYMOUS_CODING	SNP	-	A	G	1	13006
chr2	149247932	149247934	MBD5	NON_SYNONYMOUS_CODING	SNP	-	G	A	1	13006
chr2	149248026	149248028	MBD5	NON_SYNONYMOUS_CODING	SNP	rs145106879	T	C	1	13006
chr2	149248048	149248050	MBD5	NON_SYNONYMOUS_CODING	SNP	-	C	A	1	13006
chr2	149260056	149260058	MBD5	NON_SYNONYMOUS_CODING	SNP	rs150519311	G	A	1	13006
chr2	149260083	149260085	MBD5	SPLICE_SITE_DONOR	SNP	-	C	T	1	13006
chr2	152695642	152695644	CACNB4	NON_SYNONYMOUS_CODING	SNP	-	T	C	1	11950
chr2	152695646	152695648	CACNB4	STOP_GAINED	SNP	-	G	A	1	11962
chr2	152695660	152695662	CACNB4	NON_SYNONYMOUS_CODING	SNP	-	T	C	1	11996
chr2	152695777	152695779	CACNB4	NON_SYNONYMOUS_CODING	SNP	-	C	T	2	12340
chr2	152695793	152695795	CACNB4	NON_SYNONYMOUS_CODING	SNP	-	G	A	1	12422
chr2	152695895	152695897	CACNB4	SPLICE_SITE_ACCEPTOR	SNP	rs143442080	A	G	64	12746
chr2	152698519	152698521	CACNB4	NON_SYNONYMOUS_CODING	SNP	-	C	T	1	12602
chr2	152717244	152717246	CACNB4	NON_SYNONYMOUS_CODING	SNP	-	G	A	1	12034
chr2	152727088	152727090	CACNB4	NON_SYNONYMOUS_CODING	SNP	-	T	C	23	12652
chr2	152732957	152732959	CACNB4	NON_SYNONYMOUS_CODING	SNP	-	C	G	1	12036
chr2	152733017	152733019	CACNB4	NON_SYNONYMOUS_CODING	SNP	-	A	G	1	12146
chr2	152737392	152737394	CACNB4	NON_SYNONYMOUS_CODING	SNP	rs1805031	C	A	9	12182
chr2	152830213	152830215	CACNB4	NON_SYNONYMOUS_CODING	SNP	-	A	G	1	11982
chr2	152954932	152954934	AC079790.2;CACNB4	NON_SYNONYMOUS_CODING;SPLICE_SITE_ACCEPTOR	SNP	-	C	T	1	12234
chr2	152955481	152955483	CACNB4	NON_SYNONYMOUS_CODING	SNP	-	G	C	30	12030
chr2	166152414	166152416	SCN2A	NON_SYNONYMOUS_CODING	SNP	-	C	T	5	13006
chr2	166152418	166152420	SCN2A	NON_SYNONYMOUS_CODING	SNP	-	T	C	1	13006
chr2	166152432	166152434	SCN2A	NON_SYNONYMOUS_CODING	SNP	rs144814658	G	A	9	13006
chr2	166153569	166153571	SCN2A	NON_SYNONYMOUS_CODING	SNP	rs139756067	G	A	1	13004
chr2	166153619	166153621	SCN2A	NON_SYNONYMOUS_CODING	SNP	-	T	G	1	12998
chr2	166165260	166165262	SCN2A	NON_SYNONYMOUS_CODING	SNP	rs121917748	C	T	1	12998
chr2	166167050	166167052	SCN2A	NON_SYNONYMOUS_CODING	SNP	-	A	T	1	13004
chr2	166167086	166167088	SCN2A	NON_SYNONYMOUS_CODING	SNP	rs149987700	G	A	4	12984
chr2	166167110	166167112	SCN2A	SPLICE_SITE_DONOR	SNP	-	A	T	1	12940
chr2	166170589	166170591	SCN2A	NON_SYNONYMOUS_CODING	SNP	-	A	G	1	13006
chr2	166170610	166170612	SCN2A	NON_SYNONYMOUS_CODING	SNP	-	A	C	1	13002
chr2	166171976	166171978	SCN2A	SPLICE_SITE_ACCEPTOR	SNP	rs113191507	C	G	1	13004
chr2	166172037	166172039	SCN2A	NON_SYNONYMOUS_CODING	SNP	-	G	A	1	13004
chr2	166172053	166172055	SCN2A	NON_SYNONYMOUS_CODING	SNP	-	G	A	1	13004
chr2	166172080	166172082	SCN2A	NON_SYNONYMOUS_CODING	SNP	rs140661535	C	G	1	13004
chr2	166179705	166179707	SCN2A	NON_SYNONYMOUS_CODING	SNP	rs138138150	G	A	1	13006
chr2	166179748	166179750	SCN2A	NON_SYNONYMOUS_CODING	SNP	-	G	C	1	13006
chr2	166179752	166179754	SCN2A	NON_SYNONYMOUS_CODING	SNP	rs148275498	A	C	3	13006
chr2	166179834	166179836	SCN2A	NON_SYNONYMOUS_CODING	SNP	rs143734912	C	T	2	13006
chr2	166179882	166179884	SCN2A	NON_SYNONYMOUS_CODING	SNP	rs150040573	G	A	1	13006
chr2	166179969	166179971	SCN2A	NON_SYNONYMOUS_CODING	SNP	-	G	A	3	13004
chr2	166183367	166183369	SCN2A	NON_SYNONYMOUS_CODING	SNP	-	A	G	1	13006
chr2	166183394	166183396	SCN2A	NON_SYNONYMOUS_CODING	SNP	-	C	T	4	13006
chr2	166183395	166183397	SCN2A	NON_SYNONYMOUS_CODING	SNP	rs146949852	G	A	2	13006
chr2	166183435	166183437	SCN2A	NON_SYNONYMOUS_CODING	SNP	-	T	G	1	13006
chr2	166198805	166198807	SCN2A	NON_SYNONYMOUS_CODING	SNP	rs142128956	G	A	3	13006
chr2	166198983	166198985	SCN2A	SPLICE_SITE_DONOR	SNP	-	A	G	5	13006
chr2	166201239	166201241	SCN2A	NON_SYNONYMOUS_CODING	SNP	-	A	G	1	13006
chr2	166210780	166210782	SCN2A	NON_SYNONYMOUS_CODING	SNP	-	T	C	1	13006
chr2	166210846	166210848	SCN2A	NON_SYNONYMOUS_CODING	SNP	-	G	A	1	13006
chr2	166210964	166210966	SCN2A	NON_SYNONYMOUS_CODING	SNP	rs151204987	A	G	1	13006
chr2	166211164	166211166	SCN2A	NON_SYNONYMOUS_CODING	SNP	-	T	C	1	12998
chr2	166221709	166221711	SCN2A	NON_SYNONYMOUS_CODING	SNP	-	G	A	3	13006
chr2	166221737	166221739	SCN2A	NON_SYNONYMOUS_CODING	SNP	-	A	T	3	13006
chr2	166223756	166223758	SCN2A	NON_SYNONYMOUS_CODING	SNP	rs141529326	T	C	1	13006
chr2	166223845	166223847	SCN2A	NON_SYNONYMOUS_CODING	SNP	-	A	G	1	13006
chr2	166237206	166237208	SCN2A	NON_SYNONYMOUS_CODING	SNP	-	A	G	1	12966
chr2	166243268	166243270	SCN2A	NON_SYNONYMOUS_CODING	SNP	rs147522594	G	C	2	13006
chr2	166243451	166243453	SCN2A	NON_SYNONYMOUS_CODING	SNP	-	T	C	1	13006
chr2	166245748	166245750	SCN2A	NON_SYNONYMOUS_CODING	SNP	rs143238782	G	C	2	13006
chr2	166245761	166245763	SCN2A	NON_SYNONYMOUS_CODING	SNP	rs147084515	G	T	10	13006
chr2	166245783	166245785	SCN2A	NON_SYNONYMOUS_CODING	SNP	rs138497939	A	C	1	13006
chr2	166246019	166246021	SCN2A	NON_SYNONYMOUS_CODING	SNP	-	C	T	1	13006
chr2	166246046	166246048	SCN2A	NON_SYNONYMOUS_CODING	SNP	-	A	G	1	13006
chr2	166246067	166246069	SCN2A	NON_SYNONYMOUS_CODING	SNP	rs139899756	C	T	3	13006
chr2	166246068	166246070	SCN2A	NON_SYNONYMOUS_CODING	SNP	-	G	A	1	13006
chr2	166847796	166847798	SCN1A	NON_SYNONYMOUS_CODING	SNP	-	T	G	1	13006
chr2	166847833	166847835	SCN1A	NON_SYNONYMOUS_CODING	SNP	rs146733308	G	T	12	13006
chr2	166847842	166847844	SCN1A	NON_SYNONYMOUS_CODING	SNP	rs148986284	G	T	1	13006
chr2	166847914	166847916	SCN1A	NON_SYNONYMOUS_CODING	SNP	rs121918802	T	C	5	13006
chr2	166847920	166847922	SCN1A	NON_SYNONYMOUS_CODING	SNP	rs35735053	A	G	121	13006
chr2	166847933	166847935	SCN1A	NON_SYNONYMOUS_CODING	SNP	-	C	A	1	13006
chr2	166848002	166848004	SCN1A	NON_SYNONYMOUS_CODING	SNP	rs121917956	G	C	19	13006
chr2	166848007	166848009	SCN1A	NON_SYNONYMOUS_CODING	SNP	-	T	C	1	13006
chr2	166848080	166848082	SCN1A	NON_SYNONYMOUS_CODING	SNP	-	A	G	1	13006
chr2	166848145	166848147	SCN1A	NON_SYNONYMOUS_CODING	SNP	-	C	T	3	13006
chr2	166848152	166848154	SCN1A	NON_SYNONYMOUS_CODING	SNP	rs148703212	C	G	1	13006
chr2	166848216	166848218	SCN1A	NON_SYNONYMOUS_CODING	SNP	rs144691638	C	T	6	13006
chr2	166848248	166848250	SCN1A	NON_SYNONYMOUS_CODING	SNP	-	T	C	1	13006
chr2	166848274	166848276	SCN1A	NON_SYNONYMOUS_CODING	SNP	rs149225252	G	A	1	13006
chr2	166848394	166848396	SCN1A	NON_SYNONYMOUS_CODING	SNP	rs141734753	G	A	1	13000
chr2	166848767	166848769	SCN1A	NON_SYNONYMOUS_CODING	SNP	-	T	C	1	13006
chr2	166848929	166848931	SCN1A	NON_SYNONYMOUS_CODING	SNP	-	T	C	1	13006
chr2	166850714	166850716	SCN1A	NON_SYNONYMOUS_CODING	SNP	-	T	A	1	13006
chr2	166850721	166850723	SCN1A	NON_SYNONYMOUS_CODING	SNP	rs121917993	G	A	1	13006
chr2	166850783	166850785	SCN1A	NON_SYNONYMOUS_CODING	SNP	-	C	T	1	13006
chr2	166850784	166850786	SCN1A	NON_SYNONYMOUS_CODING	SNP	rs121918807	G	A	2	13006
chr2	166852533	166852535	SCN1A	NON_SYNONYMOUS_CODING	SNP	rs143088184	G	T	1	13006
chr2	166852547	166852549	SCN1A	NON_SYNONYMOUS_CODING	SNP	-	G	A	1	13006
chr2	166852605	166852607	SCN1A	NON_SYNONYMOUS_CODING	SNP	-	T	C	1	12998
chr2	166854630	166854632	SCN1A	NON_SYNONYMOUS_CODING	SNP	rs138231868	T	C	23	12992
chr2	166859009	166859011	SCN1A	NON_SYNONYMOUS_CODING	SNP	-	C	A	1	13002
chr2	166866306	166866308	SCN1A	NON_SYNONYMOUS_CODING	SNP	rs121917910	T	A	8	13006
chr2	166866331	166866333	SCN1A	NON_SYNONYMOUS_CODING	SNP	rs146878122	G	A	1	13006
chr2	166868748	166868750	SCN1A	NON_SYNONYMOUS_CODING	SNP	rs140731963	G	A	3	13002
chr2	166870329	166870331	SCN1A	NON_SYNONYMOUS_CODING	SNP	rs121918738	G	A	1	13006
chr2	166870375	166870377	SCN1A	NON_SYNONYMOUS_CODING	SNP	rs143193348	T	A	1	13006
chr2	166870411	166870413	SCN1A	SPLICE_SITE_ACCEPTOR	SNP	-	C	T	1	13002
chr2	166872145	166872147	AC010127.3;SCN1A	NON_SYNONYMOUS_CODING	SNP	rs121918799	G	C	16	13004
chr2	166872164	166872166	AC010127.3;SCN1A	NON_SYNONYMOUS_CODING	SNP	rs146374754	C	T	1	13004
chr2	166872170	166872172	AC010127.3;SCN1A	NON_SYNONYMOUS_CODING	SNP	-	G	T	1	13004
chr2	166872185	166872187	AC010127.3;SCN1A	NON_SYNONYMOUS_CODING	SNP	-	C	T	1	13004
chr2	166892591	166892593	AC010127.3;SCN1A	NON_SYNONYMOUS_CODING	SNP	-	A	G	1	13006
chr2	166892595	166892597	AC010127.3;SCN1A	NON_SYNONYMOUS_CODING	SNP	-	C	T	1	13006
chr2	166892612	166892614	AC010127.3;SCN1A	NON_SYNONYMOUS_CODING	SNP	-	T	A	1	13006
chr2	166892865	166892867	AC010127.3;SCN1A	NON_SYNONYMOUS_CODING	SNP	-	T	C	1	13000
chr2	166892885	166892887	AC010127.3;SCN1A	NON_SYNONYMOUS_CODING	SNP	rs121918818	A	G	11	13000
chr2	166892926	166892928	SCN1A	NON_SYNONYMOUS_CODING	SNP	rs150154265	G	T	2	13002
chr2	166892968	166892970	SCN1A	NON_SYNONYMOUS_CODING	SNP	-	A	C	1	13000
chr2	166894346	166894348	SCN1A	NON_SYNONYMOUS_CODING	SNP	rs138858653	A	G	1	13006
chr2	166894447	166894449	SCN1A	NON_SYNONYMOUS_CODING	SNP	rs138376436	T	G	1	13006
chr2	166894461	166894463	SCN1A	NON_SYNONYMOUS_CODING	SNP	rs141950573	C	T	1	13006
chr2	166897765	166897767	SCN1A	NON_SYNONYMOUS_CODING	SNP	rs142192023	T	C	1	13006
chr2	166897786	166897788	SCN1A	NON_SYNONYMOUS_CODING	SNP	rs121918782	T	A	1	13006
chr2	166898842	166898844	SCN1A	NON_SYNONYMOUS_CODING	SNP	rs138799232	C	T	2	13006
chr2	166898852	166898854	SCN1A	NON_SYNONYMOUS_CODING	SNP	-	G	C	1	13006
chr2	166898920	166898922	SCN1A	NON_SYNONYMOUS_CODING	SNP	-	T	G	1	13006
chr2	166900233	166900235	SCN1A	NON_SYNONYMOUS_CODING	SNP	-	G	A	1	13006
chr2	166900293	166900295	SCN1A	NON_SYNONYMOUS_CODING	SNP	-	C	T	2	13006
chr2	166900332	166900334	SCN1A	NON_SYNONYMOUS_CODING	SNP	rs145670933	C	T	1	13006
chr2	166900407	166900409	SCN1A	NON_SYNONYMOUS_CODING	SNP	-	C	G	1	13006
chr2	166900410	166900412	SCN1A	NON_SYNONYMOUS_CODING	SNP	rs121918769	C	T	14	13006
chr2	166900411	166900413	SCN1A	NON_SYNONYMOUS_CODING	SNP	rs148371904	G	A	1	13006
chr2	166900431	166900433	SCN1A	NON_SYNONYMOUS_CODING	SNP	rs149715258	G	T	4	13006
chr2	166900461	166900463	SCN1A	NON_SYNONYMOUS_CODING	SNP	-	T	G	1	13006
chr2	166901589	166901591	SCN1A	NON_SYNONYMOUS_CODING	SNP	rs121918817	C	T	29	13006
chr2	166901625	166901627	SCN1A	NON_SYNONYMOUS_CODING	SNP	rs149404623	C	A	1	13006
chr2	166901632	166901634	SCN1A	NON_SYNONYMOUS_CODING	SNP	-	T	A	1	13006
chr2	166901660	166901662	SCN1A	NON_SYNONYMOUS_CODING	SNP	rs138587241	A	C	1	13006
chr2	166901716	166901718	SCN1A	NON_SYNONYMOUS_CODING	SNP	rs141188608	G	A	1	13006
chr2	166901839	166901841	SCN1A	SPLICE_SITE_ACCEPTOR	SNP	rs150964803	A	G	3	13002
chr2	166903326	166903328	SCN1A	NON_SYNONYMOUS_CODING	SNP	-	A	G	1	13006
chr2	166904256	166904258	SCN1A	NON_SYNONYMOUS_CODING	SNP	rs147095862	C	T	1	13006
chr2	166905423	166905425	SCN1A	NON_SYNONYMOUS_CODING	SNP	-	G	C	3	12994
chr2	166905440	166905442	SCN1A	NON_SYNONYMOUS_CODING	SNP	-	T	A	1	12990
chr2	166908302	166908304	SCN1A	NON_SYNONYMOUS_CODING	SNP	rs121918771	G	A	1	13002
chr2	166908306	166908308	SCN1A	NON_SYNONYMOUS_CODING	SNP	-	T	C	1	13002
chr2	166908333	166908335	SCN1A	NON_SYNONYMOUS_CODING	SNP	rs138357595	A	C	2	13002
chr2	166909458	166909460	SCN1A	SPLICE_SITE_ACCEPTOR	SNP	-	A	G	1	13004
chr2	166911199	166911201	SCN1A	NON_SYNONYMOUS_CODING	SNP	-	T	C	1	13002
chr2	166911241	166911243	SCN1A	NON_SYNONYMOUS_CODING	SNP	-	G	A	1	13002
chr2	166913012	166913014	SCN1A	SPLICE_SITE_ACCEPTOR	SNP	-	A	G	1	13004
chr2	166915083	166915085	SCN1A	NON_SYNONYMOUS_CODING	SNP	rs148442069	G	C	1	13004
chr2	166930034	166930036	AC010127.4;SCN1A	NON_SYNONYMOUS_CODING	SNP	-	T	C	1	13006
chr2	166930051	166930053	AC010127.4;SCN1A	NON_SYNONYMOUS_CODING	SNP	rs121917906	C	G	3	13006
chr2	166930063	166930065	AC010127.4;SCN1A	NON_SYNONYMOUS_CODING	SNP	rs139397227	G	A	7	13006
chr2	166930120	166930122	AC010127.4;SCN1A	NON_SYNONYMOUS_CODING	SNP	-	G	A	1	13006
chr4	39460741	39460743	LIAS	NON_SYNONYMOUS_CODING	SNP	-	C	T	1	13006
chr4	39460756	39460758	LIAS	NON_SYNONYMOUS_CODING	SNP	-	A	T	2	13006
chr4	39460764	39460766	LIAS	NON_SYNONYMOUS_CODING	SNP	rs143267758	C	T	1	13006
chr4	39460767	39460769	LIAS	NON_SYNONYMOUS_CODING	SNP	rs147516123	A	T	2	13006
chr4	39462420	39462422	LIAS	NON_SYNONYMOUS_CODING	SNP	rs140921822	A	C	49	13006
chr4	39462443	39462445	LIAS	NON_SYNONYMOUS_CODING	SNP	-	C	T	1	13006
chr4	39462449	39462451	LIAS	NON_SYNONYMOUS_CODING	SNP	-	G	T	1	13006
chr4	39462460	39462462	LIAS	NON_SYNONYMOUS_CODING	SNP	-	G	A	1	13006
chr4	39462474	39462476	LIAS	NON_SYNONYMOUS_CODING	SNP	-	A	C	1	13006
chr4	39462536	39462538	LIAS	NON_SYNONYMOUS_CODING	SNP	rs141723499	C	T	3	13006
chr4	39463849	39463851	LIAS	NON_SYNONYMOUS_CODING	SNP	rs149610559	C	T	1	12998
chr4	39465217	39465219	LIAS	NON_SYNONYMOUS_CODING	SNP	rs142293392	C	T	2	13006
chr4	39465228	39465230	LIAS	SPLICE_SITE_DONOR	SNP	-	G	A	3	13006
chr4	39469165	39469167	LIAS	NON_SYNONYMOUS_CODING	SNP	-	A	G	2	13006
chr4	39471642	39471644	LIAS	NON_SYNONYMOUS_CODING	SNP	-	G	T	1	13006
chr4	39471646	39471648	LIAS	NON_SYNONYMOUS_CODING	SNP	rs144133667	G	A	1	13006
chr4	39471651	39471653	LIAS	NON_SYNONYMOUS_CODING	SNP	rs146513468	C	T	1	13006
chr4	39471678	39471680	LIAS	NON_SYNONYMOUS_CODING	SNP	-	C	T	1	13006
chr4	39471679	39471681	LIAS	NON_SYNONYMOUS_CODING	SNP	-	G	A	1	13006
chr4	39471702	39471704	LIAS	NON_SYNONYMOUS_CODING	SNP	-	G	C	1	13006
chr4	39472850	39472852	LIAS	SPLICE_SITE_ACCEPTOR	SNP	-	T	A	1	13006
chr4	39472915	39472917	LIAS	NON_SYNONYMOUS_CODING	SNP	rs145535775	G	A	6	13006
chr4	39478682	39478684	LIAS	NON_SYNONYMOUS_CODING	SNP	-	G	C	1	12966
chr4	39478688	39478690	LIAS	NON_SYNONYMOUS_CODING	SNP	rs148840111	T	A	1	12968
chr4	77084374	77084376	SCARB2	SPLICE_SITE_DONOR	SNP	-	C	T	1	13006
chr4	77084385	77084387	SCARB2	NON_SYNONYMOUS_CODING	SNP	rs138713191	T	C	1	13006
chr4	77084435	77084437	SCARB2	NON_SYNONYMOUS_CODING	SNP	-	A	C	1	13006
chr4	77084447	77084449	SCARB2	NON_SYNONYMOUS_CODING	SNP	rs141250135	A	G	1	13006
chr4	77084448	77084450	SCARB2	NON_SYNONYMOUS_CODING	SNP	-	T	C	1	13006
chr4	77084513	77084515	SCARB2	NON_SYNONYMOUS_CODING	SNP	rs149474488	G	A	2	13006
chr4	77087431	77087433	SCARB2	NON_SYNONYMOUS_CODING	SNP	rs147142116	T	C	1	13006
chr4	77089606	77089608	SCARB2	NON_SYNONYMOUS_CODING	SNP	rs144147706	G	A	1	13006
chr4	77091122	77091124	SCARB2	NON_SYNONYMOUS_CODING	SNP	rs147324129	A	G	1	13006
chr4	77095326	77095328	SCARB2	NON_SYNONYMOUS_CODING	SNP	-	C	T	1	13006
chr4	77095337	77095339	SCARB2	NON_SYNONYMOUS_CODING	SNP	rs148780369	C	A	1	13006
chr4	77095371	77095373	SCARB2	NON_SYNONYMOUS_CODING	SNP	rs142392473	C	T	4	13006
chr4	77095379	77095381	SCARB2	NON_SYNONYMOUS_CODING	SNP	rs150870503	T	C	1	13006
chr4	77095439	77095441	SCARB2	NON_SYNONYMOUS_CODING	SNP	rs149997095	T	G	4	13006
chr4	77097665	77097667	SCARB2	NON_SYNONYMOUS_CODING	SNP	-	C	T	1	12998
chr4	77100692	77100694	SCARB2	NON_SYNONYMOUS_CODING	SNP	rs146560583	G	A	1	13006
chr4	77100727	77100729	SCARB2	NON_SYNONYMOUS_CODING	SNP	-	A	C	1	13006
chr4	77100806	77100808	SCARB2	NON_SYNONYMOUS_CODING	SNP	rs143655258	T	C	112	13006
chr4	77100836	77100838	SCARB2	NON_SYNONYMOUS_CODING	SNP	rs147159813	C	T	32	13006
chr4	77100861	77100863	SCARB2	SPLICE_SITE_ACCEPTOR	SNP	-	C	T	10	13006
chr4	77100862	77100864	SCARB2	SPLICE_SITE_ACCEPTOR	SNP	-	G	A	1	13006
chr4	77102147	77102149	SCARB2	NON_SYNONYMOUS_CODING	SNP	rs143558324	G	C	19	13000
chr4	77102150	77102152	SCARB2	NON_SYNONYMOUS_CODING	SNP	rs148022786	C	A	2	13000
chr4	77102167	77102169	SCARB2	NON_SYNONYMOUS_CODING	SNP	rs73826386	C	T	93	13002
chr4	77102174	77102176	SCARB2	NON_SYNONYMOUS_CODING	SNP	-	A	C	1	13000
chr4	77102252	77102254	SCARB2	NON_SYNONYMOUS_CODING	SNP	rs145870223	C	T	4	13000
chr4	77116890	77116892	SCARB2	NON_SYNONYMOUS_CODING	SNP	rs142690468	G	A	2	13006
chr4	77116940	77116942	SCARB2	NON_SYNONYMOUS_CODING	SNP	rs138955932	T	C	1	13006
chr4	77134616	77134618	SCARB2	NON_SYNONYMOUS_CODING	SNP	-	C	T	1	13006
chr4	77134658	77134660	SCARB2	NON_SYNONYMOUS_CODING	SNP	rs144791636	G	A	3	12996
chr4	128841861	128841863	MFSD8	NON_SYNONYMOUS_CODING	SNP	rs149683848	G	A	1	13006
chr4	128841866	128841868	MFSD8	NON_SYNONYMOUS_CODING	SNP	-	A	G	3	13006
chr4	128841921	128841923	MFSD8	NON_SYNONYMOUS_CODING	SNP	-	G	C	1	13006
chr4	128842683	128842685	MFSD8	NON_SYNONYMOUS_CODING	SNP	-	G	A	1	13006
chr4	128842823	128842825	MFSD8	NON_SYNONYMOUS_CODING	SNP	-	G	A	2	13006
chr4	128842892	128842894	MFSD8	NON_SYNONYMOUS_CODING	SNP	-	A	G	2	13006
chr4	128842928	128842930	MFSD8	SPLICE_SITE_ACCEPTOR	SNP	-	G	A	1	13006
chr4	128843107	128843109	MFSD8	NON_SYNONYMOUS_CODING	SNP	-	G	A	1	13006
chr4	128843110	128843112	MFSD8	NON_SYNONYMOUS_CODING	SNP	rs150418024	C	G	25	13006
chr4	128851874	128851876	MFSD8	NON_SYNONYMOUS_CODING	SNP	rs76506918	C	T	2	13000
chr4	128851924	128851926	MFSD8	NON_SYNONYMOUS_CODING	SNP	-	T	C	1	13000
chr4	128851949	128851951	MFSD8	NON_SYNONYMOUS_CODING	SNP	rs147295085	C	T	6	13002
chr4	128851954	128851956	MFSD8	NON_SYNONYMOUS_CODING	SNP	rs140948465	G	A	1	13002
chr4	128854184	128854186	MFSD8	NON_SYNONYMOUS_CODING	SNP	rs143288262	T	C	2	13006
chr4	128854185	128854187	MFSD8	NON_SYNONYMOUS_CODING;SYNONYMOUS_CODING	SNP	rs144848697	T	C	1	13006
chr4	128854215	128854217	MFSD8	NON_SYNONYMOUS_CODING;SYNONYMOUS_CODING	SNP	-	T	C	1	13006
chr4	128859984	128859986	MFSD8	NON_SYNONYMOUS_CODING	SNP	-	C	G	1	12994
chr4	128861016	128861018	MFSD8	NON_SYNONYMOUS_CODING	SNP	-	G	A	1	13002
chr4	128861047	128861049	MFSD8	NON_SYNONYMOUS_CODING	SNP	rs142063476	G	C	1	13002
chr4	128861049	128861051	MFSD8	NON_SYNONYMOUS_CODING	SNP	rs112734134	A	G	9	13002
chr4	128861053	128861055	MFSD8	NON_SYNONYMOUS_CODING	SNP	-	C	T	1	13002
chr4	128861113	128861115	MFSD8	NON_SYNONYMOUS_CODING	SNP	-	C	T	1	13000
chr4	128861115	128861117	MFSD8	NON_SYNONYMOUS_CODING	SNP	rs28544073	C	T	28	13002
chr4	128864936	128864938	MFSD8	NON_SYNONYMOUS_CODING	SNP	rs146479250	C	T	1	13006
chr4	128864987	128864989	MFSD8	NON_SYNONYMOUS_CODING	SNP	rs144845312	G	C	1	13006
chr4	128865013	128865015	MFSD8	NON_SYNONYMOUS_CODING	SNP	rs145633957	A	G	2	13006
chr4	128865036	128865038	MFSD8	NON_SYNONYMOUS_CODING	SNP	rs148916499	T	A	1	13006
chr4	128865127	128865129	MFSD8	NON_SYNONYMOUS_CODING	SNP	-	G	T	1	13006
chr4	128865139	128865141	MFSD8	NON_SYNONYMOUS_CODING	SNP	rs147750747	G	A	2	13006
chr4	128870978	128870980	MFSD8	NON_SYNONYMOUS_CODING	SNP	rs143902749	T	C	1	12998
chr4	128878694	128878696	MFSD8	NON_SYNONYMOUS_CODING	SNP	-	T	C	2	13000
chr4	128878705	128878707	MFSD8	NON_SYNONYMOUS_CODING	SNP	rs146596875	C	T	1	12998
chr4	128878743	128878745	MFSD8	NON_SYNONYMOUS_CODING	SNP	rs145529594	T	A	105	12994
chr4	128886251	128886253	MFSD8	NON_SYNONYMOUS_CODING	SNP	rs150892838	G	T	1	13006
chr4	128886254	128886256	MFSD8	NON_SYNONYMOUS_CODING	SNP	-	G	A	1	13006
chr4	128886274	128886276	MFSD8	NON_SYNONYMOUS_CODING	SNP	rs139409959	C	G	1	13006
chr5	88027521	88027523	MEF2C	SPLICE_SITE_DONOR	SNP	-	A	G	1	11748
chr5	88027531	88027533	MEF2C	NON_SYNONYMOUS_CODING	SNP	-	T	C	1	11768
chr5	88056922	88056924	MEF2C	NON_SYNONYMOUS_CODING	SNP	-	T	C	1	10300
chr5	125880709	125880711	ALDH7A1	NON_SYNONYMOUS_CODING	SNP	rs61757684	T	C	74	13006
chr5	125880711	125880713	ALDH7A1	SPLICE_SITE_ACCEPTOR	SNP	rs140845195	C	A	1	13006
chr5	125880714	125880716	ALDH7A1	SPLICE_SITE_ACCEPTOR	SNP	-	G	C	1	13006
chr5	125885615	125885617	ALDH7A1	SPLICE_SITE_DONOR	SNP	-	C	T	3	13006
chr5	125885667	125885669	ALDH7A1	NON_SYNONYMOUS_CODING	SNP	rs144701796	A	G	1	13006
chr5	125885896	125885898	ALDH7A1	NON_SYNONYMOUS_CODING	SNP	rs147940248	C	T	3	13006
chr5	125885918	125885920	ALDH7A1	NON_SYNONYMOUS_CODING	SNP	-	T	C	1	13006
chr5	125887733	125887735	ALDH7A1	NON_SYNONYMOUS_CODING	SNP	-	A	C	1	13006
chr5	125887737	125887739	ALDH7A1	NON_SYNONYMOUS_CODING	SNP	rs151107837	G	A	1	13006
chr5	125887750	125887752	ALDH7A1	NON_SYNONYMOUS_CODING	SNP	rs121912707	C	G	7	13006
chr5	125887753	125887755	ALDH7A1	NON_SYNONYMOUS_CODING	SNP	rs150305320	T	C	4	13006
chr5	125887792	125887794	ALDH7A1	NON_SYNONYMOUS_CODING	SNP	-	T	C	1	13006
chr5	125889995	125889997	ALDH7A1	NON_SYNONYMOUS_CODING	SNP	-	C	T	1	13006
chr5	125890028	125890030	ALDH7A1	NON_SYNONYMOUS_CODING	SNP	rs140947675	C	T	2	13006
chr5	125891622	125891624	ALDH7A1	NON_SYNONYMOUS_CODING	SNP	-	G	A	1	13006
chr5	125891642	125891644	ALDH7A1	NON_SYNONYMOUS_CODING	SNP	rs144671885	C	A	1	13006
chr5	125891649	125891651	ALDH7A1	NON_SYNONYMOUS_CODING	SNP	rs138675705	G	C	2	13006
chr5	125891693	125891695	ALDH7A1	NON_SYNONYMOUS_CODING	SNP	rs141701364	C	T	2	13006
chr5	125891703	125891705	ALDH7A1	NON_SYNONYMOUS_CODING	SNP	-	T	C	1	13006
chr5	125891712	125891714	ALDH7A1	SPLICE_SITE_ACCEPTOR	SNP	rs138056453	C	T	76	13006
chr5	125894941	125894943	ALDH7A1	NON_SYNONYMOUS_CODING	SNP	rs144625212	G	A	2	13006
chr5	125894989	125894991	ALDH7A1	NON_SYNONYMOUS_CODING;SPLICE_SITE_ACCEPTOR	SNP	rs148052962	G	A	1	13006
chr5	125895025	125895027	ALDH7A1	NON_SYNONYMOUS_CODING	SNP	rs141775154	G	C	5	13006
chr5	125903992	125903994	ALDH7A1	NON_SYNONYMOUS_CODING	SNP	-	G	C	1	13006
chr5	125906516	125906518	ALDH7A1	NON_SYNONYMOUS_CODING	SNP	rs140701322	G	T	1	13006
chr5	125906556	125906558	ALDH7A1	SPLICE_SITE_ACCEPTOR	SNP	-	A	C	1	13006
chr5	125911150	125911152	ALDH7A1	NON_SYNONYMOUS_CODING	SNP	-	C	G	1	13006
chr5	125912836	125912838	ALDH7A1	NON_SYNONYMOUS_CODING	SNP	-	T	C	1	13006
chr5	125912845	125912847	ALDH7A1	NON_SYNONYMOUS_CODING	SNP	-	G	A	1	13006
chr5	125912867	125912869	ALDH7A1	NON_SYNONYMOUS_CODING	SNP	rs61757685	C	T	2	13006
chr5	125912891	125912893	ALDH7A1	NON_SYNONYMOUS_CODING	SNP	rs140102105	C	G	5	13006
chr5	125918538	125918540	ALDH7A1	SPLICE_SITE_DONOR	SNP	-	T	G	1	13006
chr5	125919643	125919645	ALDH7A1	NON_SYNONYMOUS_CODING	SNP	rs117295656	T	C	4	13006
chr5	125919652	125919654	ALDH7A1	NON_SYNONYMOUS_CODING	SNP	-	G	A	1	13006
chr5	125919654	125919656	ALDH7A1	NON_SYNONYMOUS_CODING	SNP	rs145329188	A	G	1	13006
chr5	125928350	125928352	ALDH7A1	SPLICE_SITE_DONOR	SNP	-	C	T	1	13004
chr5	125928404	125928406	ALDH7A1	NON_SYNONYMOUS_CODING	SNP	-	T	A	1	13006
chr5	125928405	125928407	ALDH7A1	NON_SYNONYMOUS_CODING	SNP	-	A	G	1	13006
chr5	125929085	125929087	ALDH7A1	NON_SYNONYMOUS_CODING	SNP	rs58528748	G	T	6	13006
chr5	125930751	125930753	ALDH7A1	NON_SYNONYMOUS_CODING	SNP	rs144684547	G	A	1	13006
chr5	125930795	125930797	ALDH7A1	NON_SYNONYMOUS_CODING	SNP	-	A	T	1	13006
chr5	161277842	161277844	GABRA1	NON_SYNONYMOUS_CODING	SNP	rs113886269	C	A	13	13006
chr5	161281173	161281175	GABRA1	NON_SYNONYMOUS_CODING	SNP	rs143815396	C	T	4	13004
chr5	161281280	161281282	GABRA1	SPLICE_SITE_DONOR	SNP	-	G	T	1	13006
chr5	161300251	161300253	GABRA1	NON_SYNONYMOUS_CODING	SNP	rs146134200	C	T	1	13006
chr5	161300305	161300307	GABRA1	NON_SYNONYMOUS_CODING	SNP	rs139163545	C	T	1	13006
chr5	161324168	161324170	GABRA1	NON_SYNONYMOUS_CODING	SNP	-	C	T	1	13006
chr5	161324203	161324205	GABRA1	NON_SYNONYMOUS_CODING	SNP	-	G	A	1	13006
chr5	161324281	161324283	GABRA1	NON_SYNONYMOUS_CODING	SNP	rs139793542	C	T	2	13006
chr5	161324285	161324287	GABRA1	NON_SYNONYMOUS_CODING	SNP	-	A	G	1	13006
chr5	161324378	161324380	GABRA1	NON_SYNONYMOUS_CODING	SNP	rs145217327	C	T	1	13006
chr5	161495015	161495017	GABRG2	NON_SYNONYMOUS_CODING	SNP	-	C	T	3	13006
chr5	161520896	161520898	GABRG2	NON_SYNONYMOUS_CODING	SNP	-	G	T	1	13006
chr5	161530888	161530890	GABRG2	SPLICE_SITE_ACCEPTOR	SNP	-	C	T	1	13006
chr5	161569327	161569329	GABRG2	SPLICE_SITE_DONOR	SNP	-	A	G	3	13006
chr5	161576277	161576279	GABRG2	NON_SYNONYMOUS_CODING	SNP	-	C	T	2	13006
chr5	161576283	161576285	GABRG2	NON_SYNONYMOUS_CODING	SNP	-	C	T	1	13006
chr5	161580134	161580136	GABRG2	NON_SYNONYMOUS_CODING	SNP	-	A	G	1	13006
chr5	161580149	161580151	GABRG2	NON_SYNONYMOUS_CODING	SNP	rs143945240	G	A	1	13006
chr5	161580200	161580202	GABRG2	NON_SYNONYMOUS_CODING	SNP	rs148232491	G	A	1	13006
chr5	161580216	161580218	GABRG2	NON_SYNONYMOUS_CODING	SNP	-	G	A	1	13006
chr6	18121695	18121697	NHLRC1	NON_SYNONYMOUS_CODING	SNP	-	T	C	1	13006
chr6	18121747	18121749	NHLRC1	NON_SYNONYMOUS_CODING	SNP	-	A	T	1	13006
chr6	18121761	18121763	NHLRC1	NON_SYNONYMOUS_CODING	SNP	-	A	T	1	13006
chr6	18121773	18121775	NHLRC1	NON_SYNONYMOUS_CODING	SNP	rs144863228	G	A	1	13006
chr6	18121784	18121786	NHLRC1	NON_SYNONYMOUS_CODING	SNP	-	C	G	1	13006
chr6	18121963	18121965	NHLRC1	NON_SYNONYMOUS_CODING	SNP	-	T	A	2	13006
chr6	18122032	18122034	NHLRC1	NON_SYNONYMOUS_CODING	SNP	rs140164729	C	T	2	13006
chr6	18122058	18122060	NHLRC1	NON_SYNONYMOUS_CODING	SNP	rs144043056	T	G	1	13006
chr6	18122064	18122066	NHLRC1	NON_SYNONYMOUS_CODING	SNP	-	T	C	1	13006
chr6	18122082	18122084	NHLRC1	NON_SYNONYMOUS_CODING	SNP	-	C	T	1	13006
chr6	18122086	18122088	NHLRC1	NON_SYNONYMOUS_CODING	SNP	-	G	A	1	13006
chr6	18122097	18122099	NHLRC1	NON_SYNONYMOUS_CODING	SNP	-	G	A	3	13006
chr6	18122142	18122144	NHLRC1	NON_SYNONYMOUS_CODING	SNP	-	G	A	1	13006
chr6	18122156	18122158	NHLRC1	NON_SYNONYMOUS_CODING	SNP	rs140850172	A	T	10	13006
chr6	18122253	18122255	NHLRC1	NON_SYNONYMOUS_CODING	SNP	-	T	C	1	13006
chr6	18122286	18122288	NHLRC1	NON_SYNONYMOUS_CODING	SNP	rs138667242	T	C	6	13006
chr6	18122413	18122415	NHLRC1	NON_SYNONYMOUS_CODING	SNP	-	C	G	1	12978
chr6	18122415	18122417	NHLRC1	NON_SYNONYMOUS_CODING	SNP	rs143537405	A	G	15	12976
chr6	18122419	18122421	NHLRC1	NON_SYNONYMOUS_CODING	SNP	rs148035405	G	A	1	12974
chr6	18122788	18122790	NHLRC1	NON_SYNONYMOUS_CODING	SNP	-	G	T	1	12222
chr6	18122791	18122793	NHLRC1	NON_SYNONYMOUS_CODING	SNP	rs146636139	T	C	11	12200
chr6	18122805	18122807	NHLRC1	NON_SYNONYMOUS_CODING	SNP	rs139029314	G	T	20	11894
chr6	52285261	52285263	EFHC1	NON_SYNONYMOUS_CODING	SNP	rs146467751	G	T	4	13006
chr6	52285266	52285268	EFHC1	NON_SYNONYMOUS_CODING	SNP	rs147882603	C	T	1	13006
chr6	52288738	52288740	EFHC1	SPLICE_SITE_ACCEPTOR	SNP	-	T	C	6	13006
chr6	52288755	52288757	EFHC1	NON_SYNONYMOUS_CODING	SNP	-	C	T	1	13006
chr6	52288768	52288770	EFHC1	NON_SYNONYMOUS_CODING	SNP	-	C	T	1	13006
chr6	52288776	52288778	EFHC1	NON_SYNONYMOUS_CODING	SNP	-	T	C	2	13006
chr6	52288819	52288821	EFHC1	NON_SYNONYMOUS_CODING	SNP	-	T	A	1	13006
chr6	52288830	52288832	EFHC1	NON_SYNONYMOUS_CODING	SNP	-	C	T	2	13006
chr6	52288908	52288910	EFHC1	NON_SYNONYMOUS_CODING	SNP	rs149055334	C	A	107	13006
chr6	52288942	52288944	EFHC1	NON_SYNONYMOUS_CODING	SNP	rs145102896	C	T	3	13006
chr6	52303120	52303122	EFHC1	NON_SYNONYMOUS_CODING	SNP	-	A	G	1	13004
chr6	52303216	52303218	EFHC1	NON_SYNONYMOUS_CODING	SNP	-	T	C	1	13006
chr6	52303266	52303268	EFHC1	NON_SYNONYMOUS_CODING	SNP	-	C	T	1	13006
chr6	52303272	52303274	EFHC1	NON_SYNONYMOUS_CODING	SNP	-	C	T	1	13006
chr6	52303299	52303301	EFHC1	NON_SYNONYMOUS_CODING	SNP	rs112800954	C	T	2	13006
chr6	52303308	52303310	EFHC1	NON_SYNONYMOUS_CODING	SNP	-	T	C	1	13006
chr6	52303341	52303343	EFHC1	NON_SYNONYMOUS_CODING	SNP	-	A	G	2	13006
chr6	52303359	52303361	EFHC1	NON_SYNONYMOUS_CODING	SNP	-	C	T	1	13006
chr6	52303374	52303376	EFHC1	NON_SYNONYMOUS_CODING	SNP	rs148615781	G	A	1	13006
chr6	52317540	52317542	EFHC1	NON_SYNONYMOUS_CODING	SNP	rs73740379	A	T	53	13006
chr6	52317557	52317559	EFHC1	STOP_GAINED	SNP	-	C	T	1	13006
chr6	52317572	52317574	EFHC1	NON_SYNONYMOUS_CODING	SNP	rs139197513	C	T	3	13006
chr6	52317573	52317575	EFHC1	NON_SYNONYMOUS_CODING	SNP	rs79761183	G	A	105	13006
chr6	52317596	52317598	EFHC1	NON_SYNONYMOUS_CODING	SNP	rs137852776	T	C	43	13006
chr6	52317604	52317606	EFHC1	NON_SYNONYMOUS_CODING	SNP	-	A	C	1	13006
chr6	52318899	52318901	EFHC1	NON_SYNONYMOUS_CODING	SNP	rs140476054	G	A	3	13006
chr6	52318929	52318931	EFHC1	NON_SYNONYMOUS_CODING	SNP	rs144739917	G	A	1	13006
chr6	52318947	52318949	EFHC1	NON_SYNONYMOUS_CODING	SNP	rs145754721	G	A	3	13006
chr6	52318983	52318985	EFHC1	NON_SYNONYMOUS_CODING	SNP	rs143655397	C	T	1	13006
chr6	52318985	52318987	EFHC1	NON_SYNONYMOUS_CODING	SNP	-	G	T	1	13006
chr6	52319010	52319012	EFHC1	NON_SYNONYMOUS_CODING	SNP	rs151126903	G	A	1	13006
chr6	52319022	52319024	EFHC1	NON_SYNONYMOUS_CODING	SNP	rs17851771	G	A	1	13006
chr6	52319049	52319051	EFHC1	NON_SYNONYMOUS_CODING	SNP	rs1570624	G	A	104	13006
chr6	52319055	52319057	EFHC1	NON_SYNONYMOUS_CODING	SNP	rs115205076	G	A	54	13006
chr6	52319064	52319066	EFHC1	NON_SYNONYMOUS_CODING	SNP	rs138973203	A	T	1	13006
chr6	52319079	52319081	EFHC1	NON_SYNONYMOUS_CODING	SNP	rs142107827	A	G	1	13006
chr6	52329721	52329723	EFHC1	NON_SYNONYMOUS_CODING	SNP	rs144708524	T	G	1	13006
chr6	52329742	52329744	EFHC1	NON_SYNONYMOUS_CODING	SNP	rs138430643	T	C	1	13006
chr6	52329754	52329756	EFHC1	NON_SYNONYMOUS_CODING	SNP	rs149256861	A	G	1	13006
chr6	52329829	52329831	EFHC1	STOP_GAINED	SNP	-	C	T	2	13006
chr6	52329865	52329867	EFHC1	NON_SYNONYMOUS_CODING	SNP	rs143751828	T	A	1	13006
chr6	52329889	52329891	EFHC1	NON_SYNONYMOUS_CODING	SNP	-	C	T	2	13006
chr6	52334253	52334255	EFHC1	NON_SYNONYMOUS_CODING	SNP	rs144389178	C	T	2	13006
chr6	52334274	52334276	EFHC1	SPLICE_SITE_DONOR	SNP	-	A	T	1	13006
chr6	52343830	52343832	EFHC1	SPLICE_SITE_ACCEPTOR	SNP	-	G	C	1	13006
chr6	52343861	52343863	EFHC1	NON_SYNONYMOUS_CODING	SNP	-	C	T	1	13006
chr6	52343897	52343899	EFHC1	NON_SYNONYMOUS_CODING	SNP	-	A	G	1	13006
chr6	52343924	52343926	EFHC1	NON_SYNONYMOUS_CODING	SNP	-	C	T	1	13006
chr6	52343925	52343927	EFHC1	NON_SYNONYMOUS_CODING	SNP	-	G	T	2	13006
chr6	52343951	52343953	EFHC1	NON_SYNONYMOUS_CODING	SNP	-	T	G	1	13006
chr6	52344018	52344020	EFHC1	NON_SYNONYMOUS_CODING	SNP	-	G	C	1	13006
chr6	52344491	52344493	EFHC1	NON_SYNONYMOUS_CODING	SNP	-	T	A	1	13006
chr6	52344529	52344531	EFHC1	NON_SYNONYMOUS_CODING	SNP	rs139302751	G	A	1	13006
chr6	52344556	52344558	EFHC1	STOP_GAINED	SNP	rs149998588	C	T	1	13006
chr6	52355034	52355036	EFHC1	NON_SYNONYMOUS_CODING	SNP	-	C	T	1	13006
chr6	52355108	52355110	EFHC1	NON_SYNONYMOUS_CODING	SNP	-	A	C	2	13006
chr6	52355110	52355112	EFHC1	NON_SYNONYMOUS_CODING	SNP	-	C	T	1	13006
chr6	52355116	52355118	EFHC1	NON_SYNONYMOUS_CODING	SNP	rs115475262	A	G	22	13006
chr6	52357061	52357063	EFHC1	SPLICE_SITE_ACCEPTOR	SNP	-	C	G	1	13006
chr6	52357101	52357103	EFHC1	NON_SYNONYMOUS_CODING	SNP	-	T	C	2	13006
chr6	145946864	145946866	EPM2A	SPLICE_SITE_ACCEPTOR	SNP	-	G	A	1	12128
chr6	145948648	145948650	EPM2A	NON_SYNONYMOUS_CODING	SNP	rs148164886	C	G	1	13006
chr6	145948706	145948708	EPM2A	NON_SYNONYMOUS_CODING	SNP	-	G	A	2	13006
chr6	145948762	145948764	EPM2A	NON_SYNONYMOUS_CODING	SNP	rs150609514	A	C	1	13006
chr6	145948786	145948788	EPM2A	NON_SYNONYMOUS_CODING	SNP	rs138798058	G	A	1	13006
chr6	145948804	145948806	EPM2A	NON_SYNONYMOUS_CODING	SNP	-	G	A	3	13006
chr6	145948811	145948813	EPM2A	NON_SYNONYMOUS_CODING	SNP	rs141975071	G	A	4	13006
chr6	145948825	145948827	EPM2A	NON_SYNONYMOUS_CODING	SNP	rs146321088	C	T	20	13006
chr6	145948832	145948834	EPM2A	SPLICE_SITE_ACCEPTOR	SNP	rs145030227	C	T	27	13006
chr6	145956383	145956385	EPM2A	NON_SYNONYMOUS_CODING	SNP	-	C	T	1	13006
chr6	145956418	145956420	EPM2A	NON_SYNONYMOUS_CODING	SNP	rs147399860	G	A	16	13006
chr6	145956454	145956456	EPM2A	NON_SYNONYMOUS_CODING	SNP	rs144565191	T	A	6	13006
chr6	145956466	145956468	EPM2A	NON_SYNONYMOUS_CODING	SNP	rs148475381	G	A	1	13006
chr6	145956498	145956500	EPM2A	NON_SYNONYMOUS_CODING	SNP	rs142658692	C	A	2	13006
chr6	145956503	145956505	EPM2A	NON_SYNONYMOUS_CODING	SNP	-	C	A	1	13006
chr6	145956505	145956507	EPM2A	NON_SYNONYMOUS_CODING	SNP	-	A	G	1	13006
chr6	145956517	145956519	EPM2A	NON_SYNONYMOUS_CODING	SNP	-	G	A	1	13006
chr6	145956586	145956588	EPM2A	NON_SYNONYMOUS_CODING	SNP	rs137852916	C	T	1	13006
chr6	145956587	145956589	EPM2A	NON_SYNONYMOUS_CODING	SNP	-	G	A	1	13006
chr6	145956602	145956604	EPM2A	NON_SYNONYMOUS_CODING	SNP	rs147645370	G	C	1	13006
chr6	145956610	145956612	EPM2A	NON_SYNONYMOUS_CODING	SNP	rs141919651	T	C	5	13006
chr6	146007306	146007308	EPM2A	NON_SYNONYMOUS_CODING	SNP	rs144204777	T	C	1	13006
chr6	146007323	146007325	EPM2A	NON_SYNONYMOUS_CODING	SNP	rs61757376	T	C	1	13006
chr6	146007357	146007359	EPM2A	NON_SYNONYMOUS_CODING	SNP	rs150452237	T	C	3	13006
chr6	146007429	146007431	EPM2A	NON_SYNONYMOUS_CODING	SNP	-	T	C	1	13006
chr6	146007432	146007434	EPM2A	SPLICE_SITE_ACCEPTOR	SNP	-	C	G	1	13006
chr7	66094126	66094128	KCTD7	NON_SYNONYMOUS_CODING	SNP	-	G	T	1	12914
chr7	66094163	66094165	KCTD7	NON_SYNONYMOUS_CODING	SNP	-	C	T	1	12608
chr7	66098257	66098259	KCTD7	SPLICE_SITE_ACCEPTOR	SNP	-	C	T	2	13006
chr7	66098297	66098299	KCTD7	NON_SYNONYMOUS_CODING	SNP	-	C	T	1	13006
chr7	66098306	66098308	KCTD7	NON_SYNONYMOUS_CODING	SNP	-	A	G	2	13006
chr7	66098309	66098311	KCTD7	NON_SYNONYMOUS_CODING	SNP	-	C	T	2	13006
chr7	66098343	66098345	KCTD7	NON_SYNONYMOUS_CODING	SNP	rs138642014	T	C	1	13006
chr7	66098372	66098374	KCTD7	NON_SYNONYMOUS_CODING	SNP	rs149255570	T	C	8	13006
chr7	66098382	66098384	KCTD7	NON_SYNONYMOUS_CODING	SNP	-	C	T	1	13006
chr7	66098394	66098396	KCTD7	NON_SYNONYMOUS_CODING	SNP	-	G	C	1	13006
chr7	66103266	66103268	KCTD7	NON_SYNONYMOUS_CODING;SYNONYMOUS_CODING	SNP	rs145152329	G	A	1	13006
chr7	66103285	66103287	KCTD7	NON_SYNONYMOUS_CODING	SNP	-	C	T	1	13006
chr7	66103286	66103288	KCTD7	NON_SYNONYMOUS_CODING;SYNONYMOUS_CODING	SNP	-	G	T	1	13006
chr7	66103291	66103293	KCTD7	SYNONYMOUS_CODING;STOP_GAINED	SNP	-	C	A	1	13006
chr7	66103308	66103310	KCTD7	NON_SYNONYMOUS_CODING;SYNONYMOUS_CODING	SNP	rs145238250	G	A	30	13006
chr7	66103311	66103313	KCTD7	NON_SYNONYMOUS_CODING;SYNONYMOUS_CODING	SNP	rs140932942	C	T	4	13006
chr7	66103322	66103324	KCTD7	NON_SYNONYMOUS_CODING;SYNONYMOUS_CODING	SNP	-	C	T	1	13006
chr7	66103335	66103337	KCTD7	NON_SYNONYMOUS_CODING;SYNONYMOUS_CODING	SNP	-	C	T	1	13006
chr7	66103855	66103857	KCTD7	NON_SYNONYMOUS_CODING;SYNONYMOUS_CODING	SNP	rs142379946	G	C	6	13006
chr7	66103881	66103883	KCTD7	NON_SYNONYMOUS_CODING;SYNONYMOUS_CODING	SNP	-	C	T	1	13006
chr7	66103962	66103964	KCTD7	NON_SYNONYMOUS_CODING	SNP	rs151338966	C	T	1	13006
chr7	66103964	66103966	KCTD7	NON_SYNONYMOUS_CODING	SNP	rs140600524	C	G	1	13006
chr7	66103980	66103982	KCTD7	NON_SYNONYMOUS_CODING	SNP	-	G	C	1	13006
chr7	66104013	66104015	KCTD7	NON_SYNONYMOUS_CODING	SNP	-	T	C	1	13006
chr7	66104084	66104086	KCTD7	NON_SYNONYMOUS_CODING	SNP	-	C	T	1	13006
chr7	66104175	66104177	KCTD7	NON_SYNONYMOUS_CODING	SNP	rs141191660	A	G	1	13006
chr7	66104183	66104185	KCTD7	NON_SYNONYMOUS_CODING	SNP	rs145063728	C	T	1	13006
chr7	77649040	77649042	MAGI2	NON_SYNONYMOUS_CODING	SNP	-	G	A	1	12904
chr7	77649088	77649090	MAGI2	NON_SYNONYMOUS_CODING	SNP	rs145648453	C	T	37	13006
chr7	77649116	77649118	MAGI2	NON_SYNONYMOUS_CODING	SNP	-	T	C	1	13006
chr7	77649122	77649124	MAGI2	NON_SYNONYMOUS_CODING	SNP	-	C	T	1	13006
chr7	77649157	77649159	MAGI2	NON_SYNONYMOUS_CODING	SNP	rs140370175	C	T	1	13006
chr7	77649211	77649213	MAGI2	NON_SYNONYMOUS_CODING	SNP	rs137879179	G	A	1	13006
chr7	77649281	77649283	MAGI2	NON_SYNONYMOUS_CODING;SYNONYMOUS_CODING	SNP	rs143070725	G	A	3	12996
chr7	77708258	77708260	MAGI2	SPLICE_SITE_DONOR	SNP	-	C	T	8	13006
chr7	77708310	77708312	MAGI2	NON_SYNONYMOUS_CODING	SNP	-	C	T	1	13006
chr7	77708329	77708331	MAGI2	NON_SYNONYMOUS_CODING	SNP	rs138331800	T	A	2	13006
chr7	77755017	77755019	MAGI2	NON_SYNONYMOUS_CODING	SNP	-	C	T	1	13006
chr7	77756655	77756657	MAGI2	NON_SYNONYMOUS_CODING	SNP	-	G	A	1	13006
chr7	77756735	77756737	MAGI2	SPLICE_SITE_ACCEPTOR	SNP	-	A	G	1	13006
chr7	77762325	77762327	MAGI2	NON_SYNONYMOUS_CODING	SNP	rs148526889	G	A	3	13006
chr7	77762361	77762363	MAGI2	NON_SYNONYMOUS_CODING	SNP	rs142168435	G	A	2	13006
chr7	77764474	77764476	MAGI2	NON_SYNONYMOUS_CODING	SNP	-	C	T	1	13006
chr7	77764475	77764477	MAGI2	NON_SYNONYMOUS_CODING	SNP	-	G	A	1	13006
chr7	77764520	77764522	MAGI2	NON_SYNONYMOUS_CODING	SNP	rs140450327	C	T	1	13006
chr7	77789407	77789409	MAGI2	NON_SYNONYMOUS_CODING	SNP	rs140816436	C	G	4	13006
chr7	77789463	77789465	MAGI2	NON_SYNONYMOUS_CODING	SNP	rs150080418	G	C	7	13006
chr7	77789563	77789565	MAGI2	NON_SYNONYMOUS_CODING	SNP	rs148839115	T	C	2	13006
chr7	77789569	77789571	MAGI2	NON_SYNONYMOUS_CODING	SNP	rs143785209	C	T	1	13006
chr7	77797249	77797251	MAGI2	NON_SYNONYMOUS_CODING	SNP	-	C	T	1	13006
chr7	77797312	77797314	MAGI2	NON_SYNONYMOUS_CODING	SNP	-	C	T	1	13006
chr7	77797376	77797378	MAGI2	NON_SYNONYMOUS_CODING	SNP	-	G	A	1	13006
chr7	77797388	77797390	MAGI2	NON_SYNONYMOUS_CODING	SNP	-	C	A	1	13006
chr7	77814944	77814946	MAGI2	SPLICE_SITE_DONOR	SNP	-	C	T	1	13006
chr7	77824201	77824203	MAGI2	NON_SYNONYMOUS_CODING	SNP	-	T	A	1	13006
chr7	77824220	77824222	MAGI2	NON_SYNONYMOUS_CODING	SNP	rs139311919	C	T	1	13006
chr7	77824246	77824248	MAGI2	NON_SYNONYMOUS_CODING	SNP	rs145722885	C	T	17	13006
chr7	77824265	77824267	MAGI2	NON_SYNONYMOUS_CODING	SNP	-	T	C	1	13006
chr7	77824319	77824321	MAGI2	NON_SYNONYMOUS_CODING	SNP	rs139287473	G	T	1	13006
chr7	77824328	77824330	MAGI2	NON_SYNONYMOUS_CODING	SNP	rs144078604	G	T	7	13006
chr7	77824333	77824335	MAGI2	NON_SYNONYMOUS_CODING	SNP	-	G	A	1	13006
chr7	77824349	77824351	MAGI2	NON_SYNONYMOUS_CODING	SNP	-	G	A	1	13006
chr7	77824378	77824380	MAGI2	NON_SYNONYMOUS_CODING	SNP	-	A	G	1	13006
chr7	77885258	77885260	MAGI2	NON_SYNONYMOUS_CODING;SPLICE_SITE_DONOR	SNP	-	C	A	1	13006
chr7	77885318	77885320	MAGI2	NON_SYNONYMOUS_CODING	SNP	-	A	G	1	13006
chr7	77885415	77885417	MAGI2	NON_SYNONYMOUS_CODING	SNP	-	T	G	1	13006
chr7	77885450	77885452	MAGI2	NON_SYNONYMOUS_CODING	SNP	rs151140121	A	G	1	13004
chr7	77885460	77885462	MAGI2	NON_SYNONYMOUS_CODING	SNP	rs140241281	C	A	1	13006
chr7	77885465	77885467	MAGI2	NON_SYNONYMOUS_CODING	SNP	-	C	A	1	13006
chr7	77885550	77885552	MAGI2	NON_SYNONYMOUS_CODING	SNP	-	C	T	1	13006
chr7	77885558	77885560	MAGI2	NON_SYNONYMOUS_CODING	SNP	rs147728886	G	A	1	13006
chr7	77885568	77885570	MAGI2	NON_SYNONYMOUS_CODING	SNP	-	C	T	1	13006
chr7	77885589	77885591	MAGI2	NON_SYNONYMOUS_CODING	SNP	rs145925666	G	C	2	13006
chr7	77885616	77885618	MAGI2	NON_SYNONYMOUS_CODING	SNP	rs139352828	G	C	1	13006
chr7	77885639	77885641	MAGI2	NON_SYNONYMOUS_CODING	SNP	-	T	C	1	13006
chr7	77885783	77885785	MAGI2	NON_SYNONYMOUS_CODING	SNP	-	C	T	1	13006
chr7	77885814	77885816	MAGI2	NON_SYNONYMOUS_CODING	SNP	rs143678646	T	C	1	13006
chr7	77885843	77885845	MAGI2	NON_SYNONYMOUS_CODING	SNP	-	T	C	1	13006
chr7	77973204	77973206	MAGI2	NON_SYNONYMOUS_CODING	SNP	rs141909314	T	C	1	13006
chr7	77973253	77973255	MAGI2	NON_SYNONYMOUS_CODING	SNP	-	C	T	1	13006
chr7	77975253	77975255	MAGI2	NON_SYNONYMOUS_CODING	SNP	-	C	A	1	13006
chr7	77975268	77975270	MAGI2	NON_SYNONYMOUS_CODING	SNP	rs140061286	T	C	1	13006
chr7	77975281	77975283	MAGI2	NON_SYNONYMOUS_CODING	SNP	-	G	T	1	13006
chr7	77975322	77975324	MAGI2	NON_SYNONYMOUS_CODING	SNP	rs142565220	G	C	2	13006
chr7	77998473	77998475	MAGI2	NON_SYNONYMOUS_CODING	SNP	-	C	T	1	12998
chr7	77998494	77998496	MAGI2	NON_SYNONYMOUS_CODING	SNP	-	T	C	1	13002
chr7	77998505	77998507	MAGI2	NON_SYNONYMOUS_CODING	SNP	-	A	G	1	13002
chr7	78130965	78130967	MAGI2	NON_SYNONYMOUS_CODING	SNP	rs149573681	T	C	66	13006
chr7	78131011	78131013	MAGI2	NON_SYNONYMOUS_CODING	SNP	rs148399190	G	C	1	13006
chr7	78131032	78131034	MAGI2	NON_SYNONYMOUS_CODING	SNP	-	C	T	1	13006
chr7	78131034	78131036	MAGI2	NON_SYNONYMOUS_CODING	SNP	-	G	C	1	13006
chr7	78131038	78131040	MAGI2	NON_SYNONYMOUS_CODING	SNP	rs142493469	C	T	9	13006
chr7	78131046	78131048	MAGI2	NON_SYNONYMOUS_CODING	SNP	rs147595175	G	A	2	13006
chr7	78131085	78131087	MAGI2	NON_SYNONYMOUS_CODING	SNP	rs142017790	T	A	2	13006
chr7	78150746	78150748	MAGI2	NON_SYNONYMOUS_CODING	SNP	rs146782279	C	T	1	13006
chr7	78150758	78150760	MAGI2	NON_SYNONYMOUS_CODING	SNP	-	C	A	1	13006
chr7	78150764	78150766	MAGI2	NON_SYNONYMOUS_CODING	SNP	-	C	T	1	13006
chr7	78150806	78150808	MAGI2	NON_SYNONYMOUS_CODING	SNP	-	G	A	1	13006
chr7	78150814	78150816	MAGI2	NON_SYNONYMOUS_CODING	SNP	-	A	G	1	13006
chr7	78150857	78150859	MAGI2	NON_SYNONYMOUS_CODING	SNP	-	G	A	1	13006
chr7	78150884	78150886	MAGI2	NON_SYNONYMOUS_CODING	SNP	-	C	T	2	13006
chr7	78150895	78150897	MAGI2	NON_SYNONYMOUS_CODING	SNP	-	T	C	1	13006
chr7	78150965	78150967	MAGI2	SPLICE_SITE_ACCEPTOR	SNP	-	C	G	1	13006
chr7	78256429	78256431	MAGI2	SPLICE_SITE_DONOR	SNP	-	G	A	1	13006
chr7	78256543	78256545	MAGI2	NON_SYNONYMOUS_CODING	SNP	rs138307945	G	A	1	13006
chr7	78636518	78636520	MAGI2	NON_SYNONYMOUS_CODING	SNP	rs142028878	C	T	2	13006
chr7	79082595	79082597	MAGI2	NON_SYNONYMOUS_CODING	SNP	rs139186290	T	G	1	13006
chr7	145814040	145814042	CNTNAP2	NON_SYNONYMOUS_CODING	SNP	-	G	A	8	12532
chr7	146471371	146471373	CNTNAP2	NON_SYNONYMOUS_CODING	SNP	-	A	T	1	13006
chr7	146471400	146471402	CNTNAP2	NON_SYNONYMOUS_CODING	SNP	rs137924687	G	A	9	13006
chr7	146471445	146471447	CNTNAP2	NON_SYNONYMOUS_CODING	SNP	-	G	A	1	13006
chr7	146536819	146536821	CNTNAP2	NON_SYNONYMOUS_CODING	SNP	rs149632465	C	T	1	13006
chr7	146536831	146536833	CNTNAP2	NON_SYNONYMOUS_CODING	SNP	-	G	A	2	13006
chr7	146536834	146536836	CNTNAP2	NON_SYNONYMOUS_CODING	SNP	-	C	G	1	13006
chr7	146536868	146536870	CNTNAP2	NON_SYNONYMOUS_CODING	SNP	rs138924087	G	A	2	13006
chr7	146536875	146536877	CNTNAP2	NON_SYNONYMOUS_CODING	SNP	rs142185444	G	T	1	13006
chr7	146536886	146536888	CNTNAP2	NON_SYNONYMOUS_CODING	SNP	rs146331571	T	C	2	13006
chr7	146536993	146536995	CNTNAP2	NON_SYNONYMOUS_CODING	SNP	rs139694086	T	G	2	13006
chr7	146741011	146741013	CNTNAP2	NON_SYNONYMOUS_CODING	SNP	-	A	G	2	13006
chr7	146741074	146741076	CNTNAP2	NON_SYNONYMOUS_CODING	SNP	rs138738227	G	A	5	13006
chr7	146741107	146741109	CNTNAP2	NON_SYNONYMOUS_CODING	SNP	-	G	T	1	13006
chr7	146805319	146805321	CNTNAP2	NON_SYNONYMOUS_CODING	SNP	-	T	C	2	13006
chr7	146805357	146805359	CNTNAP2	NON_SYNONYMOUS_CODING	SNP	rs144443615	G	T	1	13006
chr7	146805363	146805365	CNTNAP2	NON_SYNONYMOUS_CODING	SNP	-	C	A	2	13006
chr7	146805369	146805371	CNTNAP2	NON_SYNONYMOUS_CODING	SNP	-	G	A	1	13006
chr7	146818064	146818066	CNTNAP2	SPLICE_SITE_ACCEPTOR	SNP	-	A	T	1	13006
chr7	146818065	146818067	CNTNAP2	SPLICE_SITE_ACCEPTOR	SNP	-	C	A	1	13006
chr7	146818093	146818095	CNTNAP2	NON_SYNONYMOUS_CODING	SNP	-	T	C	1	13006
chr7	146818168	146818170	CNTNAP2	NON_SYNONYMOUS_CODING	SNP	-	G	C	1	13006
chr7	146818169	146818171	CNTNAP2	NON_SYNONYMOUS_CODING	SNP	rs150918383	G	C	44	13006
chr7	146818172	146818174	CNTNAP2	NON_SYNONYMOUS_CODING	SNP	-	G	A	1	13006
chr7	146818175	146818177	CNTNAP2	NON_SYNONYMOUS_CODING	SNP	rs140716136	G	T	1	13006
chr7	146818197	146818199	CNTNAP2	NON_SYNONYMOUS_CODING	SNP	-	G	C	1	13006
chr7	146825809	146825811	CNTNAP2	NON_SYNONYMOUS_CODING	SNP	rs139042086	C	T	1	13006
chr7	146825874	146825876	CNTNAP2	NON_SYNONYMOUS_CODING	SNP	-	G	A	1	13006
chr7	146825877	146825879	CNTNAP2	NON_SYNONYMOUS_CODING	SNP	rs145832489	G	A	2	13006
chr7	146825895	146825897	CNTNAP2	NON_SYNONYMOUS_CODING	SNP	-	G	A	1	13006
chr7	146829357	146829359	CNTNAP2	NON_SYNONYMOUS_CODING	SNP	-	G	T	1	13006
chr7	146829370	146829372	CNTNAP2	NON_SYNONYMOUS_CODING	SNP	rs149576292	C	T	2	13006
chr7	146829397	146829399	CNTNAP2	NON_SYNONYMOUS_CODING	SNP	-	G	A	1	13006
chr7	146829417	146829419	CNTNAP2	NON_SYNONYMOUS_CODING	SNP	-	C	T	2	13006
chr7	146829472	146829474	CNTNAP2	NON_SYNONYMOUS_CODING	SNP	rs143877693	A	G	32	13006
chr7	146829499	146829501	CNTNAP2	NON_SYNONYMOUS_CODING	SNP	rs34456867	C	T	73	13006
chr7	146829501	146829503	CNTNAP2	NON_SYNONYMOUS_CODING	SNP	rs147815978	G	T	1	13006
chr7	146829539	146829541	CNTNAP2	NON_SYNONYMOUS_CODING	SNP	-	C	G	1	13006
chr7	146829592	146829594	CNTNAP2	NON_SYNONYMOUS_CODING	SNP	rs144970713	T	A	1	13006
chr7	146829605	146829607	CNTNAP2	SPLICE_SITE_DONOR	SNP	-	G	C	1	13006
chr7	146997319	146997321	CNTNAP2	NON_SYNONYMOUS_CODING	SNP	-	C	T	1	13006
chr7	146997363	146997365	CNTNAP2	NON_SYNONYMOUS_CODING	SNP	rs149032771	G	A	2	13006
chr7	146997368	146997370	CNTNAP2	NON_SYNONYMOUS_CODING	SNP	-	G	T	1	13006
chr7	147092705	147092707	CNTNAP2	NON_SYNONYMOUS_CODING	SNP	-	C	G	1	13004
chr7	147092716	147092718	CNTNAP2	NON_SYNONYMOUS_CODING	SNP	-	G	C	1	13004
chr7	147092780	147092782	CNTNAP2	NON_SYNONYMOUS_CODING	SNP	-	G	A	1	13004
chr7	147092781	147092783	CNTNAP2	NON_SYNONYMOUS_CODING	SNP	-	A	G	1	13004
chr7	147092826	147092828	CNTNAP2	NON_SYNONYMOUS_CODING	SNP	-	G	A	1	13004
chr7	147092843	147092845	CNTNAP2	NON_SYNONYMOUS_CODING	SNP	rs140699088	A	G	1	13004
chr7	147183064	147183066	CNTNAP2	NON_SYNONYMOUS_CODING	SNP	-	C	T	2	13006
chr7	147259237	147259239	CNTNAP2	NON_SYNONYMOUS_CODING	SNP	rs141064983	G	A	4	13006
chr7	147259309	147259311	CNTNAP2	NON_SYNONYMOUS_CODING	SNP	rs142980731	G	A	4	13006
chr7	147259330	147259332	CNTNAP2	NON_SYNONYMOUS_CODING	SNP	rs147447659	G	A	3	13006
chr7	147259331	147259333	CNTNAP2	NON_SYNONYMOUS_CODING	SNP	rs138313942	T	C	1	13006
chr7	147336253	147336255	CNTNAP2	NON_SYNONYMOUS_CODING	SNP	rs144623130	G	A	3	13006
chr7	147336298	147336300	CNTNAP2	NON_SYNONYMOUS_CODING	SNP	-	G	A	1	13006
chr7	147336337	147336339	CNTNAP2	NON_SYNONYMOUS_CODING	SNP	-	G	A	2	13006
chr7	147336346	147336348	CNTNAP2	NON_SYNONYMOUS_CODING	SNP	-	G	C	1	13006
chr7	147600652	147600654	CNTNAP2	SPLICE_SITE_ACCEPTOR	SNP	-	G	T	1	13006
chr7	147600680	147600682	CNTNAP2	NON_SYNONYMOUS_CODING	SNP	rs148453565	T	C	16	13006
chr7	147600748	147600750	CNTNAP2	NON_SYNONYMOUS_CODING	SNP	-	G	A	1	13006
chr7	147600762	147600764	CNTNAP2	NON_SYNONYMOUS_CODING	SNP	-	C	A	1	13006
chr7	147600794	147600796	CNTNAP2	NON_SYNONYMOUS_CODING	SNP	rs142642638	A	T	1	13006
chr7	147600795	147600797	CNTNAP2	NON_SYNONYMOUS_CODING	SNP	-	C	A	1	13006
chr7	147600796	147600798	CNTNAP2	NON_SYNONYMOUS_CODING	SNP	rs150530671	G	A	1	13006
chr7	147675012	147675014	CNTNAP2	NON_SYNONYMOUS_CODING	SNP	-	T	C	1	13006
chr7	147675053	147675055	CNTNAP2	NON_SYNONYMOUS_CODING	SNP	rs138517537	G	A	1	13006
chr7	147675066	147675068	CNTNAP2	NON_SYNONYMOUS_CODING	SNP	rs73464271	G	A	11	13006
chr7	147815274	147815276	CNTNAP2	NON_SYNONYMOUS_CODING	SNP	rs140239461	G	A	2	13006
chr7	147815286	147815288	CNTNAP2	NON_SYNONYMOUS_CODING	SNP	-	G	A	1	13006
chr7	147815310	147815312	CNTNAP2	NON_SYNONYMOUS_CODING	SNP	rs145432657	A	G	1	13006
chr7	147815317	147815319	CNTNAP2	NON_SYNONYMOUS_CODING	SNP	rs138344590	C	G	1	13006
chr7	147844579	147844581	CNTNAP2	SPLICE_SITE_ACCEPTOR	SNP	-	C	T	1	13006
chr7	147844633	147844635	CNTNAP2	NON_SYNONYMOUS_CODING	SNP	rs121908445	T	C	1	13006
chr7	147844636	147844638	CNTNAP2	NON_SYNONYMOUS_CODING	SNP	rs138481453	T	C	11	13006
chr7	147844659	147844661	CNTNAP2	NON_SYNONYMOUS_CODING	SNP	-	A	G	1	13006
chr7	147844665	147844667	CNTNAP2	NON_SYNONYMOUS_CODING	SNP	-	G	A	1	13006
chr7	147844677	147844679	CNTNAP2	NON_SYNONYMOUS_CODING	SNP	-	C	T	1	13006
chr7	147844725	147844727	CNTNAP2	NON_SYNONYMOUS_CODING	SNP	-	C	T	1	13006
chr7	147844743	147844745	CNTNAP2	NON_SYNONYMOUS_CODING	SNP	rs141617212	C	T	2	13006
chr7	147844771	147844773	CNTNAP2	NON_SYNONYMOUS_CODING	SNP	-	G	T	1	13006
chr7	147869353	147869355	CNTNAP2	NON_SYNONYMOUS_CODING	SNP	-	G	A	1	13006
chr7	147869514	147869516	CNTNAP2	NON_SYNONYMOUS_CODING	SNP	rs138257598	C	A	1	13006
chr7	147869572	147869574	CNTNAP2	SPLICE_SITE_DONOR	SNP	-	A	G	1	13006
chr7	147869574	147869576	CNTNAP2	SPLICE_SITE_DONOR	SNP	-	G	A	2	13006
chr7	147869575	147869577	CNTNAP2	SPLICE_SITE_DONOR	SNP	-	G	A	1	13006
chr7	147914414	147914416	CNTNAP2	STOP_GAINED	SNP	-	C	T	1	13006
chr7	147914415	147914417	CNTNAP2	NON_SYNONYMOUS_CODING	SNP	rs143879959	G	A	1	13006
chr7	147914448	147914450	CNTNAP2	NON_SYNONYMOUS_CODING	SNP	-	G	C	1	13006
chr7	147914456	147914458	CNTNAP2	NON_SYNONYMOUS_CODING	SNP	rs150797800	A	G	1	13006
chr7	147914475	147914477	CNTNAP2	NON_SYNONYMOUS_CODING	SNP	rs149506328	C	G	1	13006
chr7	147914480	147914482	CNTNAP2	NON_SYNONYMOUS_CODING	SNP	rs144003410	G	A	1	13006
chr7	147914483	147914485	CNTNAP2	NON_SYNONYMOUS_CODING	SNP	-	C	G	1	13006
chr7	147914499	147914501	CNTNAP2	NON_SYNONYMOUS_CODING	SNP	-	C	T	1	13006
chr7	147914519	147914521	CNTNAP2	NON_SYNONYMOUS_CODING	SNP	-	A	G	1	13006
chr7	147914522	147914524	CNTNAP2	NON_SYNONYMOUS_CODING	SNP	rs139930720	C	T	1	13006
chr7	147914523	147914525	CNTNAP2	NON_SYNONYMOUS_CODING	SNP	-	G	A	1	13006
chr7	147914547	147914549	CNTNAP2	NON_SYNONYMOUS_CODING	SNP	-	C	T	1	13006
chr7	147914561	147914563	CNTNAP2	NON_SYNONYMOUS_CODING	SNP	rs146225600	C	A	8	13006
chr7	147926794	147926796	CNTNAP2	NON_SYNONYMOUS_CODING	SNP	rs111599875	T	C	32	13006
chr7	147926844	147926846	CNTNAP2	NON_SYNONYMOUS_CODING	SNP	-	C	T	1	13006
chr7	147964139	147964141	CNTNAP2	NON_SYNONYMOUS_CODING	SNP	-	T	C	1	13006
chr7	147964178	147964180	CNTNAP2	NON_SYNONYMOUS_CODING	SNP	-	T	C	1	13006
chr7	148080779	148080781	CNTNAP2	NON_SYNONYMOUS_CODING	SNP	rs151111779	C	T	1	13006
chr7	148080819	148080821	CNTNAP2	NON_SYNONYMOUS_CODING	SNP	-	C	G	1	13006
chr7	148080938	148080940	CNTNAP2	NON_SYNONYMOUS_CODING	SNP	rs147706292	C	T	1	13006
chr7	148080949	148080951	CNTNAP2	NON_SYNONYMOUS_CODING	SNP	rs143256141	G	A	1	13004
chr7	148106557	148106559	CNTNAP2	NON_SYNONYMOUS_CODING	SNP	-	T	C	1	13006
chr7	148112568	148112570	CNTNAP2	NON_SYNONYMOUS_CODING	SNP	rs150167891	T	C	1	13006
chr7	148112573	148112575	CNTNAP2	NON_SYNONYMOUS_CODING	SNP	rs138661307	C	T	1	13006
chr7	148112630	148112632	CNTNAP2	NON_SYNONYMOUS_CODING	SNP	rs139234992	G	A	1	13006
chr7	148112631	148112633	CNTNAP2	NON_SYNONYMOUS_CODING	SNP	rs149487593	C	T	3	13006
chr7	148112661	148112663	CNTNAP2	NON_SYNONYMOUS_CODING	SNP	rs148611916	A	G	4	13006
chr7	148112679	148112681	CNTNAP2	NON_SYNONYMOUS_CODING	SNP	rs142434274	A	C	8	13006
chr7	148112680	148112682	CNTNAP2	NON_SYNONYMOUS_CODING	SNP	rs147968599	T	G	2	13006
chr8	1719220	1719222	CLN8	START_LOST	SNP	rs143730802	A	G	1	13006
chr8	1719230	1719232	CLN8	NON_SYNONYMOUS_CODING	SNP	rs147181589	C	T	25	13006
chr8	1719269	1719271	CLN8	NON_SYNONYMOUS_CODING	SNP	rs148668081	A	G	3	13006
chr8	1719272	1719274	CLN8	NON_SYNONYMOUS_CODING	SNP	rs142104002	A	T	4	13006
chr8	1719331	1719333	CLN8	NON_SYNONYMOUS_CODING	SNP	-	G	A	3	13006
chr8	1719380	1719382	CLN8	NON_SYNONYMOUS_CODING	SNP	-	G	A	1	13006
chr8	1719419	1719421	CLN8	NON_SYNONYMOUS_CODING	SNP	-	C	T	1	13006
chr8	1719487	1719489	CLN8	NON_SYNONYMOUS_CODING	SNP	rs146424314	G	C	1	13006
chr8	1719499	1719501	CLN8	NON_SYNONYMOUS_CODING	SNP	rs143918546	G	A	1	13006
chr8	1719509	1719511	CLN8	NON_SYNONYMOUS_CODING	SNP	rs116605307	G	A	37	13006
chr8	1719542	1719544	CLN8	NON_SYNONYMOUS_CODING	SNP	rs143701028	C	T	1	13006
chr8	1719572	1719574	CLN8	NON_SYNONYMOUS_CODING	SNP	rs140934218	A	C	2	13006
chr8	1719593	1719595	CLN8	NON_SYNONYMOUS_CODING	SNP	rs142269885	A	G	11	13006
chr8	1719595	1719597	CLN8	NON_SYNONYMOUS_CODING	SNP	rs139041775	T	G	1	13006
chr8	1719604	1719606	CLN8	NON_SYNONYMOUS_CODING	SNP	rs143694317	C	T	1	13006
chr8	1719630	1719632	CLN8	NON_SYNONYMOUS_CODING	SNP	rs147224140	C	G	1	13006
chr8	1719674	1719676	CLN8	NON_SYNONYMOUS_CODING	SNP	rs138581191	A	G	2	13006
chr8	1719689	1719691	CLN8	NON_SYNONYMOUS_CODING	SNP	rs149308952	A	G	1	13006
chr8	1719718	1719720	CLN8	STOP_GAINED	SNP	rs144495588	G	T	3	13006
chr8	1719722	1719724	CLN8	NON_SYNONYMOUS_CODING	SNP	-	T	C	2	13006
chr8	1728470	1728472	CLN8	NON_SYNONYMOUS_CODING	SNP	-	T	C	1	13006
chr8	1728490	1728492	CLN8	NON_SYNONYMOUS_CODING	SNP	rs151334741	C	G	5	13006
chr8	1728529	1728531	CLN8	NON_SYNONYMOUS_CODING	SNP	-	G	C	1	13006
chr8	1728532	1728534	CLN8	NON_SYNONYMOUS_CODING	SNP	-	G	A	1	13006
chr8	1728551	1728553	CLN8	NON_SYNONYMOUS_CODING	SNP	-	A	T	1	13006
chr8	1728556	1728558	CLN8	NON_SYNONYMOUS_CODING	SNP	rs150047904	C	G	11	13006
chr8	1728577	1728579	CLN8	NON_SYNONYMOUS_CODING	SNP	-	G	C	1	13006
chr8	1728614	1728616	CLN8	NON_SYNONYMOUS_CODING	SNP	rs145349613	A	G	1	13006
chr8	1728650	1728652	CLN8	NON_SYNONYMOUS_CODING	SNP	rs146579299	C	T	5	13006
chr8	1728677	1728679	CLN8	NON_SYNONYMOUS_CODING	SNP	rs139003032	A	T	3	13006
chr8	27319167	27319169	CHRNA2	NON_SYNONYMOUS_CODING	SNP	rs145238683	G	A	1	13006
chr8	27319241	27319243	CHRNA2	NON_SYNONYMOUS_CODING	SNP	-	C	T	1	13006
chr8	27319257	27319259	CHRNA2	NON_SYNONYMOUS_CODING	SNP	-	C	G	1	13006
chr8	27319273	27319275	CHRNA2	SPLICE_SITE_ACCEPTOR	SNP	-	G	A	2	13006
chr8	27320518	27320520	CHRNA2	NON_SYNONYMOUS_CODING	SNP	-	G	A	1	13006
chr8	27320525	27320527	CHRNA2	NON_SYNONYMOUS_CODING	SNP	rs56344740	G	T	54	13006
chr8	27320527	27320529	CHRNA2	NON_SYNONYMOUS_CODING	SNP	rs141072985	C	T	2	13006
chr8	27320574	27320576	CHRNA2	NON_SYNONYMOUS_CODING	SNP	-	A	G	1	13006
chr8	27320616	27320618	CHRNA2	NON_SYNONYMOUS_CODING	SNP	-	C	T	1	13006
chr8	27320682	27320684	CHRNA2	NON_SYNONYMOUS_CODING	SNP	rs138721954	G	C	1	13006
chr8	27320725	27320727	CHRNA2	NON_SYNONYMOUS_CODING	SNP	rs141721605	C	T	5	13006
chr8	27320757	27320759	CHRNA2	NON_SYNONYMOUS_CODING	SNP	-	T	C	1	13006
chr8	27320832	27320834	CHRNA2	NON_SYNONYMOUS_CODING	SNP	-	C	T	1	13006
chr8	27320842	27320844	CHRNA2	NON_SYNONYMOUS_CODING	SNP	rs137965290	A	G	1	13006
chr8	27320859	27320861	CHRNA2	NON_SYNONYMOUS_CODING	SNP	rs149464248	C	T	1	13006
chr8	27320895	27320897	CHRNA2	NON_SYNONYMOUS_CODING	SNP	-	C	T	1	13006
chr8	27320966	27320968	CHRNA2	STOP_GAINED	SNP	rs143360318	G	C	1	13006
chr8	27321054	27321056	CHRNA2	NON_SYNONYMOUS_CODING	SNP	-	G	A	1	13006
chr8	27321076	27321078	CHRNA2	NON_SYNONYMOUS_CODING	SNP	rs139727115	C	T	1	13006
chr8	27321145	27321147	CHRNA2	NON_SYNONYMOUS_CODING	SNP	rs149774326	G	A	1	13006
chr8	27321214	27321216	CHRNA2	NON_SYNONYMOUS_CODING	SNP	rs77710085	C	T	1	13006
chr8	27321228	27321230	CHRNA2	NON_SYNONYMOUS_CODING	SNP	rs146751925	T	C	5	13006
chr8	27321249	27321251	CHRNA2	NON_SYNONYMOUS_CODING	SNP	rs140350483	G	T	5	13006
chr8	27321306	27321308	CHRNA2	NON_SYNONYMOUS_CODING	SNP	-	T	C	1	13006
chr8	27321382	27321384	CHRNA2	NON_SYNONYMOUS_CODING;SPLICE_SITE_ACCEPTOR	SNP	-	C	T	1	13006
chr8	27321400	27321402	CHRNA2	NON_SYNONYMOUS_CODING	SNP	rs141662252	C	T	1	13006
chr8	27321477	27321479	CHRNA2	NON_SYNONYMOUS_CODING	SNP	-	G	A	1	13006
chr8	27324764	27324766	CHRNA2	NON_SYNONYMOUS_CODING	SNP	-	C	T	1	13006
chr8	27324793	27324795	CHRNA2	NON_SYNONYMOUS_CODING	SNP	rs150112824	C	T	1	13006
chr8	27324811	27324813	CHRNA2	NON_SYNONYMOUS_CODING	SNP	rs138682847	C	T	6	13006
chr8	27324824	27324826	CHRNA2	NON_SYNONYMOUS_CODING	SNP	-	G	T	1	13006
chr8	27326859	27326861	CHRNA2	NON_SYNONYMOUS_CODING	SNP	rs140159249	G	C	1	12916
chr8	27327285	27327287	CHRNA2	NON_SYNONYMOUS_CODING	SNP	rs149615415	T	C	1	13006
chr8	27327356	27327358	CHRNA2	NON_SYNONYMOUS_CODING	SNP	-	C	G	1	13006
chr8	27327369	27327371	CHRNA2	NON_SYNONYMOUS_CODING	SNP	-	G	A	1	13006
chr8	27327390	27327392	CHRNA2	NON_SYNONYMOUS_CODING	SNP	rs142375828	G	A	2	13006
chr8	27327398	27327400	CHRNA2	NON_SYNONYMOUS_CODING	SNP	rs151268950	G	A	5	13006
chr8	27327402	27327404	CHRNA2	NON_SYNONYMOUS_CODING	SNP	rs139552324	C	T	1	13006
chr8	27327405	27327407	CHRNA2	NON_SYNONYMOUS_CODING	SNP	rs144185168	T	A	5	13006
chr8	27327422	27327424	CHRNA2	NON_SYNONYMOUS_CODING	SNP	rs146763552	G	C	2	13006
chr8	27327431	27327433	CHRNA2	NON_SYNONYMOUS_CODING	SNP	rs74772771	G	A	3	13006
chr8	27328568	27328570	CHRNA2	NON_SYNONYMOUS_CODING	SNP	-	G	C	1	13006
chr8	133141513	133141515	KCNQ3	NON_SYNONYMOUS_CODING	SNP	-	T	C	1	13006
chr8	133141614	133141616	KCNQ3	NON_SYNONYMOUS_CODING	SNP	rs145883169	G	A	1	13006
chr8	133141635	133141637	KCNQ3	NON_SYNONYMOUS_CODING	SNP	rs149004528	C	T	1	13006
chr8	133141663	133141665	KCNQ3	NON_SYNONYMOUS_CODING	SNP	rs143789582	C	A	1	13006
chr8	133141665	133141667	KCNQ3	NON_SYNONYMOUS_CODING	SNP	rs118192254	T	C	4	13006
chr8	133141703	133141705	KCNQ3	NON_SYNONYMOUS_CODING	SNP	-	G	C	1	13006
chr8	133141746	133141748	KCNQ3	NON_SYNONYMOUS_CODING	SNP	-	G	A	1	13006
chr8	133141789	133141791	KCNQ3	NON_SYNONYMOUS_CODING	SNP	rs138852641	G	A	2	13006
chr8	133141797	133141799	KCNQ3	NON_SYNONYMOUS_CODING	SNP	-	C	T	1	13006
chr8	133141815	133141817	KCNQ3	NON_SYNONYMOUS_CODING	SNP	-	G	A	1	13006
chr8	133141821	133141823	KCNQ3	NON_SYNONYMOUS_CODING	SNP	rs114095081	G	T	124	13006
chr8	133141864	133141866	KCNQ3	NON_SYNONYMOUS_CODING	SNP	rs150821246	C	T	3	13006
chr8	133141890	133141892	KCNQ3	NON_SYNONYMOUS_CODING	SNP	-	G	A	1	13006
chr8	133141959	133141961	KCNQ3	NON_SYNONYMOUS_CODING	SNP	rs142149782	C	T	45	13006
chr8	133141962	133141964	KCNQ3	NON_SYNONYMOUS_CODING	SNP	-	C	T	1	13006
chr8	133141981	133141983	KCNQ3	NON_SYNONYMOUS_CODING	SNP	rs149324120	C	G	2	13006
chr8	133141983	133141985	KCNQ3	NON_SYNONYMOUS_CODING	SNP	rs112314858	T	C	4	13006
chr8	133142121	133142123	KCNQ3	NON_SYNONYMOUS_CODING	SNP	-	G	C	1	13006
chr8	133142133	133142135	KCNQ3	NON_SYNONYMOUS_CODING	SNP	rs147173555	G	A	27	13006
chr8	133142245	133142247	KCNQ3	SPLICE_SITE_ACCEPTOR	SNP	-	G	A	1	13006
chr8	133146608	133146610	KCNQ3	NON_SYNONYMOUS_CODING	SNP	-	G	C	1	13006
chr8	133146615	133146617	KCNQ3	NON_SYNONYMOUS_CODING	SNP	rs74582884	G	A	33	13006
chr8	133146625	133146627	KCNQ3	NON_SYNONYMOUS_CODING	SNP	-	C	T	1	13006
chr8	133146626	133146628	KCNQ3	NON_SYNONYMOUS_CODING	SNP	-	A	G	1	13006
chr8	133146629	133146631	KCNQ3	NON_SYNONYMOUS_CODING	SNP	-	T	C	1	13006
chr8	133150168	133150170	KCNQ3	NON_SYNONYMOUS_CODING	SNP	rs141361892	G	A	1	13006
chr8	133152326	133152328	KCNQ3	NON_SYNONYMOUS_CODING	SNP	rs143683496	C	T	2	13006
chr8	133152340	133152342	KCNQ3	NON_SYNONYMOUS_CODING	SNP	-	G	A	1	13006
chr8	133152347	133152349	KCNQ3	NON_SYNONYMOUS_CODING	SNP	-	G	C	1	13006
chr8	133152370	133152372	KCNQ3	NON_SYNONYMOUS_CODING	SNP	-	G	A	1	13006
chr8	133152401	133152403	KCNQ3	NON_SYNONYMOUS_CODING	SNP	-	C	T	1	13006
chr8	133153395	133153397	KCNQ3	NON_SYNONYMOUS_CODING	SNP	-	G	A	1	13006
chr8	133153410	133153412	KCNQ3	NON_SYNONYMOUS_CODING	SNP	rs141821338	C	A	1	13006
chr8	133153411	133153413	KCNQ3	NON_SYNONYMOUS_CODING	SNP	-	G	A	1	13006
chr8	133153422	133153424	KCNQ3	NON_SYNONYMOUS_CODING	SNP	rs138181943	C	T	1	13006
chr8	133153449	133153451	KCNQ3	NON_SYNONYMOUS_CODING	SNP	rs143664009	A	G	2	13006
chr8	133153470	133153472	KCNQ3	NON_SYNONYMOUS_CODING	SNP	rs147190128	G	A	1	13006
chr8	133182589	133182591	KCNQ3	NON_SYNONYMOUS_CODING	SNP	rs149272208	G	C	1	13006
chr8	133182599	133182601	KCNQ3	NON_SYNONYMOUS_CODING	SNP	rs144474368	C	T	1	13006
chr8	133182652	133182654	KCNQ3	NON_SYNONYMOUS_CODING	SNP	-	G	A	1	13006
chr8	133182677	133182679	KCNQ3	SPLICE_SITE_ACCEPTOR	SNP	-	G	A	1	13006
chr8	133186516	133186518	KCNQ3	NON_SYNONYMOUS_CODING	SNP	rs139819686	A	G	1	12694
chr8	133192573	133192575	KCNQ3	NON_SYNONYMOUS_CODING	SNP	-	T	C	2	13006
chr8	133198332	133198334	KCNQ3	SPLICE_SITE_DONOR	SNP	-	C	A	2	13006
chr8	133198359	133198361	KCNQ3	NON_SYNONYMOUS_CODING	SNP	rs149104914	G	A	1	13006
chr8	133198401	133198403	KCNQ3	NON_SYNONYMOUS_CODING	SNP	-	A	G	1	13006
chr8	133492409	133492411	KCNQ3	NON_SYNONYMOUS_CODING	SNP	-	G	T	1	13004
chr8	133492486	133492488	KCNQ3	NON_SYNONYMOUS_CODING	SNP	rs143194379	T	C	2	13006
chr8	133492554	133492556	KCNQ3	NON_SYNONYMOUS_CODING	SNP	rs138254004	G	C	6	12958
chr8	133492604	133492606	KCNQ3	NON_SYNONYMOUS_CODING	SNP	-	C	A	1	12706
chr9	130422311	130422313	STXBP1	NON_SYNONYMOUS_CODING	SNP	rs34830702	G	A	8	13006
chr9	130422360	130422362	STXBP1	NON_SYNONYMOUS_CODING	SNP	-	G	A	1	13006
chr9	130423391	130423393	STXBP1	NON_SYNONYMOUS_CODING	SNP	rs145206171	G	A	1	13006
chr9	130423486	130423488	STXBP1	SPLICE_SITE_DONOR	SNP	-	G	A	1	13006
chr9	130425594	130425596	STXBP1	NON_SYNONYMOUS_CODING	SNP	rs142317249	G	A	1	13006
chr9	130430371	130430373	STXBP1	NON_SYNONYMOUS_CODING	SNP	rs146566779	G	A	1	13006
chr9	130430418	130430420	STXBP1	NON_SYNONYMOUS_CODING	SNP	rs143755818	C	G	1	13006
chr9	130432172	130432174	STXBP1	SPLICE_SITE_ACCEPTOR	SNP	-	C	G	5	13006
chr9	130435494	130435496	STXBP1	NON_SYNONYMOUS_CODING	SNP	-	G	A	1	13006
chr9	130438226	130438228	STXBP1	SPLICE_SITE_DONOR	SNP	-	G	A	1	13006
chr9	130438960	130438962	STXBP1	NON_SYNONYMOUS_CODING	SNP	rs148131665	G	A	1	13006
chr9	130439005	130439007	STXBP1	NON_SYNONYMOUS_CODING	SNP	-	C	T	1	13006
chr9	130439023	130439025	STXBP1	NON_SYNONYMOUS_CODING	SNP	rs150259704	G	A	5	13006
chr9	130440749	130440751	STXBP1	NON_SYNONYMOUS_CODING	SNP	rs141517655	G	A	1	12980
chr9	130440797	130440799	STXBP1	NON_SYNONYMOUS_CODING	SNP	-	A	G	2	12974
chr9	130444688	130444690	STXBP1	NON_SYNONYMOUS_CODING	SNP	-	C	T	1	13006
chr9	130444817	130444819	STXBP1	NON_SYNONYMOUS_CODING	SNP	-	G	A	1	13006
chr9	130446747	130446749	STXBP1	NON_SYNONYMOUS_CODING	SNP	rs141208884	A	G	3	13006
chr9	131329149	131329151	SPTAN1	NON_SYNONYMOUS_CODING	SNP	-	A	G	1	13006
chr9	131329259	131329261	SPTAN1	SPLICE_SITE_DONOR	SNP	-	C	T	1	13006
chr9	131336993	131336995	SPTAN1	NON_SYNONYMOUS_CODING	SNP	rs147900000	T	C	1	13006
chr9	131337086	131337088	SPTAN1	NON_SYNONYMOUS_CODING	SNP	rs139943747	A	G	1	13006
chr9	131337098	131337100	SPTAN1	SPLICE_SITE_DONOR	SNP	-	G	A	1	13006
chr9	131337473	131337475	SPTAN1	SPLICE_SITE_ACCEPTOR	SNP	-	A	T	1	13006
chr9	131337564	131337566	SPTAN1	NON_SYNONYMOUS_CODING	SNP	rs149228783	A	G	1	13006
chr9	131339095	131339097	SPTAN1	SPLICE_SITE_ACCEPTOR	SNP	rs115815276	G	A	62	13006
chr9	131339165	131339167	SPTAN1	NON_SYNONYMOUS_CODING	SNP	-	G	A	1	13006
chr9	131339224	131339226	SPTAN1	NON_SYNONYMOUS_CODING	SNP	rs151150353	C	T	1	13006
chr9	131339658	131339660	SPTAN1	NON_SYNONYMOUS_CODING	SNP	rs140076136	G	A	3	13006
chr9	131339765	131339767	SPTAN1	NON_SYNONYMOUS_CODING	SNP	-	C	T	1	13006
chr9	131340384	131340386	SPTAN1	SPLICE_SITE_ACCEPTOR	SNP	-	C	G	2	13006
chr9	131340395	131340397	SPTAN1	NON_SYNONYMOUS_CODING	SNP	-	C	T	1	13006
chr9	131340456	131340458	SPTAN1	NON_SYNONYMOUS_CODING	SNP	rs2227863	A	G	1	13006
chr9	131341951	131341953	SPTAN1	NON_SYNONYMOUS_CODING	SNP	rs142410041	G	A	1	13006
chr9	131341967	131341969	SPTAN1	NON_SYNONYMOUS_CODING	SNP	rs11792065	A	G	2	13006
chr9	131341979	131341981	SPTAN1	NON_SYNONYMOUS_CODING	SNP	-	C	T	1	13006
chr9	131341996	131341998	SPTAN1	NON_SYNONYMOUS_CODING	SNP	rs144787939	T	G	26	13006
chr9	131343225	131343227	SPTAN1	NON_SYNONYMOUS_CODING	SNP	-	C	T	1	13006
chr9	131343228	131343230	SPTAN1	NON_SYNONYMOUS_CODING	SNP	rs149336930	C	A	1	13006
chr9	131343238	131343240	SPTAN1	NON_SYNONYMOUS_CODING	SNP	rs144590741	G	C	2	13006
chr9	131343281	131343283	SPTAN1	NON_SYNONYMOUS_CODING	SNP	-	C	G	1	13006
chr9	131344109	131344111	SPTAN1	NON_SYNONYMOUS_CODING	SNP	rs148727077	C	T	15	13006
chr9	131344118	131344120	SPTAN1	NON_SYNONYMOUS_CODING	SNP	-	A	C	1	13006
chr9	131344132	131344134	SPTAN1	NON_SYNONYMOUS_CODING	SNP	rs147444364	T	G	1	13006
chr9	131344832	131344834	SPTAN1	NON_SYNONYMOUS_CODING	SNP	-	G	T	1	13006
chr9	131344985	131344987	SPTAN1	NON_SYNONYMOUS_CODING	SNP	rs139998823	G	A	2	13006
chr9	131345009	131345011	SPTAN1	NON_SYNONYMOUS_CODING	SNP	-	T	C	1	13006
chr9	131345010	131345012	SPTAN1	NON_SYNONYMOUS_CODING	SNP	-	G	T	2	13006
chr9	131345015	131345017	SPTAN1	NON_SYNONYMOUS_CODING	SNP	-	G	A	2	13006
chr9	131345018	131345020	SPTAN1	NON_SYNONYMOUS_CODING	SNP	-	G	A	1	13006
chr9	131345062	131345064	SPTAN1	NON_SYNONYMOUS_CODING	SNP	-	G	A	1	13006
chr9	131345123	131345125	SPTAN1	NON_SYNONYMOUS_CODING	SNP	-	A	G	1	13006
chr9	131345409	131345411	SPTAN1	NON_SYNONYMOUS_CODING	SNP	rs139880239	C	G	1	13006
chr9	131345503	131345505	SPTAN1	NON_SYNONYMOUS_CODING	SNP	-	G	A	1	13006
chr9	131345531	131345533	SPTAN1	NON_SYNONYMOUS_CODING	SNP	-	G	T	1	13006
chr9	131346225	131346227	SPTAN1	NON_SYNONYMOUS_CODING	SNP	-	A	G	1	13006
chr9	131346591	131346593	SPTAN1	NON_SYNONYMOUS_CODING	SNP	rs146412583	G	A	1	13006
chr9	131346604	131346606	SPTAN1	NON_SYNONYMOUS_CODING	SNP	-	T	A	1	13006
chr9	131346653	131346655	SPTAN1	NON_SYNONYMOUS_CODING	SNP	-	G	A	1	13006
chr9	131346690	131346692	SPTAN1	NON_SYNONYMOUS_CODING	SNP	rs144649618	C	T	4	13006
chr9	131346692	131346694	SPTAN1	NON_SYNONYMOUS_CODING	SNP	rs148258493	C	T	2	13006
chr9	131346727	131346729	SPTAN1	NON_SYNONYMOUS_CODING	SNP	-	G	T	1	13006
chr9	131347061	131347063	SPTAN1	NON_SYNONYMOUS_CODING	SNP	rs150338566	G	T	1	13006
chr9	131347109	131347111	SPTAN1	NON_SYNONYMOUS_CODING	SNP	-	A	G	2	13006
chr9	131348109	131348111	SPTAN1	NON_SYNONYMOUS_CODING	SNP	rs149528201	C	T	1	13006
chr9	131348218	131348220	SPTAN1	NON_SYNONYMOUS_CODING	SNP	rs138275607	A	G	6	13006
chr9	131349975	131349977	SPTAN1	NON_SYNONYMOUS_CODING	SNP	-	G	A	1	13006
chr9	131351103	131351105	SPTAN1	NON_SYNONYMOUS_CODING	SNP	-	C	T	2	13006
chr9	131353798	131353800	SPTAN1	NON_SYNONYMOUS_CODING	SNP	-	C	T	1	13006
chr9	131353847	131353849	SPTAN1	NON_SYNONYMOUS_CODING	SNP	-	G	T	1	13006
chr9	131353882	131353884	SPTAN1	NON_SYNONYMOUS_CODING	SNP	-	G	A	1	13006
chr9	131353893	131353895	SPTAN1	NON_SYNONYMOUS_CODING	SNP	-	A	G	1	13006
chr9	131356485	131356487	SPTAN1	NON_SYNONYMOUS_CODING	SNP	-	G	A	1	13006
chr9	131356560	131356562	SPTAN1	NON_SYNONYMOUS_CODING	SNP	rs140796315	A	G	1	13006
chr9	131356574	131356576	SPTAN1	NON_SYNONYMOUS_CODING	SNP	rs143309753	G	A	1	13006
chr9	131360711	131360713	SPTAN1	NON_SYNONYMOUS_CODING	SNP	rs145516440	A	G	2	13006
chr9	131360781	131360783	SPTAN1	NON_SYNONYMOUS_CODING	SNP	rs141696651	A	C	3	13006
chr9	131366623	131366625	SPTAN1	NON_SYNONYMOUS_CODING	SNP	-	G	A	2	13006
chr9	131367307	131367309	SPTAN1	SPLICE_SITE_ACCEPTOR	SNP	-	T	G	21	13006
chr9	131367395	131367397	SPTAN1	NON_SYNONYMOUS_CODING	SNP	rs146153626	T	C	1	13006
chr9	131367568	131367570	SPTAN1	SPLICE_SITE_ACCEPTOR	SNP	-	C	T	1	13006
chr9	131367697	131367699	SPTAN1	NON_SYNONYMOUS_CODING	SNP	-	C	A	1	13006
chr9	131367736	131367738	SPTAN1	NON_SYNONYMOUS_CODING	SNP	rs138827421	C	T	1	13006
chr9	131367755	131367757	SPTAN1	NON_SYNONYMOUS_CODING	SNP	rs149367932	G	A	1	13006
chr9	131367759	131367761	SPTAN1	SPLICE_SITE_DONOR	SNP	-	C	T	2	13006
chr9	131369928	131369930	SPTAN1	NON_SYNONYMOUS_CODING	SNP	rs144804532	G	T	1	13006
chr9	131370182	131370184	SPTAN1	NON_SYNONYMOUS_CODING	SNP	rs143108250	A	T	11	13006
chr9	131370248	131370250	SPTAN1	NON_SYNONYMOUS_CODING	SNP	rs140159000	T	C	1	13006
chr9	131370266	131370268	SPTAN1	NON_SYNONYMOUS_CODING	SNP	rs143166100	C	G	9	13006
chr9	131370292	131370294	SPTAN1	NON_SYNONYMOUS_CODING	SNP	-	C	T	1	13006
chr9	131370418	131370420	SPTAN1	NON_SYNONYMOUS_CODING	SNP	-	G	A	1	13006
chr9	131371187	131371189	SPTAN1	NON_SYNONYMOUS_CODING	SNP	rs139113273	C	A	1	13006
chr9	131371195	131371197	SPTAN1	NON_SYNONYMOUS_CODING	SNP	-	T	A	1	13006
chr9	131371203	131371205	SPTAN1	NON_SYNONYMOUS_CODING	SNP	rs149899658	G	A	2	13006
chr9	131371218	131371220	SPTAN1	NON_SYNONYMOUS_CODING	SNP	-	G	A	1	13006
chr9	131371240	131371242	SPTAN1	NON_SYNONYMOUS_CODING	SNP	rs145038571	A	G	14	13006
chr9	131371259	131371261	SPTAN1	SPLICE_SITE_DONOR	SNP	-	G	T	2	13006
chr9	131374089	131374091	SPTAN1	NON_SYNONYMOUS_CODING	SNP	rs145913290	G	A	1	13006
chr9	131374396	131374398	SPTAN1	NON_SYNONYMOUS_CODING	SNP	-	G	T	1	13006
chr9	131374439	131374441	SPTAN1	NON_SYNONYMOUS_CODING	SNP	-	C	A	1	13006
chr9	131375674	131375676	SPTAN1	NON_SYNONYMOUS_CODING	SNP	rs141409593	G	A	1	13006
chr9	131377932	131377934	SPTAN1	NON_SYNONYMOUS_CODING	SNP	-	G	T	2	13006
chr9	131377967	131377969	SPTAN1	NON_SYNONYMOUS_CODING	SNP	rs148294757	G	A	1	13006
chr9	131378037	131378039	SPTAN1	NON_SYNONYMOUS_CODING	SNP	-	C	T	1	13006
chr9	131378046	131378048	SPTAN1	NON_SYNONYMOUS_CODING	SNP	rs150427953	G	A	1	13006
chr9	131378069	131378071	SPTAN1	NON_SYNONYMOUS_CODING	SNP	-	C	T	1	13006
chr9	131378070	131378072	SPTAN1	NON_SYNONYMOUS_CODING	SNP	-	G	A	1	13006
chr9	131378102	131378104	SPTAN1	NON_SYNONYMOUS_CODING	SNP	-	G	A	1	13006
chr9	131380033	131380035	SPTAN1	NON_SYNONYMOUS_CODING	SNP	rs144458407	A	G	1	13006
chr9	131380331	131380333	SPTAN1	NON_SYNONYMOUS_CODING	SNP	rs148402616	C	T	2	13006
chr9	131383493	131383495	SPTAN1	NON_SYNONYMOUS_CODING	SNP	-	G	A	1	13006
chr9	131386654	131386656	SPTAN1	NON_SYNONYMOUS_CODING	SNP	rs142498180	G	A	2	13006
chr9	131386685	131386687	SPTAN1	NON_SYNONYMOUS_CODING	SNP	rs145733227	C	T	1	13006
chr9	131388080	131388082	SPTAN1	NON_SYNONYMOUS_CODING	SNP	rs145129059	C	G	1	13006
chr9	131388166	131388168	SPTAN1	NON_SYNONYMOUS_CODING	SNP	-	C	G	1	13006
chr9	131388188	131388190	SPTAN1	NON_SYNONYMOUS_CODING	SNP	-	A	G	1	13006
chr9	131388200	131388202	SPTAN1	NON_SYNONYMOUS_CODING	SNP	rs149458689	G	A	1	13006
chr9	131388212	131388214	SPTAN1	NON_SYNONYMOUS_CODING	SNP	-	G	A	1	13006
chr9	131388793	131388795	SPTAN1	NON_SYNONYMOUS_CODING	SNP	-	G	T	1	13006
chr9	131388877	131388879	SPTAN1	NON_SYNONYMOUS_CODING	SNP	rs144289764	A	G	3	13006
chr9	131388888	131388890	SPTAN1	NON_SYNONYMOUS_CODING	SNP	-	G	A	1	13006
chr9	131392593	131392595	SPTAN1	SPLICE_SITE_ACCEPTOR	SNP	-	G	A	1	13006
chr9	131394405	131394407	SPTAN1	NON_SYNONYMOUS_CODING	SNP	-	C	T	1	13006
chr9	131394468	131394470	SPTAN1	NON_SYNONYMOUS_CODING	SNP	-	G	A	1	13006
chr9	131395124	131395126	SPTAN1	NON_SYNONYMOUS_CODING	SNP	rs145054594	T	C	2	13006
chr9	131395174	131395176	SPTAN1	NON_SYNONYMOUS_CODING	SNP	rs143739246	G	A	1	13006
chr9	131395211	131395213	SPTAN1	NON_SYNONYMOUS_CODING	SNP	rs148173166	T	C	1	13006
chr9	131395497	131395499	SPTAN1	NON_SYNONYMOUS_CODING	SNP	rs141980692	G	A	4	13006
chr9	131395508	131395510	SPTAN1	NON_SYNONYMOUS_CODING	SNP	rs147149360	G	A	2	13006
chr9	131395544	131395546	SPTAN1	NON_SYNONYMOUS_CODING	SNP	-	G	A	1	13006
chr9	131395556	131395558	SPTAN1	NON_SYNONYMOUS_CODING	SNP	-	G	A	1	13006
chr9	131395569	131395571	SPTAN1	NON_SYNONYMOUS_CODING	SNP	rs139070536	C	T	1	13006
chr9	131395574	131395576	SPTAN1	NON_SYNONYMOUS_CODING	SNP	-	G	A	2	13006
chr9	131395596	131395598	SPTAN1	NON_SYNONYMOUS_CODING	SNP	-	C	T	1	13006
chr9	135771888	135771890	TSC1	NON_SYNONYMOUS_CODING;SYNONYMOUS_CODING	SNP	rs140622357	G	T	1	13006
chr9	135772013	135772015	TSC1	NON_SYNONYMOUS_CODING;SYNONYMOUS_CODING	SNP	rs118203742	C	T	16	12986
chr9	135772037	135772039	TSC1	NON_SYNONYMOUS_CODING;SYNONYMOUS_CODING	SNP	-	G	A	2	13000
chr9	135772049	135772051	TSC1	NON_SYNONYMOUS_CODING;SYNONYMOUS_CODING	SNP	rs138445573	G	A	1	13000
chr9	135772092	135772094	TSC1	NON_SYNONYMOUS_CODING	SNP	rs142954164	A	C	5	13006
chr9	135772132	135772134	TSC1	NON_SYNONYMOUS_CODING	SNP	rs144314195	C	T	1	12636
chr9	135772936	135772938	TSC1	NON_SYNONYMOUS_CODING	SNP	-	G	T	1	13006
chr9	135772969	135772971	TSC1	NON_SYNONYMOUS_CODING	SNP	rs118203723	G	A	4	13006
chr9	135772975	135772977	TSC1	NON_SYNONYMOUS_CODING	SNP	rs118203721	C	T	3	13006
chr9	135777052	135777054	TSC1	NON_SYNONYMOUS_CODING	SNP	rs118203692	C	G	2	13006
chr9	135778097	135778099	TSC1	NON_SYNONYMOUS_CODING	SNP	rs118203670	T	C	5	13006
chr9	135778176	135778178	TSC1	SPLICE_SITE_ACCEPTOR	SNP	-	A	G	1	13006
chr9	135779051	135779053	TSC1	NON_SYNONYMOUS_CODING	SNP	rs118203657	G	A	35	13006
chr9	135780988	135780990	TSC1	NON_SYNONYMOUS_CODING	SNP	rs118203609	G	A	2	13006
chr9	135781028	135781030	TSC1	NON_SYNONYMOUS_CODING	SNP	rs145741748	T	C	2	13006
chr9	135781036	135781038	TSC1	NON_SYNONYMOUS_CODING	SNP	-	G	A	1	13006
chr9	135781048	135781050	TSC1	NON_SYNONYMOUS_CODING	SNP	-	C	A	1	13006
chr9	135781279	135781281	TSC1	NON_SYNONYMOUS_CODING	SNP	-	G	C	1	13006
chr9	135781373	135781375	TSC1	NON_SYNONYMOUS_CODING	SNP	-	C	T	1	13006
chr9	135781375	135781377	TSC1	NON_SYNONYMOUS_CODING	SNP	-	C	G	2	13006
chr9	135781414	135781416	TSC1	NON_SYNONYMOUS_CODING	SNP	-	C	T	1	13006
chr9	135781438	135781440	TSC1	NON_SYNONYMOUS_CODING	SNP	rs118203543	C	T	11	13006
chr9	135781504	135781506	TSC1	NON_SYNONYMOUS_CODING	SNP	rs118203532	G	C	2	12994
chr9	135782111	135782113	TSC1	SPLICE_SITE_DONOR	SNP	rs118203530	C	T	1	13006
chr9	135782200	135782202	TSC1	NON_SYNONYMOUS_CODING	SNP	-	C	G	1	13006
chr9	135782213	135782215	TSC1	NON_SYNONYMOUS_CODING	SNP	rs118203518	G	A	50	13006
chr9	135782682	135782684	TSC1	SPLICE_SITE_DONOR	SNP	rs118203515	T	C	3	13006
chr9	135782762	135782764	TSC1	SPLICE_SITE_ACCEPTOR	SNP	-	A	G	1	13006
chr9	135786012	135786014	TSC1	NON_SYNONYMOUS_CODING	SNP	rs118203504	G	A	8	13006
chr9	135786042	135786044	TSC1	NON_SYNONYMOUS_CODING	SNP	-	G	A	1	13006
chr9	135786057	135786059	TSC1	NON_SYNONYMOUS_CODING	SNP	-	A	G	1	13006
chr9	135786076	135786078	TSC1	NON_SYNONYMOUS_CODING	SNP	-	C	T	1	13006
chr9	135786450	135786452	TSC1	NON_SYNONYMOUS_CODING	SNP	rs118203493	G	T	6	13006
chr9	135786862	135786864	TSC1	NON_SYNONYMOUS_CODING	SNP	rs118203483	G	A	3	13006
chr9	135786867	135786869	TSC1	NON_SYNONYMOUS_CODING	SNP	rs118203481	G	A	4	13006
chr9	135786921	135786923	TSC1	NON_SYNONYMOUS_CODING	SNP	-	C	T	1	13006
chr9	135786927	135786929	TSC1	NON_SYNONYMOUS_CODING	SNP	-	G	A	1	13006
chr9	135787682	135787684	TSC1	NON_SYNONYMOUS_CODING	SNP	-	G	A	1	13006
chr9	135787724	135787726	TSC1	NON_SYNONYMOUS_CODING	SNP	-	G	C	1	13006
chr9	135787728	135787730	TSC1	NON_SYNONYMOUS_CODING	SNP	-	A	C	1	13006
chr9	135787730	135787732	TSC1	NON_SYNONYMOUS_CODING	SNP	rs151309813	C	T	3	13006
chr9	135787731	135787733	TSC1	NON_SYNONYMOUS_CODING	SNP	rs140544652	G	A	1	13006
chr9	135787762	135787764	TSC1	NON_SYNONYMOUS_CODING	SNP	rs148756522	A	C	1	13006
chr9	135787799	135787801	TSC1	NON_SYNONYMOUS_CODING	SNP	-	T	C	1	13006
chr9	135797326	135797328	TSC1	NON_SYNONYMOUS_CODING	SNP	-	T	A	1	13006
chr9	135800990	135800992	TSC1	NON_SYNONYMOUS_CODING	SNP	-	A	C	2	13006
chr9	135801047	135801049	TSC1	NON_SYNONYMOUS_CODING	SNP	rs138541569	T	C	1	13006
chr9	135801049	135801051	TSC1	NON_SYNONYMOUS_CODING	SNP	-	A	G	1	13006
chr9	135801086	135801088	TSC1	NON_SYNONYMOUS_CODING	SNP	rs118203357	C	T	3	13006
chr9	135801100	135801102	TSC1	NON_SYNONYMOUS_CODING	SNP	-	T	C	1	13006
chr9	135802676	135802678	TSC1	NON_SYNONYMOUS_CODING	SNP	rs118203334	G	A	1	13006
chr9	135804149	135804151	TSC1	SPLICE_SITE_DONOR	SNP	-	T	C	1	13006
chr9	135804194	135804196	TSC1	NON_SYNONYMOUS_CODING	SNP	rs141736779	C	T	1	13006
chr10	95517901	95517903	LGI1	START_LOST	SNP	-	A	G	2	13006
chr10	95517997	95517999	LGI1	NON_SYNONYMOUS_CODING	SNP	-	G	A	1	13006
chr10	95518091	95518093	LGI1	NON_SYNONYMOUS_CODING	SNP	-	C	T	1	13006
chr10	95518105	95518107	LGI1	NON_SYNONYMOUS_CODING	SNP	rs147469708	G	A	3	13006
chr10	95518121	95518123	LGI1	SPLICE_SITE_DONOR	SNP	-	G	T	1	13006
chr10	95537157	95537159	LGI1	NON_SYNONYMOUS_CODING	SNP	rs145675377	G	A	1	13006
chr10	95537170	95537172	LGI1	NON_SYNONYMOUS_CODING	SNP	-	A	G	1	13006
chr10	95537340	95537342	LGI1	NON_SYNONYMOUS_CODING	SNP	-	A	G	2	13004
chr10	95549914	95549916	LGI1	NON_SYNONYMOUS_CODING	SNP	-	C	A	1	13004
chr10	95552621	95552623	LGI1	NON_SYNONYMOUS_CODING	SNP	-	G	A	1	13006
chr10	95553080	95553082	LGI1	NON_SYNONYMOUS_CODING	SNP	rs140752487	C	T	1	13006
chr10	95556951	95556953	LGI1	NON_SYNONYMOUS_CODING	SNP	rs144905465	T	C	1	13006
chr10	95556960	95556962	LGI1	NON_SYNONYMOUS_CODING	SNP	rs148263562	A	G	2	13006
chr10	95556966	95556968	LGI1	NON_SYNONYMOUS_CODING	SNP	rs141334842	A	C	1	13006
chr10	95556991	95556993	LGI1	NON_SYNONYMOUS_CODING	SNP	rs150357603	C	T	1	13006
chr10	95557054	95557056	LGI1	NON_SYNONYMOUS_CODING	SNP	rs143152317	C	T	1	13006
chr10	95557170	95557172	LGI1	NON_SYNONYMOUS_CODING	SNP	rs147473519	A	G	1	13006
chr10	95557201	95557203	LGI1	NON_SYNONYMOUS_CODING	SNP	rs143808356	C	T	2	13006
[truncated: 1,305 more rows]

## Sheet: Table 15 Onco EVS NonSyn Rare
Chr	LeftFlank	RightFlank	Gene_name	type	muttype	dbID	ref_allele	var_allele	Allele count in genotypes	Total number of alleles in called genotypes
[truncated: 3,846 more rows]

[truncated: 5 more sheets: Table 16 TSG EVS NonSyn Rare, Table 17 DCM EVS NonSyn Rare, Table 18 SkeDys EVS NonSyn Rare, Table 19 RP EVS NonSyn Rare, Table 20 NSHL EVS NonSyn Rare]
