# Supplementary material for: Autism Linked to Increased Oncogene Mutations but Decreased Cancer Rate
Source: PLoS One. 2016 Mar 2;11(3):e0149041. doi: 10.1371/journal.pone.0149041 (PMC4774916; doi:10.1371/journal.pone.0149041)
Supplement: S1 Table — (XLSX) [file pone.0149041.s004.xlsx]

## Sheet: Cancer Gene Lists
Genes for ASD, intellectual disability, epilepsy, skeletal dysplasia, dilated cardiomyopathy, retinitis pigmentosa, and non-syndromic hearing loss were obtained by comparing several clinically available multi-gene sequencing panels including Ambry, GeneDx, ARUP, Greenwood Genetic Center, Emory Genetics Laboratory, University of Chicago Genetic Services Laboratory, Connective Tissue Gene Tests (CT…
Oncogenes		Tumor Suppressors		Retinitis Pigmentosa		Intellectual Disability		Autism		Epilepsy		Dilated Cardiomyopathy		Non-Syndromic Hearing Loss		Skeletal Dysplasia
ABL1		APC		ABCA4		ACSL4		ADNP		ADSL		ABCC9		ACTG1		ACP5
ABL2		ARID1A		ARL2BP		AFF2		AP1S2		ALDH7A1		ACTC1		GPR98		ALPL
AKT1		ARID2		BBS1		AGTR2		ANK2		ARX		ACTN2		AIFM1		ANKH
AKT2		ASXL1		BBS2		ALG6		ARID1B		ATP1A2		AKAP9		ALMS1		ANO5
ALK		ATM		BEST1		ANK3		ARX		ATP6AP2		ANK2		ATP2B2		ARHGAP31
ATF1		ATRX		BEST1		AP1S2		ASH1L		CACNB4		ANKRD1		CABP2		ATP6V0A2
BCL11A		AXIN1		C2orf71		AP4B1		ASXL3		CDKL5		BAG3		CACNA1D		B3GALT6
BCL2		BAP1		C8orf37		AP4E1		ATRX		CHRNA2		CACNA1C		CATSPER2		B4GALT7
BCL3		BCOR		CA4		AP4M1		AVPR1A		CHRNA4		CACNB2		CCDC50		BMP2
BCL6		BLM		CERKL		AP4S1		BDNF		CHRNA7		CASQ2		CDH23		BMPR1B
BCR		BMPR1A		CLRN1		ARFGEF2		BRAF		CHRNB2		CAV3		CEACAM16		CA2
BRAF		BRCA1		CNGA1		ARHGEF6		CACNA1C		CLN3		CRYAB		CIB2		CANT1
CARD11		BRCA2		CNGB1		ARHGEF9		CASK		CLN5		CSRP3		CLDN14		CASR
CBL		CASP8		CRB1		ARID1B		CDKL5		CLN6		CTF1		CLRN1		CC2D2A
CCND1		CDC73		CRX		ARX		CHD7		CLN8		DES		COCH		CDH3
CCND2		CDH1		DHDDS		ATP6AP2		CHD8		CNTNAP2		DMD		COL11A2		CDKN1C
CCND3		CDKN2A		DHX38		ATRX		CNTNAP2		CSTB		DSC2		COL4A5		CEP290
CDX2		CDKN2C		EMC1		BCOR		VPS13B		CTSD		DSG2		CRYL1		CHST14
CRLF2		CEBPA		EYS		BRWD3		CREBBP		DNAJC5		DSP		CRYM		CHST3
CTNNB1		CHEK2		FAM161A		C12orf57		DHCR7		EFHC1		DTNA		DFNA5		CHSY1
DDIT3		CIC		FSCN2		CA8		DMD		EPM2A		EMD		DFNB31		CLCN5
DDX6		CREBBP		GPR125		CACNG2		DYRK1A		FOLR1		EYA4		DFNB59		CLCN7
DEK		CYLD		GUCA1B		CASK		EHMT1		FOXG1		FKTN		DIABLO		COL10A1
EGFR		DAXX		HK1		CC2D1A		FGD1		GABRA1		GLA		DIAPH1		COL11A1
ELK4		EP300		IDH3B		CCDC22		FMR1		GABRG2		GPD1L		DSPP		COL11A2
ERBB2		EXT1		IMPDH1		CDH15		FOLR1		GAMT		JPH2		ESPN		COL1A1
ETV4		EXT2		IMPG2		CDKL5		FOXG1		GATM		JUP		ESRRB		COL1A2
ETV6		FBXW7		KIAA1549		CLIC2		FOXP1		GOSR2		KCNE1		EYA1		COL2A1
EVI1		FH		KIZ		CNTNAP2		FOXP2		GRIN2A		KCNE2		EYA4		COL9A1
EWSR1		FUBP1		KLHL7		CRBN		GABRB3		GRIN2B		KCNE3		FOXI1		COL9A2
FEV		GATA3		LRAT		CTCF		GRIN2B		KANSL1		KCNH2		GIPC3		COL9A3
FGFR1		GPC3		MAK		CTNNB1		HOXA1		KCNJ10		KCNJ2		GJB2		COMP
FGFR1OP		IKZF1		MERTK		CUL4B		HPRT1		KCNQ2		KCNQ1		GJB3		CRTAP
FGFR2		KDM5C		MVK		D2HGDH		KDM5C		KCNQ3		LAMA4		GJB6		CTSK
FGFR3		KDM6A		NEK2		DCX		L1CAM		KCTD7		LAMP2		GPSM2		CUL7
FLT3		MAP2K4		NR2E3		DDHD2		MBD5		LGI1		LDB3		GRHL2		DDR2
FOXL2		MEN1		NR2E3		DLG3		MECP2		LIAS		LMNA		GRXCR1		DHCR24
FUS		MLH1		NRL		DYRK1A		MED12		MAGI2		MYBPC3		HGF		DLX3
GATA2		MLL2		NRL		EHMT1		MEF2C		MBD5		MYH6		ILDR1		DMP1
GNA11		MLL3		OFD1		EIF2S3		MET		MECP2		MYH7		KCNJ10		DYM
GNAQ		MSH2		PDE6A		EPB41L1		MID1		MEF2C		MYL2		KCNQ1		DYNC2H1
GNAS		MSH6		PDE6B		ERLIN2		NHS		MFSD8		MYL3		KCNQ4		EIF2AK3
GOLGA5		NF1		PDE6G		FLNA		NIPBL		NHLRC1		MYLK2		LHFPL5		ENPP1
GOPC		NF2		PRCD		FMR1		NLGN3		NRXN1		MYOZ2		LOXHD1		ESCO2
H3F3A		NOTCH1		PROM1		FOXG1		NLGN4X		PCDH19		MYPN		LRTOMT		EVC
HIST1H3B		NPM1		PRPF3		FOXP1		NRXN1		PNKP		NEBL		MARVELD2		EVC2
HMGA1		PALB2		PRPF31		FRMPD4		NSD1		PNPO		NEXN		MIR182		EXT1
HMGA2		PBRM1		PRPF4		FTSJ1		OPHN1		POLG		PKP2		MIR183		EXT2
HRAS		PHF6		PRPF6		GA		PAFAH1B1		PPT1		PLN		MIR96		FAM20C
IDH1		PIK3R1		PRPF8		GDI1		PCDH19		PRICKLE1		PRKAG2		MSRB3		FBLN1
IDH2		PRDM1		PRPH2		GRIA3		PHF6		PRRT2		RBM20		MYH14		FBN1
IRF4		PTEN		RBP3		GRIK2		PNKP		SCARB2		RYR2		MYH9		FBXW4
JAK1		RB1		RDH12		GRIN2A		POGZ		SCN1A		SCN1B		MYO15A		FERMT3
JAK2		RNF43		RGR		GRIN2B		PQBP1		SCN1B		SCN4B		MYO1A		FGF10
JAK3		RUNX1		RHO		HCFC1		PTCHD1		SCN2A		SCN5A		MYO3A		FGF23
JUN		SDHB		RHO		HPRT1		PTEN		SCN8A		SGCD		MYO6		FGFR1
KIT		SDHD		RLBP1		HSD17B10		PTPN11		SLC25A22		SNTA1		MYO7A		FGFR2
KLF4		SETD2		ROM1		HUWE1		RAB39B		SLC2A1		TAZ		OTOA		FGFR3
KRAS		SMARCA4		RP1		IDH2		RAI1		SLC9A6		TCAP		OTOF		FKBP10
LCK		SMARCB1		RP1		IGBP1		RELN		SPTAN1		TGFB3		OTOG		FLNA
LMO1		SOCS1		RP1L1		IL1RAPL1		SCN1A		SRPX2		TMEM43		OTOGL		FLNB
LMO2		STAG2		RP2		IQSEC2		SCN2A		STXBP1		TMPO		P2RX2		FMN1
MAF		STK11		RP9		KCNJ10		SETD5		SYN1		TNNC1		PCDH15		GALNT3
MAFB		SUFU		RPE65		KDM5C		SHANK3		TBC1D24		TNNI3		PDZD7		GDF5
MAML2		TET2		RPE65		KIAA2022		SLC2A1		TCF4		TNNT2		PNPT1		GLI3
MAP2K1		TNFAIP3		RPGR		KIF1A		SLC6A4		TPP1		TPM1		POU3F4		GNAS
MDM2		TP53		SAG		KIRREL3		SLC9A6		CLN2		TTN		POU4F3		GORAB
MDM4		TSC1		SEMA4A		KLF8		SMC1A		TSC1		TTR		PRPS1		GPC6
MED12		TSC2		SLC7A14		L1CAM		SUV420H1		TSC2		VCL		PTPRQ		GREM1
MET		VHL		SNRNP200		L2HGDH		SYNGAP1		UBE3A		ZASP		RDX		HDAC4
MITF		WRN		SPATA7		LINS		TBR1		ZEB2				SERPINB6		HOXD13
MLL		WT1		TOPORS		LRP2		TCF4						SIX1		HPGD
MPL				TTC8		MAGT1		TSC1						SLC17A8		HSPG2
MYB				TULP1		MAN1B1		TSC2						SLC26A4		ICK
MYC				USH2A		MAOA		UBE3A						SLC26A5		IFITM5
MYCL1				ZNF513		MBD5		ZEB2						SMPX		IFT122
MYCN						MECP2								STRC		IFT140
MYD88						MED12								TECTA		IFT80
NCOA4						MED23								TJP2		IHH
NFE2L2						MID1								TMC1		KIF22
NFKB2						NAA10								TMIE		KIF7
NKX2-1						NHS								TMPRSS3		LEMD3
NRAS						NLGN3								TPRN		LIFR
NTRK1						NLGN4X								TRIOBP		LMBR1
NUP214						NRXN1								TSPEAR		LMNA
PAX8						NSDHL								USH1C		LRP4
PDGFB						NSUN2								USH1G		LRP5
PDGFRA						OCRL								USH2A		MAFB
PIK3CA						OFD1								WFS1		MATN3
PIM1						OPHN1										MGP
PLAG1						PACS1										MKS1
PPARG						PAK3										MMP13
PPP2R1A						PCDH19										MMP2
PTPN11						PCNT										MMP9
RAF1						PDHA1										MYCN
REL						PHF6										NEK1
RET						PHF8										NIPBL
ROS1						PLP1										NKX3-2
SETBP1						PQBP1										NOG
SF3B1						PRPS1										NOTCH2
SMO						PRSS12										NPR2
SRSF2						PTCHD1										OBSL1
SS18						RAB39B										OSTM1
TCL1A						RAI1										P3H1
TFG						RPL10										PAPSS2
TLX1						RPS6KA3										PCNT
TPR						SCN2A										PHEX
TSHR						SHANK2										PIGV
U2AF1						SHROOM4										PITX1
USP6						SLC16A2										PLOD2
						SLC25A1										PPIB
						SLC6A8										PRKAR1A
						SLC9A6										PTH1R
						SMC1A										PTHLH
						SMS										PTPN11
						SOBP										PYCR1
						SRPX2										RASGRP2
						ST3GAL3										RECQL4
						SYN1										ROR2
						SYNGAP1										RPGRIP1L
						SYP										RUNX2
						TCF4										SALL1
						TECR										SALL4
						TRAPPC9										SERPINH1
						TSPAN7										SH3PXD2B
						TUBA1A										SHH
						TUSC3										SHOX
						UBE2A										SLC25A12
						UBE3A										SLC26A2
						UPF3B										SLC34A3
						VLDLR										SLC35D1
						VPS13B										SLC39A13
						ZC3H14										SMARCAL1
						ZDHHC15										SOST
						ZDHHC9										SOX9
						ZEB2										SP7
						ZNF41										SULF1
						ZNF526										TBCE
						ZNF674										TBX15
						ZNF711										TBX3
						ZNF81										TBX5
																TBXAS1
																TCIRG1
																TCTN3
																TGFB1
																THPO
																TMEM216
																TMEM67
																TNFRSF11A
																TNFRSF11B
																TNFSF11
																TP63
																TREM2
																TRIP11
																TRPS1
																TRPV4
																TYROBP
																WDR35
																WISP3
																WNT3
																WNT5A
																WNT7A
																ZMPSTE24
