# Supplementary material for: Autism Linked to Increased Oncogene Mutations but Decreased Cancer Rate
Source: PLoS One. 2016 Mar 2;11(3):e0149041. doi: 10.1371/journal.pone.0149041 (PMC4774916; doi:10.1371/journal.pone.0149041)
Supplement: S2 Table — (XLSX) [file pone.0149041.s005.xlsx]

## Sheet: ASD_Only_Male_and_Female_BROAD
00HI1228A
00HI1375A
00HI1402A
00HI1421A
00HI1422A
00HI1452A
00HI1504A
00HI1581A
00HI1587A
00HI1663A
00HI1675A
00HI1739A
00HI1752B
01HI1884A
01HI1923A
01HI2078A
01HI2124A
01HI2126A
01HI2133A
01HI2172A
01HI2215A
01HI2281B
01HI2299A
01HI2326A
01HI2363A
03HI2458A
03HI2619A
03HI2627A
03HI2679A
03HI2699A
03HI2710A
04HI2763A
04HI2879A
04HI2885A
04HI2913A
04HI2982A
04HI3189A
04HI3361A
04HI3426A
04HI3469A
04HI3515A
04HI3552A
05HI3589A
05HI3629A
05HI3775A
05HI3791A
05HI3869A
05HI3885A
05HI3916A
05HI4105A
05HI4240A
05HI4242A
05HI4323A
05HI4392A
05HI4737A
98HI0027A
98HI0029B
98HI0067B
98HI0125B
98HI0146B
98HI0173A
98HI0220A
98HI0235A
98HI0245A
98HI0372A
98HI0380A
98HI0391A
98HI0405A
98HI0555A
98HI0574A
98HI0601A
98HI0605A
98HI0631B
99HI0694B
99HI0718C
99HI0765
99HI0793A
99HI0855A
99HI0868A
99HI0890A
99HI0999B
99HI1107A
99HI1157A
HI4731
HI4823
09C81661
09C83473
09C85587
09C86232A
09C86700
09C87071
09C88928
09C89534
09C89846
09C89851
09C90142
09C90753A
09C91621
09C95778
09C96615
09C96618
09C97129
09C97707A
09C98493
09C98975
09C99711
09C99754
10C100577
10C101202
10C101297
10C101480
10C101745
10C102294
10C102370
10C102470
10C102529
10C102633A
10C102646
10C103668
10C103964
10C104604
10C105879
00HI1200A
00HI1208A
00HI1252A
00HI1274A
00HI1326A
00HI1331A
00HI1396B
00HI1409C
00HI1429B
00HI1431A
00HI1441A
00HI1447A
00HI1465A
00HI1481A
00HI1493A
00HI1501A
00HI1508A
00HI1529A
00HI1533A
00HI1544A
00HI1659A
00HI1683A
00HI1714A
00HI1717A
00HI1721A
00HI1733A
00HI1742A
00HI1779A
01HI1861A
01HI1872A
01HI1892A
01HI1906A
01HI1926A
01HI1936A
01HI1937A
01HI1941A
01HI1943B
01HI1948A
01HI1953A
01HI2010A
01HI2020A
01HI2025A
01HI2035A
01HI2038A
01HI2044A
01HI2080A
01HI2098A
01HI2115A
01HI2130A
01HI2143A
01HI2153A
01HI2157A
01HI2158A
01HI2161A
01HI2165A
01HI2176A
01HI2184A
01HI2192A
01HI2197A
01HI2227A
01HI2242A
01HI2272A
01HI2304A
01HI2322A
01HI2332A
01HI2344A
03HI2378A
03HI2402A
03HI2407A
03HI2424A
03HI2437A
03HI2440A
03HI2446A
03HI2462A
03HI2497B
03HI2508A
03HI2512A
03HI2520A
03HI2530A
03HI2532A
03HI2537A
03HI2550A
03HI2554A
03HI2559A
03HI2575A
03HI2580A
03HI2596A
03HI2637A
03HI2646A
03HI2652A
03HI2680A
03HI2687A
04HI2755A
04HI2774A
04HI2779A
04HI2784A
04HI2802A
04HI2811A
04HI2831A
04HI2865A
04HI2899A
04HI2908A
04HI2910A
04HI2945A
04HI2954A
04HI2957A
04HI2971A
04HI2994A
04HI2996A
04HI2999A
04HI3066A
04HI3080A
04HI3087A
04HI3101A
04HI3138A
04HI3145A
04HI3156A
04HI3164A
04HI3171A
04HI3174A
04HI3211A
04HI3261A
04HI3269A
04HI3272A
04HI3277A
04HI3312A
04HI3322A
04HI3357A
04HI3362A
04HI3363A
04HI3369B
04HI3375A
04HI3384A
04HI3392A
04HI3394A
04HI3422A
04HI3447A
04HI3480A
04HI3489A
04HI3498A
04HI3508B
04HI3512A
04HI3527A
04HI3528A
04HI3531A
04HI3540A
05HI2544A
05HI3571A
05HI3581A
05HI3599A
05HI3601A
05HI3618A
05HI3620A
05HI3652A
05HI3668A
05HI3678A
05HI3701A
05HI3710A
05HI3711A
05HI3719A
05HI3730A
05HI3744A
05HI3746A
05HI3777A
05HI3800A
05HI3822A
05HI3825A
05HI3851A
05HI3863A
05HI3865A
05HI3871A
05HI3909A
05HI3913A
05HI3930A
05HI3933A
05HI3937A
05HI3963A
05HI3983A
05HI3984A
05HI3997A
05HI4003A
05HI4004A
05HI4009A
05HI4013A
05HI4015A
05HI4029A
05HI4064A
05HI4068A
05HI4089A
05HI4100A
05HI4123A
05HI4133A
05HI4139A
05HI4214A
05HI4226A
05HI4274A
05HI4290A
05HI4301A
05HI4328A
05HI4355A
05HI4420A
05HI4432A
05HI4468A
05HI4510A
05HI4548A
05HI4554A
05HI4559A
05HI4598A
05HI4605A
05HI4647A
05HI4654A
05HI4685A
05HI4694A
05HI4701A
05HI4718A
05HI4721A
05HI4726A
05HI4779A
06HI4883A
98HI0020A
98HI0034B
98HI0042A
98HI0063A
98HI0075B
98HI0089B
98HI0098B
98HI0115A
98HI0135B
98HI0158A
98HI0168A
98HI0182B
98HI0186A
98HI0196A
98HI0200A
98HI0204A
98HI0209A
98HI0217A
98HI0240A
98HI0256A
98HI0266B
98HI0291A
98HI0299A
98HI0311A
98HI0355A
98HI0361A
98HI0371B
98HI0395A
98HI0442A
98HI0446B
98HI0489B
98HI0496B
98HI0515B
98HI0525B
98HI0538B
98HI0546A
98HI0569A
98HI0582A
98HI0587A
98HI0591B
98HI0603A
98HI0619B
98HI0624B
98HI0653B
98HI0668A
99HI0671A
99HI0676B
99HI0682A
99HI0685A
99HI0691B
99HI0705A
99HI0708A
99HI0717C
99HI0725B
99HI0737B
99HI0744A
99HI0748
99HI0757B
99HI0775B
99HI0784B
99HI0798
99HI0802A
99HI0807A
99HI0838A
99HI0841A
99HI0846B
99HI0919A
99HI0922A
99HI0928A
99HI0933A
99HI0944
99HI0955A
99HI0962B
99HI0966A
99HI0976A
99HI0997A
99HI1004A
99HI1012A
99HI1024A
99HI1043A
99HI1053A
99HI1069A
99HI1075A
99HI1079A
99HI1083A
99HI1097A
99HI1101A
99HI1129A
99HI1140A
99HI1144B
99HI1152A
99HI1169A
99HI1171A
99HI1188A
99HI1191A
HI0047
HI0699
HI0927
HI2387
HI4269
HI4457
HI4537
HI4596
HI4709
HI4750
HI4775
HI4936
09C100236
09C100237
09C81476
09C81507
09C81722
09C81777
09C83024
09C83343A
09C84013
09C84854
09C84901
09C85024
09C85238
09C85591
09C85773A
09C86907A
09C86928
09C86986
09C87038
09C87630
09C88971
09C89530
09C89847
09C89854
09C90420
09C90833
09C91113
09C91248A
09C92671
09C92729
09C95625
09C95782
09C95788
09C96031
09C96107
09C96222
09C96510A
09C96674
09C96754
09C96982
09C97127
09C97625
09C97629
09C98400
09C98474
09C98481
09C98485
09C98761
09C98906
09C98909
09C99485
09C99958A
10C100480
10C100635
10C101002A
10C102323
10C102375
10C102957
10C103326
10C103837
10C104175
10C104458
10C104461
10C104773
10C105228
10C105820
10C105976
